# Supplementary material for: The genomic characterisation and comparison of Bacillus cereus strains isolated from indoor air
Source: Gut Pathog. 2021 Jan 30;13:6. doi: 10.1186/s13099-021-00399-4 (PMC7847026; doi:10.1186/s13099-021-00399-4)
Supplement: Supplementary file 1 — Additional file 1. Table of PATRIC Codon Tree Statistics. PATRIC’s codon tree analysis statistics for SGAir0260 and SGAir0263 strains. [file 13099_2021_399_MOESM1_ESM.xlsx]

## Sheet: Additional File1
Table of PATRIC Codon Tree Statistics
Patric Tree Analysis Statistics (Figure 1)
Num genomes	58 *
Max Allowed Deletions	1
Max Allowed Duplications	1
Single-copy genes requested	1000
Single-copy genes found	1000
Num protein alignments	1000
Num aligned amino acids	330901
Num CDS alignments	960
Num aligned nucleotides	950670
RAxML Version	8.2.11
* SGAir0260 was included twice 1) for original assembly and 2) for re-orienting genome to dnaA gene. Both clustered together and original was removed in iTOL editing
Patric Tree Analysis Statistics (Supplementary Figure 3)
Num genomes	60
Max Allowed Deletions	1
Max Allowed Duplications	1
Single-copy genes requested	1000
Single-copy genes found	1000
Num protein alignments	1000
Num aligned amino acids	348264
Num CDS alignments	953
Num aligned nucleotides	993717
RAxML Version	8.2.11
