# Supplementary material for: The genomic characterisation and comparison of Bacillus cereus strains isolated from indoor air
Source: Gut Pathog. 2021 Jan 30;13:6. doi: 10.1186/s13099-021-00399-4 (PMC7847026; doi:10.1186/s13099-021-00399-4)
Supplement: Supplementary file 4 — Additional file 4. Table of PATRIC PLFams participating in pan-genome and core-genome. List of PLFams revealed during PATRIC’s gene family comparison with 57 genomes, including the SGAir strains under study. [file 13099_2021_399_MOESM4_ESM.xlsx]

## Sheet: Additional File4
PATRIC PLFams participating in pan-genome. PLFam's as part of core-genome indicated under 'Core PLFam' column
Family ID	Proteins	Genomes	Description	Min AA Length	Max AA Length	Mean	Std Dev	Core PLFam
PLF_1386_00000002	113	57	UTP--glucose-1-phosphate uridylyltransferase (EC 2.7.7.9)	50	295	291.805	22.884	YES
PLF_1386_00000003	111	19	Mobile element protein	37	478	276.27	168.704	No
PLF_1386_00000005	161	57	Aspartate ammonia-lyase (EC 4.3.1.1)	65	479	467.342	55.8613	YES
PLF_1386_00000006	114	57	Alanine dehydrogenase (EC 1.4.1.1)	309	377	376.404	6.34079	YES
PLF_1386_00000007	90	57	Transition state regulatory protein AbrB	92	94	93.2667	0.963789	YES
PLF_1386_00000008	66	23	Mobile element protein	36	496	355.212	173.894	No
PLF_1386_00000010	159	56	UPF0145 protein YbjQ	42	103	102.302	6.21598	No
PLF_1386_00000011	143	57	ABC transporter, substrate-binding protein (cluster 5, nickel/peptides/opines)	34	571	547.93	94.9491	YES
PLF_1386_00000012	57	57	Chorismate mutase I (EC 5.4.99.5) / 2-keto-3-deoxy-D-arabino-heptulosonate-7-phosphate synthase I beta (EC 2.5.1.54)	358	358	358	0	YES
PLF_1386_00000013	82	57	RecA protein	131	343	238.549	85.6923	YES
PLF_1386_00000014	57	57	NAD-specific glutamate dehydrogenase (EC 1.4.1.2)	379	428	427.14	6.43302	YES
PLF_1386_00000015	16	12	Transposase and inactivated derivatives-like protein	42	243	167.312	75.8475	No
PLF_1386_00000019	64	57	NADP-dependent malic enzyme (EC 1.1.1.40)	411	414	412.203	0.641767	YES
PLF_1386_00000020	130	57	GerPF/GerPA protein family, required for proper assembly of spore coat, mutations lead to super-dormant spore	66	79	72.6231	3.29397	YES
PLF_1386_00000022	115	57	L-lactate dehydrogenase (EC 1.1.1.27)	213	314	313.122	9.37726	YES
PLF_1386_00000023	68	57	Replicative DNA helicase (DnaB) (EC 3.6.4.12)	78	453	436.426	64.1511	YES
PLF_1386_00000024	57	57	Carbamoyl-phosphate synthase large chain (EC 6.3.5.5)	1072	1072	1072	0	YES
PLF_1386_00000025	57	57	Oligopeptide ABC transporter, ATP-binding protein OppF (TC 3.A.1.5.1)	311	311	311	0	YES
PLF_1386_00000028	129	53	Beta-lactamase class C-like and penicillin binding proteins (PBPs) superfamily	67	389	378.969	41.1612	No
PLF_1386_00000032	57	57	Sulfate adenylyltransferase (EC 2.7.7.4)	378	378	378	0	YES
PLF_1386_00000033	58	57	RNA polymerase sporulation specific sigma factor SigK	100	237	232.155	22.0843	YES
PLF_1386_00000034	110	57	Molybdopterin molybdenumtransferase (EC 2.10.1.1)	112	429	425.191	31.5216	YES
PLF_1386_00000035	58	57	DNA-binding protein HBsu	90	92	90.0345	0.260339	YES
PLF_1386_00000037	61	57	Lead, cadmium, zinc and mercury transporting ATPase (EC 3.6.3.3) (EC 3.6.3.5); Copper-translocating P-type ATPase (EC 3.6.3.4)	738	806	803.902	8.721	YES
PLF_1386_00000038	57	57	Deoxyribose-phosphate aldolase (EC 4.1.2.4)	223	223	223	0	YES
PLF_1386_00000039	69	57	Spore photoproduct lyase (EC 4.1.99.14)	47	342	319.986	75.7464	YES
PLF_1386_00000040	67	57	UDP-N-acetylglucosamine 2-epimerase (EC 5.1.3.14)	42	371	358.284	57.3395	YES
PLF_1386_00000041	57	57	Cell division protein FtsZ	263	384	381.842	15.8831	YES
PLF_1386_00000042	107	57	ABC transporter-like sensor and permease protein	44	620	572.832	140.401	YES
PLF_1386_00000044	57	57	D-alanine--D-alanine ligase (EC 6.3.2.4)	361	361	361	0	YES
PLF_1386_00000045	58	57	LSU rRNA pseudouridine(1911/1915/1917) synthase (EC 5.4.99.23)	149	302	296.845	27.2863	YES
PLF_1386_00000046	58	57	Gamma-glutamyl phosphate reductase (EC 1.2.1.41)	129	415	405.466	43.993	YES
PLF_1386_00000047	64	57	ATP-dependent Clp protease proteolytic subunit ClpP (EC 3.4.21.92)	163	193	192.531	3.72059	YES
PLF_1386_00000048	57	57	Rod shape-determining protein MreB	339	339	339	0	YES
PLF_1386_00000049	57	57	Arginase (EC 3.5.3.1)	297	297	297	0	YES
PLF_1386_00000050	57	57	RNA binding protein, contains ribosomal protein S1 domain	160	161	160.509	0.499923	YES
PLF_1386_00000052	57	57	Thioredoxin reductase (EC 1.8.1.9)	329	329	329	0	YES
PLF_1386_00000053	57	57	Phosphoenolpyruvate synthase regulatory protein	270	270	270	0	YES
PLF_1386_00000054	57	57	Transketolase (EC 2.2.1.1)	666	680	672.14	6.94701	YES
PLF_1386_00000055	64	57	Na+-driven multidrug efflux pump	469	469	469	0	YES
PLF_1386_00000056	58	57	Ribonuclease J1 (endonuclease and 5' exonuclease)	555	555	555	0	YES
PLF_1386_00000058	57	57	Ferredoxin	82	82	82	0	YES
PLF_1386_00000059	58	57	3-hydroxyacyl-[acyl-carrier-protein] dehydratase, FabZ form (EC 4.2.1.59)	143	144	143.983	0.13017	YES
PLF_1386_00000060	58	57	Fructose-bisphosphate aldolase class II (EC 4.1.2.13)	72	285	280.069	29.1511	YES
PLF_1386_00000061	60	57	Glycerol-3-phosphate dehydrogenase [NAD(P)+] (EC 1.1.1.94)	331	340	339.683	1.44328	YES
PLF_1386_00000062	57	57	Biotin carboxylase of acetyl-CoA carboxylase (EC 6.3.4.14)	440	450	449.825	1.31286	YES
PLF_1386_00000063	116	57	5'-nucleotidase (EC 3.1.3.5)	108	529	515.293	66.439	YES
PLF_1386_00000064	58	57	Aerobic glycerol-3-phosphate dehydrogenase (EC 1.1.5.3)	156	560	549.052	57.3117	YES
PLF_1386_00000065	58	57	Glutamine synthetase type I (EC 6.3.1.2)	70	444	432.948	53.7107	YES
PLF_1386_00000066	57	57	Ribose-phosphate pyrophosphokinase (EC 2.7.6.1)	317	317	317	0	YES
PLF_1386_00000068	61	57	Chaperone protein DnaK	164	611	596.213	64.5453	YES
PLF_1386_00000069	57	57	Malate dehydrogenase (EC 1.1.1.37)	312	312	312	0	YES
PLF_1386_00000070	57	57	Spore core dehydratation and coat assembly protein SpoVS	86	86	86	0	YES
PLF_1386_00000071	58	57	Excinuclease ABC subunit C	92	594	582.862	67.6636	YES
PLF_1386_00000072	58	57	RNA polymerase sporulation specific sigma factor SigH	38	219	215.448	23.5087	YES
PLF_1386_00000073	66	57	Spore cortex synthesis protein SpoVR	105	472	437.288	88.699	YES
PLF_1386_00000074	57	57	6-phosphofructokinase (EC 2.7.1.11)	319	319	319	0	YES
PLF_1386_00000075	58	57	Electron transfer flavoprotein, alpha subunit	88	325	319.534	32.3868	YES
PLF_1386_00000076	56	56	Pyridoxal 5'-phosphate synthase (glutamine hydrolyzing), synthase subunit (EC 4.3.3.6)	295	295	295	0	No
PLF_1386_00000077	57	57	7-cyano-7-deazaguanine synthase (EC 6.3.4.20)	220	220	220	0	YES
PLF_1386_00000079	57	57	Glycerol kinase (EC 2.7.1.30)	496	510	496.246	1.83801	YES
PLF_1386_00000081	57	57	Glutamine--fructose-6-phosphate aminotransferase [isomerizing] (EC 2.6.1.16)	502	600	598.281	12.866	YES
PLF_1386_00000084	57	57	Peroxide stress regulator PerR, FUR family	123	144	143.632	2.75701	YES
PLF_1386_00000085	57	57	6-phospho-beta-glucosidase (EC 3.2.1.86)	441	441	441	0	YES
PLF_1386_00000087	57	57	Superoxide dismutase [Mn] (EC 1.15.1.1)	203	218	203.404	2.21526	YES
PLF_1386_00000088	62	57	Cysteine synthase (EC 2.5.1.47)	77	308	302.097	30.3303	YES
PLF_1386_00000089	57	57	Electron transfer flavoprotein, beta subunit	257	257	257	0	YES
PLF_1386_00000091	58	57	Undecaprenyl diphosphate synthase (EC 2.5.1.31)	258	258	258	0	YES
PLF_1386_00000092	59	57	ATP-dependent hsl protease ATP-binding subunit HslU	63	463	447.068	66.4568	YES
PLF_1386_00000093	57	57	Cytochrome c-type biogenesis protein CcdA (DsbD analog)	235	235	235	0	YES
PLF_1386_00000094	57	57	DNA polymerase I (EC 2.7.7.7)	877	877	877	0	YES
PLF_1386_00000096	57	57	Phosphoribosylformylglycinamidine synthase, synthetase subunit (EC 6.3.5.3)	739	739	739	0	YES
PLF_1386_00000097	58	57	Stage 0 sporulation two-component response regulator (Spo0A)	45	276	272.017	30.0692	YES
PLF_1386_00000098	57	57	Amidophosphoribosyltransferase (EC 2.4.2.14)	471	471	471	0	YES
PLF_1386_00000099	57	57	Guanosine-3',5'-bis(diphosphate) 3'-pyrophosphohydrolase (EC 3.1.7.2) / GTP pyrophosphokinase (EC 2.7.6.5), (p)ppGpp synthetase II	727	727	727	0	YES
PLF_1386_00000100	59	57	Heat shock protein 60 kDa family chaperone GroEL	127	544	524.254	80.052	YES
PLF_1386_00000101	58	57	DNA-directed RNA polymerase beta subunit (EC 2.7.7.6)	41	1177	1156.6	147.892	YES
PLF_1386_00000102	57	57	Excinuclease ABC subunit B	494	658	655.123	21.5309	YES
PLF_1386_00000103	57	57	Uncharacterized bis 4Fe-4S ferredoxin, membrane protein FadF (repressed by FadR)	703	703	703	0	YES
PLF_1386_00000104	57	57	GTP cyclohydrolase I (EC 3.5.4.16) type 1	189	189	189	0	YES
PLF_1386_00000105	57	57	Leucyl-tRNA synthetase (EC 6.1.1.4)	802	802	802	0	YES
PLF_1386_00000106	59	57	Serine hydroxymethyltransferase (EC 2.1.2.1)	76	413	399.051	58.7273	YES
PLF_1386_00000107	57	57	Succinate dehydrogenase flavoprotein subunit (EC 1.3.5.1)	597	597	597	0	YES
PLF_1386_00000108	57	57	Thioredoxin reductase (EC 1.8.1.9)	235	318	316.544	10.8968	YES
PLF_1386_00000109	59	57	Transcription-repair coupling factor	133	1176	1133.93	176.54	YES
PLF_1386_00000110	57	57	Biotin carboxyl carrier protein of acetyl-CoA carboxylase	162	162	162	0	YES
PLF_1386_00000111	67	54	CarD-like transcriptional regulator	153	158	157.03	1.97726	No
PLF_1386_00000113	57	57	RNase adapter protein RapZ	293	293	293	0	YES
PLF_1386_00000114	57	57	Coproporphyrin ferrochelatase (EC 4.99.1.9)	311	311	311	0	YES
PLF_1386_00000115	57	57	GMP synthase [glutamine-hydrolyzing], amidotransferase subunit (EC 6.3.5.2) / GMP synthase [glutamine-hydrolyzing], ATP pyrophosphatase subunit (EC 6.3.5.2)	515	515	515	0	YES
PLF_1386_00000116	58	57	Glucose-6-phosphate isomerase (EC 5.3.1.9)	72	450	441.121	52.0411	YES
PLF_1386_00000118	57	57	1-deoxy-D-xylulose 5-phosphate synthase (EC 2.2.1.7)	630	630	630	0	YES
PLF_1386_00000119	57	57	ATP-dependent DNA helicase RecG (EC 3.6.4.12)	682	685	682.842	1.34803	YES
PLF_1386_00000120	59	57	Aspartate-semialdehyde dehydrogenase (EC 1.2.1.11)	115	348	336.305	46.1384	YES
PLF_1386_00000121	61	57	Chromosomal replication initiator protein DnaA	109	447	427.377	68.5946	YES
PLF_1386_00000122	57	57	Lipoyl synthase (EC 2.8.1.8)	297	298	297.982	0.131286	YES
PLF_1386_00000123	57	57	Stage IV sporulation protein B	432	432	432	0	YES
PLF_1386_00000124	61	57	Uncharacterized membrane protein YoaS	137	160	159.262	4.00779	YES
PLF_1386_00000125	57	57	tRNA-i(6)A37 methylthiotransferase (EC 2.8.4.3)	509	513	509.14	0.736006	YES
PLF_1386_00000126	57	57	FIG00003568: ACT domain protein	261	261	261	0	YES
PLF_1386_00000127	60	57	ATP-dependent protease La (EC 3.4.21.53) Type I	57	776	736.05	148.562	YES
PLF_1386_00000128	57	57	Aspartyl-tRNA(Asn) amidotransferase subunit B (EC 6.3.5.6) @ Glutamyl-tRNA(Gln) amidotransferase subunit B (EC 6.3.5.7)	475	475	475	0	YES
PLF_1386_00000130	60	57	Fumarate hydratase class II (EC 4.2.1.2)	122	462	438.35	78.1353	YES
PLF_1386_00000131	60	57	Glycine dehydrogenase [decarboxylating] (glycine cleavage system P2 protein) (EC 1.4.4.2)	43	534	469.317	97.9584	YES
PLF_1386_00000132	57	57	HPr kinase/phosphorylase	309	309	309	0	YES
PLF_1386_00000133	57	57	Phosphoenolpyruvate-protein phosphotransferase of PTS system (EC 2.7.3.9)	389	570	566.789	23.7596	YES
PLF_1386_00000134	57	57	Phosphopentomutase (EC 5.4.2.7)	394	394	394	0	YES
PLF_1386_00000135	57	57	Threonine synthase (EC 4.2.3.1)	352	352	352	0	YES
PLF_1386_00000136	57	57	DNA topoisomerase IV subunit B (EC 5.99.1.3)	366	654	648.947	37.8104	YES
PLF_1386_00000137	59	57	tRNA-5-carboxymethylaminomethyl-2-thiouridine(34) synthesis protein MnmG	72	629	605.102	95.1617	YES
PLF_1386_00000138	57	57	Alanyl-tRNA synthetase (EC 6.1.1.7)	880	880	880	0	YES
PLF_1386_00000139	57	57	Argininosuccinate lyase (EC 4.3.2.1)	340	463	459.912	16.0266	YES
PLF_1386_00000140	58	57	DNA topoisomerase I (EC 5.99.1.2)	59	692	678.862	83.1885	YES
PLF_1386_00000141	58	57	Dihydrolipoamide acyltransferase component of branched-chain alpha-keto acid dehydrogenase complex (EC 2.3.1.168)	101	443	431.121	46.6195	YES
PLF_1386_00000142	57	57	N(6)-L-threonylcarbamoyladenine synthase (EC 2.3.1.234)	338	338	338	0	YES
PLF_1386_00000143	57	57	Nucleoside diphosphate kinase (EC 2.7.4.6)	148	148	148	0	YES
PLF_1386_00000144	56	56	Seryl-tRNA synthetase (EC 6.1.1.11)	370	424	423.036	7.15133	No
PLF_1386_00000145	57	57	Succinate dehydrogenase iron-sulfur protein (EC 1.3.5.1)	253	253	253	0	YES
PLF_1386_00000146	58	57	Succinyl-CoA ligase [ADP-forming] beta chain (EC 6.2.1.5)	169	386	379.621	34.2752	YES
PLF_1386_00000147	58	57	Acetate kinase (EC 2.7.2.1)	126	397	389.931	39.3621	YES
PLF_1386_00000148	58	57	DNA gyrase subunit A (EC 5.99.1.3)	375	823	808.759	75.4662	YES
PLF_1386_00000149	58	57	FIG007959: peptidase, M16 family	141	413	406.103	38.8652	YES
PLF_1386_00000150	59	57	Methionyl-tRNA formyltransferase (EC 2.1.2.9)	149	314	303.475	39.0755	YES
PLF_1386_00000151	58	57	Methionyl-tRNA synthetase (EC 6.1.1.10)	84	660	648.207	76.0414	YES
PLF_1386_00000152	57	57	Protease production regulatory protein Hpr (ScoC)	185	195	185.351	1.84002	YES
PLF_1386_00000153	57	57	Transcription accessory protein (S1 RNA-binding domain)	722	722	722	0	YES
PLF_1386_00000154	57	57	tRNA (cytidine(34)-2'-O)-methyltransferase (EC 2.1.1.207)	162	162	162	0	YES
PLF_1386_00000155	57	57	Argininosuccinate synthase (EC 6.3.4.5)	401	401	401	0	YES
PLF_1386_00000157	57	57	Cysteine desulfurase (EC 2.8.1.7) => SufS	406	406	406	0	YES
PLF_1386_00000158	57	57	FIG000605: protein co-occurring with transport systems (COG1739)	211	211	211	0	YES
PLF_1386_00000159	57	57	Sporulation transcription regulator WhiA	312	316	315.93	0.525145	YES
PLF_1386_00000160	57	57	Glutamate-1-semialdehyde 2,1-aminomutase (EC 5.4.3.8)	428	429	428.789	0.407682	YES
PLF_1386_00000161	58	57	Glycine dehydrogenase [decarboxylating] (glycine cleavage system P1 protein) (EC 1.4.4.2)	69	447	435.534	61.2553	YES
PLF_1386_00000163	57	57	Holliday junction ATP-dependent DNA helicase RuvB (EC 3.6.4.12)	286	541	335.825	28.1033	YES
PLF_1386_00000164	57	57	Homoserine dehydrogenase (EC 1.1.1.3)	431	431	431	0	YES
PLF_1386_00000165	57	57	Iron-sulfur cluster assembly protein SufB	463	465	464.965	0.262572	YES
PLF_1386_00000166	109	57	Molybdopterin synthase catalytic subunit MoaE (EC 2.8.1.12)	139	156	154.817	1.81818	YES
PLF_1386_00000167	58	57	Triosephosphate isomerase (EC 5.3.1.1)	105	251	244.379	28.4961	YES
PLF_1386_00000169	57	57	tRNA-specific 2-thiouridylase MnmA (EC 2.8.1.13)	371	371	371	0	YES
PLF_1386_00000170	57	57	2,3-bisphosphoglycerate-independent phosphoglycerate mutase (EC 5.4.2.12)	509	509	509	0	YES
PLF_1386_00000171	58	57	3'-to-5' exoribonuclease RNase R	336	812	790.138	81.2473	YES
PLF_1386_00000172	57	57	4-diphosphocytidyl-2-C-methyl-D-erythritol kinase (EC 2.7.1.148)	292	292	292	0	YES
PLF_1386_00000173	57	57	ATP synthase beta chain (EC 3.6.3.14)	455	469	468.07	1.80506	YES
PLF_1386_00000174	57	57	Alkaline phosphatase synthesis transcriptional regulatory protein PhoP	239	239	239	0	YES
PLF_1386_00000175	57	57	Branched-chain alpha-keto acid dehydrogenase, E1 component, alpha subunit (EC 1.2.4.4)	333	333	333	0	YES
PLF_1386_00000176	57	57	Branched-chain alpha-keto acid dehydrogenase, E1 component, beta subunit (EC 1.2.4.4)	327	327	327	0	YES
PLF_1386_00000177	57	57	Putative acetyltransferase YvoF	168	170	169.579	0.815365	YES
PLF_1386_00000178	57	57	RNA polymerase sigma factor RpoD	373	375	374.509	0.860901	YES
PLF_1386_00000179	57	57	Serine protein kinase (prkA protein), P-loop containing	525	631	629.14	13.9163	YES
PLF_1386_00000180	57	57	Transcription termination factor Rho	423	423	423	0	YES
PLF_1386_00000181	58	57	UDP-N-acetylglucosamine 1-carboxyvinyltransferase (EC 2.5.1.7)	89	429	420.793	47.3777	YES
PLF_1386_00000182	57	57	UDP-N-acetylmuramate--L-alanine ligase (EC 6.3.2.8)	436	436	436	0	YES
PLF_1386_00000183	57	57	Arginyl-tRNA synthetase (EC 6.1.1.19)	555	556	555.982	0.131286	YES
PLF_1386_00000184	58	57	Fructose-1,6-bisphosphatase, GlpX type (EC 3.1.3.11)	65	321	315.586	34.0385	YES
PLF_1386_00000185	57	57	GTP-binding protein Obg	428	428	428	0	YES
PLF_1386_00000186	57	57	Phenylalanyl-tRNA synthetase alpha chain (EC 6.1.1.20)	344	344	344	0	YES
PLF_1386_00000187	58	57	Phosphoglycerate kinase (EC 2.7.2.3)	138	394	386.655	39.677	YES
PLF_1386_00000188	57	57	Pyruvate dehydrogenase E1 component alpha subunit (EC 1.2.4.1)	371	371	371	0	YES
PLF_1386_00000189	58	57	Spore germination endopeptidase Gpr (EC 3.4.24.78)	146	368	360.948	33.9606	YES
PLF_1386_00000190	58	57	4-hydroxy-3-methylbut-2-enyl diphosphate reductase (EC 1.17.7.4)	132	317	309.793	32.4073	YES
PLF_1386_00000191	57	57	ATP synthase alpha chain (EC 3.6.3.14)	502	502	502	0	YES
PLF_1386_00000192	57	57	Aminomethyltransferase (glycine cleavage system T protein) (EC 2.1.2.10)	366	366	366	0	YES
PLF_1386_00000193	57	57	CDP-diacylglycerol--glycerol-3-phosphate 3-phosphatidyltransferase (EC 2.7.8.5)	192	192	192	0	YES
PLF_1386_00000194	57	57	DNA recombination and repair protein RecF	375	375	375	0	YES
PLF_1386_00000196	57	56	Inosine-5'-monophosphate dehydrogenase (EC 1.1.1.205) / CBS domain	138	487	477.298	49.434	No
PLF_1386_00000198	57	57	Uncharacterized peptidase YqjE	350	372	371.614	2.8883	YES
PLF_1386_00000199	57	57	Phosphoglucosamine mutase (EC 5.4.2.10)	300	448	445.404	19.4304	YES
PLF_1386_00000200	57	57	RNA binding methyltransferase FtsJ like	240	279	278.316	5.12016	YES
PLF_1386_00000201	58	57	S-adenosylmethionine:tRNA ribosyltransferase-isomerase (EC 2.4.99.17)	127	350	342.776	38.3087	YES
PLF_1386_00000202	58	57	Pyrimidine operon regulatory protein PyrR	63	180	177	16.8236	YES
PLF_1386_00000203	57	57	Uridylate kinase (EC 2.7.4.22)	240	240	240	0	YES
PLF_1386_00000204	57	57	Valyl-tRNA synthetase (EC 6.1.1.9)	881	881	881	0	YES
PLF_1386_00000205	58	57	3-hydroxybutyryl-CoA dehydrogenase (EC 1.1.1.157)	103	283	275.276	32.8223	YES
PLF_1386_00000207	57	57	Acetyl-coenzyme A carboxyl transferase beta chain (EC 6.4.1.2)	289	289	289	0	YES
PLF_1386_00000208	58	57	Peptidoglycan glycosyltransferase FtsW (EC 2.4.1.129) @ Stage V sporulation protein E	86	363	356.793	37.4588	YES
PLF_1386_00000209	59	57	Chorismate synthase (EC 4.2.3.5)	92	390	376.661	53.35	YES
PLF_1386_00000210	57	57	Citrate synthase (si) (EC 2.3.3.1)	371	382	381.807	1.44415	YES
PLF_1386_00000212	57	57	DNA polymerase III beta subunit (EC 2.7.7.7)	379	381	380.018	0.999846	YES
PLF_1386_00000213	57	57	DNA replication intiation control protein YabA	116	116	116	0	YES
PLF_1386_00000214	58	57	DNA-directed RNA polymerase beta' subunit (EC 2.7.7.6)	268	1203	1181.86	126.831	YES
PLF_1386_00000215	57	57	Uncharacterized membrane protein YuzA	77	77	77	0	YES
PLF_1386_00000216	57	57	Dihydroorotate dehydrogenase (NAD(+)), catalytic subunit (EC 1.3.1.14)	309	309	309	0	YES
PLF_1386_00000217	60	57	Uncharacterized zinc protease YmfH	427	456	428.417	3.59765	YES
PLF_1386_00000218	57	57	GTP-binding and nucleic acid-binding protein YchF	366	366	366	0	YES
PLF_1386_00000219	57	57	GTP-binding protein TypA/BipA	614	614	614	0	YES
PLF_1386_00000220	57	57	IMP cyclohydrolase (EC 3.5.4.10) / Phosphoribosylaminoimidazolecarboxamide formyltransferase (EC 2.1.2.3)	511	511	511	0	YES
PLF_1386_00000221	57	57	Iron-sulfur cluster assembly ATPase protein SufC	261	261	261	0	YES
PLF_1386_00000222	62	57	Lysyl-tRNA synthetase (class II) (EC 6.1.1.6)	51	499	474.855	86.8017	YES
PLF_1386_00000224	57	57	Phosphate starvation-inducible protein PhoH, predicted ATPase	319	319	319	0	YES
PLF_1386_00000225	57	57	Polyribonucleotide nucleotidyltransferase (EC 2.7.7.8)	712	712	712	0	YES
PLF_1386_00000226	57	57	RNA polymerase sporulation specific sigma factor SigE	239	239	239	0	YES
PLF_1386_00000227	57	57	Ribulose-phosphate 3-epimerase (EC 5.1.3.1)	214	214	214	0	YES
PLF_1386_00000228	57	57	RidA/YER057c/UK114 superfamily protein	124	124	124	0	YES
PLF_1386_00000229	57	57	Stage 0 sporulation protein YaaT	275	275	275	0	YES
PLF_1386_00000230	58	57	Queuine tRNA-ribosyltransferase (EC 2.4.2.29)	119	379	372.241	37.6862	YES
PLF_1386_00000231	57	57	Demethylmenaquinone methyltransferase (EC 2.1.1.163)	237	237	237	0	YES
PLF_1386_00000232	57	57	Diadenylate cyclase spyDAC; Bacterial checkpoint controller DisA with nucleotide-binding domain	273	273	273	0	YES
PLF_1386_00000233	57	57	Dihydrolipoamide acetyltransferase component of pyruvate dehydrogenase complex (EC 2.3.1.12)	428	429	428.93	0.255442	YES
PLF_1386_00000234	57	57	Ribonuclease Y	520	521	520.246	0.430451	YES
PLF_1386_00000235	60	57	Glutamyl-tRNA synthetase (EC 6.1.1.17) @ Glutamyl-tRNA(Gln) synthetase (EC 6.1.1.24)	105	491	472.533	69.6789	YES
PLF_1386_00000236	61	57	Major transcriptional regulator of spore coat formation GerE	39	74	69.3443	9.34737	YES
PLF_1386_00000237	57	57	Peptide chain release factor 2 @ programmed frameshift-containing	325	326	325.439	0.496215	YES
PLF_1386_00000238	57	57	Porphobilinogen synthase (EC 4.2.1.24)	162	329	326.07	21.9248	YES
PLF_1386_00000239	57	57	Ribonuclease III (EC 3.1.26.3)	245	245	245	0	YES
PLF_1386_00000240	57	57	Site-specific tyrosine recombinase XerD	296	296	296	0	YES
PLF_1386_00000241	57	57	Stage IV sporulation protein A	492	492	492	0	YES
PLF_1386_00000242	57	57	Thioredoxin reductase (EC 1.8.1.9)	326	326	326	0	YES
PLF_1386_00000243	57	57	Translation elongation factor Ts	295	295	295	0	YES
PLF_1386_00000244	58	57	1-deoxy-D-xylulose 5-phosphate reductoisomerase (EC 1.1.1.267)	42	380	373.224	44.4519	YES
PLF_1386_00000245	57	57	Acetyl-coenzyme A carboxyl transferase alpha chain (EC 6.4.1.2)	324	324	324	0	YES
PLF_1386_00000246	57	57	Adenylosuccinate lyase (EC 4.3.2.2) @ SAICAR lyase (EC 4.3.2.2)	435	435	435	0	YES
PLF_1386_00000247	57	57	Aluminum resistance protein	423	423	423	0	YES
PLF_1386_00000248	58	57	CTP synthase (EC 6.3.4.2)	65	551	524.241	64.7732	YES
PLF_1386_00000249	61	57	Cysteinyl-tRNA synthetase (EC 6.1.1.16)	42	467	438.508	100.269	YES
PLF_1386_00000250	57	57	Cytochrome c oxidase polypeptide III (EC 1.9.3.1)	144	207	205.895	8.27103	YES
PLF_1386_00000251	57	57	tRNA-5-carboxymethylaminomethyl-2-thiouridine(34) synthesis protein MnmE	458	458	458	0	YES
PLF_1386_00000252	57	57	Heat shock protein 10 kDa family chaperone GroES	94	94	94	0	YES
PLF_1386_00000253	57	57	Branched-chain amino acid dehydrogenase [deaminating] (EC 1.4.1.9)(EC 1.4.1.23)	366	366	366	0	YES
PLF_1386_00000254	57	57	Lipoate-protein ligase A	329	329	329	0	YES
PLF_1386_00000255	57	57	Mn-dependent transcriptional regulator MntR	142	142	142	0	YES
PLF_1386_00000257	57	57	Porphobilinogen deaminase (EC 2.5.1.61)	309	309	309	0	YES
PLF_1386_00000258	58	57	Uncharacterized metal-dependent hydrolase YcfH	48	255	250.638	27.4997	YES
PLF_1386_00000259	56	56	Recombination protein RecR	198	198	198	0	No
PLF_1386_00000260	57	57	SSU ribosomal protein S2p (SAe)	233	233	233	0	YES
PLF_1386_00000261	57	57	Succinyl-CoA ligase [ADP-forming] alpha chain (EC 6.2.1.5)	300	300	300	0	YES
PLF_1386_00000262	57	57	Transcription termination protein NusA	368	368	368	0	YES
PLF_1386_00000263	57	57	Translation elongation factor LepA	607	607	607	0	YES
PLF_1386_00000264	57	57	tmRNA-binding protein SmpB	86	155	153.789	9.05875	YES
PLF_1386_00000265	58	57	16S rRNA (cytosine(1402)-N(4))-methyltransferase (EC 2.1.1.199)	41	310	304.914	35.1196	YES
PLF_1386_00000266	61	57	ATP-dependent Clp protease, ATP-binding subunit ClpC	85	811	784.18	121.704	YES
PLF_1386_00000267	57	57	Acyl carrier protein	77	77	77	0	YES
PLF_1386_00000268	57	57	Carbamoyl-phosphate synthase small chain (EC 6.3.5.5)	365	373	370.754	3.59474	YES
PLF_1386_00000269	57	57	Ketol-acid reductoisomerase (NADP(+)) (EC 1.1.1.86)	260	336	333.333	13.9841	YES
PLF_1386_00000270	59	57	N5-carboxyaminoimidazole ribonucleotide mutase (EC 5.4.99.18)	57	161	158.153	14.6852	YES
PLF_1386_00000271	57	57	Predicted ATPase related to phosphate starvation-inducible protein PhoH	442	442	442	0	YES
PLF_1386_00000272	57	57	Pyruvate dehydrogenase E1 component beta subunit (EC 1.2.4.1)	325	325	325	0	YES
PLF_1386_00000273	57	57	S-adenosylmethionine synthetase (EC 2.5.1.6)	399	399	399	0	YES
PLF_1386_00000274	57	57	Septum site-determining protein MinD	265	265	265	0	YES
PLF_1386_00000275	57	57	Signal recognition particle protein Ffh	449	449	449	0	YES
PLF_1386_00000276	57	57	Translation elongation factor P	185	185	185	0	YES
PLF_1386_00000277	57	57	(E)-4-hydroxy-3-methylbut-2-enyl-diphosphate synthase (flavodoxin) (EC 1.17.7.3)	224	378	367.754	19.2748	YES
PLF_1386_00000278	57	57	3-ketoacyl-CoA thiolase [fadN-fadA-fadE operon] (EC 2.3.1.16)	390	390	390	0	YES
PLF_1386_00000279	57	57	6,7-dimethyl-8-ribityllumazine synthase (EC 2.5.1.78)	153	153	153	0	YES
PLF_1386_00000280	64	57	Adenine phosphoribosyltransferase (EC 2.4.2.7)	88	170	164.031	18.7266	YES
PLF_1386_00000281	57	57	Adenylosuccinate synthetase (EC 6.3.4.4)	429	429	429	0	YES
PLF_1386_00000282	57	57	Arginine pathway regulatory protein ArgR, repressor of arg regulon	149	149	149	0	YES
PLF_1386_00000283	57	57	Aspartate 1-decarboxylase (EC 4.1.1.11)	127	127	127	0	YES
PLF_1386_00000284	57	57	Endonuclease III (EC 4.2.99.18)	215	215	215	0	YES
PLF_1386_00000285	56	56	Nucleoid-associated protein YaaK	109	109	109	0	No
PLF_1386_00000286	57	57	Glutamate-1-semialdehyde 2,1-aminomutase (EC 5.4.3.8)	432	432	432	0	YES
PLF_1386_00000288	57	57	Isocitrate dehydrogenase [NADP] (EC 1.1.1.42)	430	430	430	0	YES
PLF_1386_00000289	58	57	LSU ribosomal protein L20p	39	118	116.034	11.1741	YES
PLF_1386_00000290	57	57	Phosphoenolpyruvate carboxykinase [ATP] (EC 4.1.1.49)	528	528	528	0	YES
PLF_1386_00000291	57	57	Putative iron-sulfur cluster assembly scaffold protein for SUF system, SufE2	143	143	143	0	YES
PLF_1386_00000292	57	57	RNA polymerase sporulation specific sigma factor SigF	119	252	249.667	17.4611	YES
PLF_1386_00000293	57	57	RNA polymerase sporulation specific sigma factor SigG	259	289	276.368	14.8118	YES
PLF_1386_00000294	58	57	Serine acetyltransferase (EC 2.3.1.30)	221	221	221	0	YES
PLF_1386_00000295	57	57	Signal recognition particle receptor FtsY	329	329	329	0	YES
PLF_1386_00000296	57	57	Stage V sporulation protein T, AbrB family transcriptional regulator (SpoVT)	178	178	178	0	YES
PLF_1386_00000297	57	57	Translation initiation factor 3	166	166	166	0	YES
PLF_1386_00000298	57	57	Uncharacterized protein SufA	117	117	117	0	YES
PLF_1386_00000301	57	57	Enolase (EC 4.2.1.11)	431	431	431	0	YES
PLF_1386_00000302	57	57	LSU ribosomal protein L21p	102	102	102	0	YES
PLF_1386_00000303	57	57	NAD kinase (EC 2.7.1.23)	265	265	265	0	YES
PLF_1386_00000304	108	57	Polysaccharide deacetylase (EC 3.5.1.41)	45	275	269.991	26.0681	YES
PLF_1386_00000305	57	57	Protein translocase membrane subunit SecG	77	77	77	0	YES
PLF_1386_00000306	57	57	Ribonucleotide reductase transcriptional regulator NrdR	153	153	153	0	YES
PLF_1386_00000307	57	57	Thiol peroxidase, Bcp-type (EC 1.11.1.15)	151	151	151	0	YES
PLF_1386_00000308	57	57	Transcription factor FapR	197	220	209.912	11.413	YES
PLF_1386_00000309	57	57	Two-component response regulator SA14-24	235	235	235	0	YES
PLF_1386_00000310	57	57	Uracil phosphoribosyltransferase (EC 2.4.2.9)	209	209	209	0	YES
PLF_1386_00000311	57	57	ATP-dependent protease subunit HslV (EC 3.4.25.2)	180	180	180	0	YES
PLF_1386_00000312	57	57	Anti-sigma F factor (EC 2.7.11.1)	146	146	146	0	YES
PLF_1386_00000314	58	57	Endonuclease IV (EC 3.1.21.2)	48	298	289.052	42.675	YES
PLF_1386_00000315	57	57	RNA-binding protein YhbY	66	97	96.4561	4.06987	YES
PLF_1386_00000316	57	57	Ferric uptake regulation protein FUR	151	151	151	0	YES
PLF_1386_00000317	58	57	GTP-binding protein EngB	53	198	193.362	24.619	YES
PLF_1386_00000318	57	57	Isoleucyl-tRNA synthetase (EC 6.1.1.5)	921	921	921	0	YES
PLF_1386_00000319	57	57	LSU ribosomal protein L9p	148	148	148	0	YES
PLF_1386_00000320	58	57	MreB-like protein (Mbl protein)	115	333	325.155	35.4682	YES
PLF_1386_00000321	57	57	DNA-binding protein SpoVG	97	97	97	0	YES
PLF_1386_00000322	59	57	Pyruvate carboxylase (EC 6.4.1.1)	182	1148	1109.39	176.511	YES
PLF_1386_00000323	57	57	Ribosome-binding factor A	118	118	118	0	YES
PLF_1386_00000324	57	57	SSU ribosomal protein S4p (S9e) @ SSU ribosomal protein S4p (S9e), zinc-independent	200	200	200	0	YES
PLF_1386_00000325	57	57	Spore maturation protein B	176	176	176	0	YES
PLF_1386_00000327	57	57	Stage III sporulation protein D	90	132	121.684	18.0789	YES
PLF_1386_00000328	58	57	tRNA t(6)A37-methylthiotransferase (EC 2.8.4.5)	118	450	438.897	58.7833	YES
PLF_1386_00000329	57	57	UPF0297 protein YrzL	47	88	87.2807	5.38274	YES
PLF_1386_00000330	57	57	LSU ribosomal protein L10p (P0)	166	166	166	0	YES
PLF_1386_00000331	57	57	MazG nucleotide pyrophosphohydrolase	40	132	130.386	12.0783	YES
PLF_1386_00000332	57	57	Methylcrotonyl-CoA carboxylase carboxyl transferase subunit (EC 6.4.1.4)	513	513	513	0	YES
PLF_1386_00000333	57	57	Peptide chain release factor 1	223	355	352.684	17.3298	YES
PLF_1386_00000334	57	57	Programmed cell death toxin YdcE	116	213	119.404	17.8482	YES
PLF_1386_00000335	57	57	Redox-sensing transcriptional repressor Rex	209	209	209	0	YES
PLF_1386_00000336	57	57	Threonyl-tRNA synthetase (EC 6.1.1.3)	645	645	645	0	YES
PLF_1386_00000338	57	57	Adenylate kinase (EC 2.7.4.3)	216	216	216	0	YES
PLF_1386_00000339	57	57	Dihydrolipoamide succinyltransferase component (E2) of 2-oxoglutarate dehydrogenase complex (EC 2.3.1.61)	172	424	414.386	32.4149	YES
PLF_1386_00000340	57	57	Manganese-dependent inorganic pyrophosphatase (EC 3.6.1.1)	309	309	309	0	YES
PLF_1386_00000341	57	57	Menaquinone-cytochrome C oxidoreductase, cytochrome C subunit	255	255	255	0	YES
PLF_1386_00000342	57	57	Menaquinone-cytochrome c reductase, cytochrome B subunit	224	224	224	0	YES
PLF_1386_00000343	56	56	NifU-like domain protein	78	78	78	0	No
PLF_1386_00000344	57	57	Quinolinate synthetase (EC 2.5.1.72)	368	368	368	0	YES
PLF_1386_00000345	57	57	Ribosome-associated heat shock protein implicated in the recycling of the 50S subunit (S4 paralog)	91	91	91	0	YES
PLF_1386_00000346	58	57	2-C-methyl-D-erythritol 2,4-cyclodiphosphate synthase (EC 4.6.1.12)	158	158	158	0	YES
PLF_1386_00000347	57	57	ATP-dependent protease La (EC 3.4.21.53) LonB Type I	556	557	556.491	0.499923	YES
PLF_1386_00000348	57	57	Agmatinase (EC 3.5.3.11)	290	290	290	0	YES
PLF_1386_00000349	57	57	UPF0358 protein YlaN	95	95	95	0	YES
PLF_1386_00000350	57	57	DNA-directed RNA polymerase alpha subunit (EC 2.7.7.6)	314	314	314	0	YES
PLF_1386_00000351	57	57	GTP-sensing transcriptional pleiotropic repressor CodY	259	259	259	0	YES
PLF_1386_00000352	56	56	LSU ribosomal protein L7p/L12p (P1/P2)	119	119	119	0	No
PLF_1386_00000353	57	57	Uridine kinase (EC 2.7.1.48)	207	212	211.912	0.656431	YES
PLF_1386_00000354	57	57	Xanthine phosphoribosyltransferase (EC 2.4.2.22)	197	197	197	0	YES
PLF_1386_00000355	70	57	D-beta-hydroxybutyrate permease	478	479	478.814	0.388876	YES
PLF_1386_00000356	57	57	Fatty acid metabolism regulator protein FadR, TetR family	41	195	192.298	20.2181	YES
PLF_1386_00000357	57	57	LSU ribosomal protein L15p (L27Ae)	146	146	146	0	YES
PLF_1386_00000358	57	57	LSU ribosomal protein L18p (L5e)	120	120	120	0	YES
PLF_1386_00000359	57	57	Lysine 2,3-aminomutase (EC 5.4.3.2)	473	473	473	0	YES
PLF_1386_00000360	57	57	Signal recognition particle associated protein	110	110	110	0	YES
PLF_1386_00000361	59	57	Uncharacterized radical SAM protein YfkA	98	375	361.932	53.0532	YES
PLF_1386_00000362	57	57	Translocation-enhancing protein TepA	249	249	249	0	YES
PLF_1386_00000363	57	57	FIG001802: Putative alkaline-shock protein	120	120	120	0	YES
PLF_1386_00000364	57	57	LSU ribosomal protein L5p (L11e)	179	179	179	0	YES
PLF_1386_00000365	57	57	SSU ribosomal protein S5p (S2e)	166	166	166	0	YES
PLF_1386_00000367	57	57	Transcriptional regulatory protein YeeN	136	242	237.404	13.5722	YES
PLF_1386_00000368	57	57	ABC transporter, substrate-binding protein (cluster 10, nitrate/sulfonate/bicarbonate)	335	335	335	0	YES
PLF_1386_00000369	137	57	DNA-binding protein HBsu	62	91	89.8102	2.38772	YES
PLF_1386_00000370	58	57	Transcription antitermination protein NusG	68	177	173.724	17.5281	YES
PLF_1386_00000371	57	57	Uncharacterized protein YneK	140	169	144.895	3.75889	YES
PLF_1386_00000372	58	57	Pantothenate kinase type III, CoaX-like (EC 2.7.1.33)	261	262	261.983	0.13017	YES
PLF_1386_00000373	57	57	SSU ribosomal protein S8p (S15Ae)	132	132	132	0	YES
PLF_1386_00000374	57	57	Stage III sporulation protein AD	92	92	92	0	YES
PLF_1386_00000375	57	57	2,3,4,5-tetrahydropyridine-2,6-dicarboxylate N-acetyltransferase (EC 2.3.1.89)	240	240	240	0	YES
PLF_1386_00000376	57	57	[4Fe-4S]-AdoMet protein YtqA	319	319	319	0	YES
PLF_1386_00000378	57	57	Phosphate acetyltransferase (EC 2.3.1.8)	323	323	323	0	YES
PLF_1386_00000379	57	57	LSU ribosomal protein L11p (L12e)	141	141	141	0	YES
PLF_1386_00000380	57	57	LSU ribosomal protein L13p (L13Ae)	145	145	145	0	YES
PLF_1386_00000381	57	57	LSU ribosomal protein L1p (L10Ae)	230	230	230	0	YES
PLF_1386_00000383	57	57	Translation elongation factor G	692	693	692.018	0.131286	YES
PLF_1386_00000384	57	57	LSU ribosomal protein L4p (L1e)	207	207	207	0	YES
PLF_1386_00000385	113	57	Uncharacterized protein Bsu1464.5	42	42	42	0	YES
PLF_1386_00000386	58	57	tRNA (guanine(37)-N(1))-methyltransferase (EC 2.1.1.228)	70	244	239.741	24.4079	YES
PLF_1386_00000387	57	57	LSU ribosomal protein L2p (L8e)	276	276	276	0	YES
PLF_1386_00000388	57	57	SSU ribosomal protein S17p (S11e)	87	87	87	0	YES
PLF_1386_00000389	57	57	SSU ribosomal protein S7p (S5e)	156	156	156	0	YES
PLF_1386_00000392	57	57	Histidine triad (HIT) nucleotide-binding protein, similarity with At5g48545 and yeast YDL125C (HNT1)	144	144	144	0	YES
PLF_1386_00000393	57	57	Naphthoate synthase (EC 4.1.3.36)	272	272	272	0	YES
PLF_1386_00000394	57	57	Probable low-affinity inorganic phosphate transporter	332	332	332	0	YES
PLF_1386_00000395	57	57	Spermidine synthase (EC 2.5.1.16)	275	275	275	0	YES
PLF_1386_00000396	57	57	Long-chain-fatty-acid--CoA ligase (EC 6.2.1.3)	510	510	510	0	YES
PLF_1386_00000397	57	57	FIG002379: metal-dependent hydrolase	227	227	227	0	YES
PLF_1386_00000398	57	57	LSU ribosomal protein L29p (L35e)	63	66	65.9474	0.393859	YES
PLF_1386_00000399	57	57	LSU ribosomal protein L3p (L3e)	210	210	210	0	YES
PLF_1386_00000400	57	57	Ribonuclease PH (EC 2.7.7.56)	245	245	245	0	YES
PLF_1386_00000401	57	57	SSU ribosomal protein S16p	90	90	90	0	YES
PLF_1386_00000402	57	57	Tyrosyl-tRNA synthetase (EC 6.1.1.1)	418	419	418.018	0.131286	YES
PLF_1386_00000403	57	57	3'->5' exoribonuclease Bsu YhaM	314	318	314.14	0.736006	YES
PLF_1386_00000404	58	57	Aspartokinase (EC 2.7.2.4)	91	409	401.845	43.0644	YES
PLF_1386_00000405	57	57	LSU ribosomal protein L16p (L10e)	144	144	144	0	YES
PLF_1386_00000406	57	57	Translation elongation factor Tu	395	395	395	0	YES
PLF_1386_00000407	57	57	ATP synthase F0 sector subunit c (EC 3.6.3.14)	72	72	72	0	YES
PLF_1386_00000408	101	35	Mobile element protein	39	481	338.911	160.416	No
PLF_1386_00000409	124	57	hypothetical protein	29	47	46.5484	1.64785	YES
PLF_1386_00000410	58	57	Nicotinamidase (EC 3.5.1.19)	52	182	173.948	23.9981	YES
PLF_1386_00000411	97	57	Serine transporter	149	445	434.68	32.1964	YES
PLF_1386_00000412	57	57	tRNA-dihydrouridine synthase 2	329	329	329	0	YES
PLF_1386_00000413	57	57	Rhodanese domain protein UPF0176, Firmicutes subgroup	319	328	319.158	1.18158	YES
PLF_1386_00000416	57	57	Methylenetetrahydrofolate--tRNA-(uracil-5-)-methyltransferase TrmFO (EC 2.1.1.74)	434	452	442.842	8.99861	YES
PLF_1386_00000417	56	56	hypothetical protein	79	118	117.304	5.16485	No
PLF_1386_00000418	58	57	Uncharacterized protease YrrO	96	426	418.914	44.051	YES
PLF_1386_00000419	68	56	Arsenate reductase (EC 1.20.4.4) thioredoxin-coupled, LMWP family	133	134	133.941	0.235294	No
PLF_1386_00000420	57	57	Glycerol uptake facilitator protein	273	273	273	0	YES
PLF_1386_00000421	57	57	UPF0756 membrane protein YtwI	56	153	151.298	12.7348	YES
PLF_1386_00000422	57	57	Organic hydroperoxide resistance protein	107	138	137.456	4.06987	YES
PLF_1386_00000423	57	57	SSU ribosomal protein S13p (S18e)	121	121	121	0	YES
PLF_1386_00000424	57	57	23S rRNA (adenine(2503)-C(2))-methyltransferase @ tRNA (adenine(37)-C(2))-methyltransferase (EC 2.1.1.192)	362	362	362	0	YES
PLF_1386_00000426	115	57	Spore coat protein of CotY/CotZ family	56	157	152.07	13.389	YES
PLF_1386_00000428	58	57	Thymidine kinase (EC 2.7.1.21)	60	195	189.638	22.8131	YES
PLF_1386_00000429	57	57	LSU ribosomal protein L27p	96	96	96	0	YES
PLF_1386_00000430	99	57	ABC transporter-like sensor ATP-binding protein	29	253	241.051	45.0287	YES
PLF_1386_00000433	57	57	NAD synthetase (EC 6.3.1.5)	272	272	272	0	YES
PLF_1386_00000434	59	57	ATP-dependent RNA helicase YxiN	51	481	462.814	79.8009	YES
PLF_1386_00000436	57	57	SSU ribosomal protein S21p	44	57	56.7719	1.70672	YES
PLF_1386_00000438	57	57	Methionine aminopeptidase (EC 3.4.11.18)	248	248	248	0	YES
PLF_1386_00000439	57	57	Molybdopterin synthase catalytic subunit MoaE (EC 2.8.1.12)	154	154	154	0	YES
PLF_1386_00000441	57	57	SSU ribosomal protein S12p (S23e)	140	140	140	0	YES
PLF_1386_00000443	60	57	tRNA-dihydrouridine synthase DusB	155	332	326.3	30.715	YES
PLF_1386_00000445	57	57	SSU ribosomal protein S3p (S3e)	219	219	219	0	YES
PLF_1386_00000447	59	57	Acyl-CoA dehydrogenase, short-chain specific (EC 1.3.8.1)	51	379	365.051	56.1032	YES
PLF_1386_00000448	58	57	Deblocking aminopeptidase (EC 3.4.11.-)	69	349	341.552	38.6707	YES
PLF_1386_00000449	57	57	Oxygen-independent coproporphyrinogen-III oxidase-like protein HemZ	388	496	493.947	14.1625	YES
PLF_1386_00000450	86	57	Ribonucleotide reductase of class Ib (aerobic), alpha subunit (EC 1.17.4.1)	106	694	453.151	195.578	YES
PLF_1386_00000451	57	57	S-ribosylhomocysteine lyase (EC 4.4.1.21) @ Autoinducer-2 production protein LuxS	157	157	157	0	YES
PLF_1386_00000452	57	57	Octanoyl-[GcvH]:protein N-octanoyltransferase (EC 2.3.1.204)	281	281	281	0	YES
PLF_1386_00000453	57	57	3-methyl-2-oxobutanoate hydroxymethyltransferase (EC 2.1.2.11)	278	279	278.263	0.440347	YES
PLF_1386_00000455	57	57	Arginine decarboxylase (EC 4.1.1.19)	460	490	489.474	3.93859	YES
PLF_1386_00000457	57	57	Thiazole synthase (EC 2.8.1.10)	256	256	256	0	YES
PLF_1386_00000458	57	57	Predicted glycolate dehydrogenase, 2-subunit type (EC 1.1.99.14), iron-sulfur subunit GlcD	470	470	470	0	YES
PLF_1386_00000459	57	57	SSU ribosomal protein S9p (S16e)	130	130	130	0	YES
PLF_1386_00000460	57	57	Uroporphyrinogen III decarboxylase (EC 4.1.1.37)	323	348	347.561	3.28216	YES
PLF_1386_00000461	56	56	DUF1450 superfamily protein	74	75	74.2679	0.442843	No
PLF_1386_00000462	57	57	tRNA dimethylallyltransferase (EC 2.5.1.75)	304	317	316.772	1.70672	YES
PLF_1386_00000463	108	57	Pyrroline-5-carboxylate reductase (EC 1.5.1.2)	112	272	262.194	34.6777	YES
PLF_1386_00000465	57	57	LSU ribosomal protein L35p	66	66	66	0	YES
PLF_1386_00000466	58	57	Recombination inhibitory protein MutS2	65	786	772.121	94.2963	YES
PLF_1386_00000467	57	57	GMP reductase (EC 1.7.1.7)	204	328	325.825	16.2795	YES
PLF_1386_00000468	57	57	Phosphomethylpyrimidine synthase ThiC (EC 4.1.99.17)	586	586	586	0	YES
PLF_1386_00000469	57	57	Manganese catalase (EC 1.11.1.6) => Spore coat protein CotJC	165	189	188.579	3.15087	YES
PLF_1386_00000470	57	57	SSU ribosomal protein S11p (S14e)	129	129	129	0	YES
PLF_1386_00000471	57	57	Urocanate hydratase (EC 4.2.1.49)	552	552	552	0	YES
PLF_1386_00000472	57	57	Histidine ammonia-lyase (EC 4.3.1.3)	505	505	505	0	YES
PLF_1386_00000474	58	57	NAD-independent protein deacetylase AcuC	39	397	378.879	57.3384	YES
PLF_1386_00000476	57	57	1,2-dihydroxy-3-keto-5-methylthiopentene dioxygenase (EC 1.13.11.54)	170	183	170.228	1.70672	YES
PLF_1386_00000478	57	57	5'-methylthioadenosine nucleosidase (EC 3.2.2.16) @ S-adenosylhomocysteine nucleosidase (EC 3.2.2.9)	231	231	231	0	YES
PLF_1386_00000480	57	57	Uncharacterized protein YurQ	111	126	125.737	1.96929	YES
PLF_1386_00000481	65	57	RNA-binding protein Hfq	74	97	74.6154	2.91253	YES
PLF_1386_00000482	57	57	SSU ribosomal protein S14p (S29e) @ SSU ribosomal protein S14p (S29e), zinc-dependent	61	61	61	0	YES
PLF_1386_00000483	57	57	Acetoin dehydrogenase E1 component alpha-subunit (EC 2.3.1.190)	332	332	332	0	YES
PLF_1386_00000484	60	57	Alkyl hydroperoxide reductase protein F	508	508	508	0	YES
PLF_1386_00000486	57	57	Nicotinate phosphoribosyltransferase (EC 6.3.4.21)	487	487	487	0	YES
PLF_1386_00000487	57	57	SSU ribosomal protein S10p (S20e)	102	102	102	0	YES
PLF_1386_00000488	61	57	D-serine ammonia-lyase (EC 4.3.1.18)	46	460	430.459	65.6268	YES
PLF_1386_00000489	57	57	Manganese transport protein MntH	419	431	430.789	1.57543	YES
PLF_1386_00000490	59	57	Uncharacterized transcriptional regulator YazB, Cro/CI family	67	67	67	0	YES
PLF_1386_00000491	57	57	Uncharacterized membrane protein Bsu0528 (YdeO)	168	290	287.86	16.0169	YES
PLF_1386_00000492	57	57	UPF0340 protein YwlG	190	201	195.386	5.33691	YES
PLF_1386_00000493	57	57	NADP-dependent glyceraldehyde-3-phosphate dehydrogenase (EC 1.2.1.13)	342	342	342	0	YES
PLF_1386_00000494	68	37	Putative UV-damage repair protein UvrX	53	445	364.75	103.098	No
PLF_1386_00000496	57	57	LSU ribosomal protein L22p (L17e)	113	113	113	0	YES
PLF_1386_00000497	57	57	hypothetical protein	90	90	90	0	YES
PLF_1386_00000498	57	57	LSU ribosomal protein L14p (L23e)	122	122	122	0	YES
PLF_1386_00000499	57	57	Niacin transporter NiaP	256	399	396.491	18.7739	YES
PLF_1386_00000500	59	57	Uncharacterized transcriptional regulator YdeE, AraC family	112	290	284.797	28.1424	YES
PLF_1386_00000501	57	57	NADH dehydrogenase (EC 1.6.99.3)	375	392	391.702	2.23187	YES
PLF_1386_00000502	57	57	Stage V sporulation protein AC (SpoVAC)	152	152	152	0	YES
PLF_1386_00000503	57	57	Putative formate dehydrogenase YrhE	979	1032	1005.96	26.4959	YES
PLF_1386_00000504	57	57	Phenylalanyl-tRNA synthetase alpha subunit	121	121	121	0	YES
PLF_1386_00000505	115	57	K(+)/H(+) antiporter YhaU	84	407	398.417	35.2346	YES
PLF_1386_00000506	57	57	Cysteine synthase (EC 2.5.1.47)	297	305	304.86	1.05029	YES
PLF_1386_00000507	57	57	Riboflavin synthase eubacterial/eukaryotic (EC 2.5.1.9)	214	214	214	0	YES
PLF_1386_00000509	61	57	Prolipoprotein diacylglyceryl transferase	270	277	270.459	1.73275	YES
PLF_1386_00000510	57	57	LSU ribosomal protein L19p	114	114	114	0	YES
PLF_1386_00000514	57	57	Glycogen phosphorylase (EC 2.4.1.1)	705	802	800.298	12.7348	YES
PLF_1386_00000516	57	57	Methylisocitrate lyase (EC 4.1.3.30)	302	302	302	0	YES
PLF_1386_00000517	99	57	hypothetical protein	69	202	174.99	27.3708	YES
PLF_1386_00000518	57	57	Translation initiation factor 1	72	72	72	0	YES
PLF_1386_00000519	63	57	Glucose 1-dehydrogenase (EC 1.1.1.47)	190	261	259.873	8.87388	YES
PLF_1386_00000520	58	57	Uncharacterized protein YrkE	59	159	156.224	14.6665	YES
PLF_1386_00000521	59	57	5-methyltetrahydrofolate--homocysteine methyltransferase (EC 2.1.1.13)	87	1132	1088.12	182.768	YES
PLF_1386_00000523	57	57	Transcriptional regulator, DeoR family	73	73	73	0	YES
PLF_1386_00000524	57	57	LSU ribosomal protein L36p @ LSU ribosomal protein L36p, zinc-dependent	37	37	37	0	YES
PLF_1386_00000525	58	57	2-methylcitrate dehydratase (EC 4.2.1.79)	237	478	469.741	43.7014	YES
PLF_1386_00000526	62	26	Mobile element protein	38	294	222.113	91.569	No
PLF_1386_00000527	84	40	hypothetical protein	34	124	103.095	19.8876	No
PLF_1386_00000529	57	57	Transaldolase (EC 2.2.1.2)	222	222	222	0	YES
PLF_1386_00000530	57	57	Dihydroxyacetone kinase-like protein, phosphatase domain / Dihydroxyacetone kinase-like protein, kinase domain	558	558	558	0	YES
PLF_1386_00000531	57	57	ABC-type Fe3+-siderophore transport system, ATPase component	273	273	273	0	YES
PLF_1386_00000532	57	57	hypothetical protein	39	44	43.9123	0.656431	YES
PLF_1386_00000536	57	57	Acetoin dehydrogenase E1 component beta-subunit (EC 2.3.1.190)	344	344	344	0	YES
PLF_1386_00000537	57	57	Malate-2H(+)/Na(+)-lactate antiporter YqkI/MleN	467	481	467.246	1.83801	YES
PLF_1386_00000538	62	37	Phage integrase	39	180	176.468	18.6199	No
PLF_1386_00000539	57	54	Respiratory nitrate reductase alpha chain (EC 1.7.99.4)	88	1227	1135.84	295.863	No
PLF_1386_00000541	57	57	Delta-1-pyrroline-5-carboxylate dehydrogenase (EC 1.2.1.88)	380	515	512.632	17.7236	YES
PLF_1386_00000542	57	57	Uncharacterized protein YjlC	146	146	146	0	YES
PLF_1386_00000543	57	57	2-hydroxy-3-oxopropionate reductase (EC 1.1.1.60)	292	293	292.263	0.440347	YES
PLF_1386_00000544	58	57	Ribosome LSU-associated GTP-binding protein HflX	160	424	415.914	43.1374	YES
PLF_1386_00000545	57	57	Heat shock protein GrpE	188	193	188.579	1.43817	YES
PLF_1386_00000547	90	57	Microbial collagenase (EC 3.4.24.3)	62	965	904.4	186.419	YES
PLF_1386_00000548	56	56	Uncharacterized DUF1540 protein BA2630	51	51	51	0	No
PLF_1386_00000550	52	52	Respiratory nitrate reductase beta chain (EC 1.7.99.4)	491	491	491	0	No
PLF_1386_00000551	57	57	3-phosphoshikimate 1-carboxyvinyltransferase (EC 2.5.1.19)	429	445	429.281	2.10058	YES
PLF_1386_00000552	57	57	Uncharacterized amino acid permease YdaO	372	608	603.86	30.9835	YES
PLF_1386_00000553	57	57	Oligoendopeptidase F	608	614	608.105	0.787717	YES
PLF_1386_00000554	65	57	Stage V sporulation protein AD (SpoVAD)	226	338	336.277	13.7846	YES
PLF_1386_00000555	77	57	Protein PhnA	113	120	113.091	0.792527	YES
PLF_1386_00000556	59	57	6-phosphogluconate dehydrogenase, decarboxylating (EC 1.1.1.44)	37	297	288.186	47.0515	YES
PLF_1386_00000558	57	57	Scaffold protein for [4Fe-4S] cluster assembly ApbC, MRP-like	354	355	354.947	0.223297	YES
PLF_1386_00000559	58	57	LrgA-associated membrane protein LrgB	105	230	226.121	20.4931	YES
PLF_1386_00000560	59	57	Putative sodium/proton-dependent alanine carrier protein YrbD	61	487	468.746	70.3687	YES
PLF_1386_00000561	69	57	Stage V sporulation protein AE1 (SpoVAE1)	43	116	112.841	13.4925	YES
PLF_1386_00000562	57	57	16S rRNA (cytidine(1402)-2'-O)-methyltransferase (EC 2.1.1.198)	291	291	291	0	YES
PLF_1386_00000563	57	57	Cell division integral membrane protein, YggT and half-length relatives	87	87	87	0	YES
PLF_1386_00000565	57	57	ATP synthase gamma chain (EC 3.6.3.14)	286	286	286	0	YES
PLF_1386_00000566	57	57	Phosphoribosylamine--glycine ligase (EC 6.3.4.13)	423	423	423	0	YES
PLF_1386_00000568	83	52	Phage lysin, glycosyl hydrolase, family 25	66	282	252.735	54.4407	No
PLF_1386_00000570	57	57	Glutamyl aminopeptidase (EC 3.4.11.7); Deblocking aminopeptidase	259	357	354.772	13.3522	YES
PLF_1386_00000573	57	57	3-hydroxybutyrate dehydrogenase (EC 1.1.1.30)	147	258	255.719	14.7407	YES
PLF_1386_00000574	85	57	Protein distantly related to SAM-dependent methyltransferases	42	187	169.353	40.9274	YES
PLF_1386_00000575	57	57	Carbonic anhydrase, gamma class (EC 4.2.1.1)	170	170	170	0	YES
PLF_1386_00000576	58	57	2-methylcitrate synthase (EC 2.3.3.5)	142	373	365.345	36.8611	YES
PLF_1386_00000577	74	57	Bacillolysin (EC 3.4.24.28)	54	893	619.662	153.022	YES
PLF_1386_00000579	57	57	Aspartyl-tRNA synthetase (EC 6.1.1.12)	591	591	591	0	YES
PLF_1386_00000580	59	57	ComF operon protein A, DNA transporter ATPase	115	454	421.458	73.2227	YES
PLF_1386_00000582	57	57	SSU ribosomal protein S19p (S15e)	77	92	91.7368	1.96929	YES
PLF_1386_00000583	57	57	Phosphopantetheine adenylyltransferase (EC 2.7.7.3)	163	163	163	0	YES
PLF_1386_00000584	57	57	Zinc ABC transporter, permease protein ZnuB	277	277	277	0	YES
PLF_1386_00000586	57	57	SSU ribosomal protein S18p @ SSU ribosomal protein S18p, zinc-independent	77	77	77	0	YES
PLF_1386_00000588	60	57	Dihydropteroate synthase (EC 2.5.1.15)	29	286	277.817	44.1186	YES
PLF_1386_00000595	57	57	Malate:quinone oxidoreductase (EC 1.1.5.4)	497	500	499.947	0.393859	YES
PLF_1386_00000596	64	56	Stage V sporulation protein AC (SpoVAC)	158	158	158	0	No
PLF_1386_00000597	57	57	dCMP deaminase (EC 3.5.4.12) @ Late competence protein ComEB	182	185	184.947	0.393859	YES
PLF_1386_00000598	68	57	Prespore specific transcriptional activator RsfA	91	168	164.956	10.1379	YES
PLF_1386_00000599	57	57	Superfamily II DNA/RNA helicases, SNF2 family	560	560	560	0	YES
PLF_1386_00000602	57	57	Lactate utilization protein LutC	236	236	236	0	YES
PLF_1386_00000603	59	57	Uncharacterized protein YxeE	69	112	107.068	7.18252	YES
PLF_1386_00000604	57	57	16S rRNA (guanine(527)-N(7))-methyltransferase (EC 2.1.1.170)	144	239	237.333	12.4722	YES
PLF_1386_00000605	57	57	Aminopeptidase YpdF (MP-, MA-, MS-, AP-, NP- specific)	353	353	353	0	YES
PLF_1386_00000606	59	57	Nutrient germinant receptor inner membrane subunit A (GerKA/GerAA/GerBA)	122	505	486	72.4609	YES
PLF_1386_00000607	64	57	DNA polymerase III polC-type (EC 2.7.7.7)	483	1433	1278.62	313.051	YES
PLF_1386_00000608	58	57	Na+ dependent nucleoside transporter NupC	42	397	388.31	47.3447	YES
PLF_1386_00000609	58	57	Phosphotransferase system, phosphocarrier protein HPr	87	88	87.0172	0.13017	YES
PLF_1386_00000610	57	57	Acetyltransferase AcuA, acetyl-CoA synthetase inhibitor	179	210	209.456	4.06987	YES
PLF_1386_00000611	57	57	Chromosome replication initiation protein DnaD	235	235	235	0	YES
PLF_1386_00000612	57	57	Cytochrome c-type biogenesis protein CcsA/ResC	385	385	385	0	YES
PLF_1386_00000614	57	57	Glutamate racemase (EC 5.1.1.3)	269	274	269.351	1.27721	YES
PLF_1386_00000616	58	57	internalin, putative	85	779	748.948	89.053	YES
PLF_1386_00000617	59	57	Chromate transport protein ChrA	70	393	376.746	63.9644	YES
PLF_1386_00000618	57	57	Hydroxyethylthiazole kinase (EC 2.7.1.50)	268	269	268.509	0.499923	YES
PLF_1386_00000619	57	57	DNA mismatch repair protein MutS	890	906	891.158	2.27719	YES
PLF_1386_00000621	92	57	Nutrient germinant receptor hydrophilic subunit C (GerKC/GerAC/GerBC)	39	389	309.967	130.482	YES
PLF_1386_00000622	58	57	4-hydroxy-tetrahydrodipicolinate synthase (EC 4.3.3.7)	77	292	286.759	29.953	YES
PLF_1386_00000623	58	57	Peptide deformylase (EC 3.5.1.88)	56	184	180.517	19.0989	YES
PLF_1386_00000624	57	57	Acyl-coenzyme A synthetases/AMP-(fatty) acid ligases, YtcI homolog	528	528	528	0	YES
PLF_1386_00000625	57	57	Formate--tetrahydrofolate ligase (EC 6.3.4.3)	562	583	582.632	2.75701	YES
PLF_1386_00000626	74	41	Phage protein	35	161	146.284	29.961	No
PLF_1386_00000627	57	57	Dihydroorotate dehydrogenase (NAD(+)), electron transfer subunit (EC 1.3.1.14)	259	259	259	0	YES
PLF_1386_00000628	57	57	Epoxyqueuosine reductase (EC 1.17.99.6) QueG	380	380	380	0	YES
PLF_1386_00000629	60	39	Phage protein	43	56	55.3333	1.92931	No
PLF_1386_00000630	51	51	Transcriptional regulator, ArsR family	102	102	102	0	No
PLF_1386_00000631	58	57	Putative amino-acid transporter YisU, LysE family	93	204	200.293	19.6258	YES
PLF_1386_00000632	57	57	Prolyl-tRNA synthetase (EC 6.1.1.15), bacterial type	566	566	566	0	YES
PLF_1386_00000633	57	57	Thermostable carboxypeptidase 1 (EC 3.4.17.19)	505	505	505	0	YES
PLF_1386_00000635	58	57	2',3'-cyclic-nucleotide 2'-phosphodiesterase (EC 3.1.4.16)	190	527	516.483	49.9935	YES
PLF_1386_00000636	57	57	3-isopropylmalate dehydratase large subunit (EC 4.2.1.33)	464	464	464	0	YES
PLF_1386_00000639	57	57	PBS lyase HEAT-like repeat domain protein	272	376	373.211	13.5255	YES
PLF_1386_00000640	59	56	ABC transporter-like sensor linked response regulator YxdJ	116	236	233	15.3645	No
PLF_1386_00000641	59	57	Carbonic anhydrase, beta class (EC 4.2.1.1)	187	193	187.203	1.0858	YES
PLF_1386_00000644	58	57	DNA repair protein RecN	44	600	568.569	70.5442	YES
PLF_1386_00000645	57	57	Uncharacterized DUF1805-containing protein YunC	100	100	100	0	YES
PLF_1386_00000647	57	57	Undecaprenyl-phosphate alpha-N-acetylglucosaminyl 1-phosphate transferase (EC 2.7.8.33)	357	357	357	0	YES
PLF_1386_00000649	57	57	Isocitrate lyase (EC 4.1.3.1)	425	425	425	0	YES
PLF_1386_00000650	57	57	Phosphate ABC transporter, ATP-binding protein PstB (TC 3.A.1.7.1)	271	271	271	0	YES
PLF_1386_00000653	57	57	Spore cortex-lytic enzyme, lytic transglycosylase SleB	187	259	255.947	9.61071	YES
PLF_1386_00000654	58	57	Transcriptional regulator, MarR family	67	136	133.655	12.4091	YES
PLF_1386_00000655	57	57	L-aspartate oxidase (EC 1.4.3.16)	501	793	519.14	52.2606	YES
PLF_1386_00000656	57	57	Methylglyoxal synthase (EC 4.2.3.3)	131	131	131	0	YES
PLF_1386_00000657	57	57	Stage V sporulation protein AB (SpoVAB)	138	140	138.947	0.998614	YES
PLF_1386_00000658	57	57	Tryptophan synthase beta chain (EC 4.2.1.20)	373	397	396.579	3.15087	YES
PLF_1386_00000659	78	56	hypothetical protein	39	117	107.603	22.0311	No
PLF_1386_00000661	57	57	FMNH2-dependent alkanesulfonate monooxygenase (EC 1.14.14.5)	370	370	370	0	YES
PLF_1386_00000662	57	57	Stage V sporulation protein AE1 (SpoVAE1)	107	116	115.842	1.18158	YES
PLF_1386_00000664	57	57	Helicase PriA essential for oriC/DnaA-independent DNA replication	801	801	801	0	YES
PLF_1386_00000666	57	57	Heterodimeric efflux ABC transporter, multidrug resistance => BmrC subunit of BmrCD	584	588	586.035	0.457488	YES
PLF_1386_00000667	57	57	Cytosol aminopeptidase PepA (EC 3.4.11.1)	494	494	494	0	YES
PLF_1386_00000670	57	57	Phosphoribosylformylglycinamidine cyclo-ligase (EC 6.3.3.1)	346	346	346	0	YES
PLF_1386_00000672	57	57	Ribosome small subunit biogenesis RbfA-release protein RsgA	293	293	293	0	YES
PLF_1386_00000674	57	57	GTP-binding protein YqeH, required for biogenesis of 30S ribosome subunit	358	368	367.825	1.31286	YES
PLF_1386_00000675	57	57	Glutamine-dependent 2-keto-4-methylthiobutyrate transaminase	380	392	390.982	3.06932	YES
PLF_1386_00000676	57	57	Heptaprenyl diphosphate synthase component II (EC 2.5.1.30)	320	320	320	0	YES
PLF_1386_00000677	57	57	Mg(2+)-transport-ATPase-associated protein MgtC	164	226	223.825	11.4081	YES
PLF_1386_00000678	57	57	Pur operon repressor PurR	282	282	282	0	YES
PLF_1386_00000679	58	57	Acyl-CoA dehydrogenase	91	382	375.017	40.4392	YES
PLF_1386_00000680	57	57	Exodeoxyribonuclease VII large subunit (EC 3.1.11.6)	452	452	452	0	YES
PLF_1386_00000681	57	57	Histidyl-tRNA synthetase (EC 6.1.1.21)	423	476	436.491	19.2401	YES
PLF_1386_00000683	57	57	Phosphoribosylformylglycinamidine synthase, glutamine amidotransferase subunit (EC 6.3.5.3)	227	227	227	0	YES
PLF_1386_00000684	57	30	N-acetylmuramoyl-L-alanine amidase	56	365	338.053	58.7019	No
PLF_1386_00000685	57	57	Purine nucleoside phosphorylase (EC 2.4.2.1)	235	235	235	0	YES
PLF_1386_00000686	58	57	Putative cation/acetate symporter	39	516	506.862	62.3526	YES
PLF_1386_00000687	57	57	Stage III sporulation protein AA	308	316	308.158	1.05613	YES
PLF_1386_00000688	57	57	Thiol peroxidase, Tpx-type (EC 1.11.1.15)	48	166	163.93	15.4918	YES
PLF_1386_00000689	72	57	Transcriptional regulator, PadR family	107	117	107.639	1.75836	YES
PLF_1386_00000690	56	56	Uracil-DNA glycosylase, family 1 (EC 3.2.2.27)	225	225	225	0	No
PLF_1386_00000692	65	57	Acetaldehyde dehydrogenase (EC 1.2.1.10) / Alcohol dehydrogenase (EC 1.1.1.1)	37	877	792.908	217.273	YES
PLF_1386_00000694	57	57	DNA-binding response regulator ResD	238	250	244.07	5.89636	YES
PLF_1386_00000698	65	57	Asparagine synthetase [glutamine-hydrolyzing] (EC 6.3.5.4) AsnB	605	633	632.446	3.44643	YES
PLF_1386_00000699	57	57	Purine nucleoside phosphorylase (EC 2.4.2.1) @ N-Ribosylnicotinamide phosphorylase (EC 2.4.2.1)	197	273	271.667	9.97775	YES
PLF_1386_00000704	57	57	Branched-chain acyl kinase	367	367	367	0	YES
PLF_1386_00000705	56	56	D-aminoacyl-tRNA deacylase (EC 3.1.1.96)	146	146	146	0	No
PLF_1386_00000706	57	56	Deoxyadenosine kinase (EC 2.7.1.76) @ Deoxycytidine kinase (EC 2.7.1.74)	65	222	217.614	23.7684	No
PLF_1386_00000707	57	57	Sporulation integral membrane protein YlbJ	409	409	409	0	YES
PLF_1386_00000708	57	57	Uncharacterized membrane protein YfhP	326	326	326	0	YES
PLF_1386_00000709	57	57	Lead, cadmium, zinc and mercury transporting ATPase (EC 3.6.3.3) (EC 3.6.3.5); Copper-translocating P-type ATPase (EC 3.6.3.4)	641	641	641	0	YES
PLF_1386_00000710	57	57	Ribonuclease Z (EC 3.1.26.11)	307	307	307	0	YES
PLF_1386_00000712	58	57	hypothetical protein	109	199	181.052	13.4247	YES
PLF_1386_00000713	57	57	Carboxylesterase (EC 3.1.1.1)	247	247	247	0	YES
PLF_1386_00000714	60	57	DNA repair protein RadA	169	458	450.233	43.0563	YES
PLF_1386_00000715	57	57	Lipoprotein signal peptidase (EC 3.4.23.36)	152	152	152	0	YES
PLF_1386_00000716	57	57	Protein translocase subunit YajC	86	86	86	0	YES
PLF_1386_00000717	57	57	BH3430 unknown conserved protein	146	146	146	0	YES
PLF_1386_00000721	57	57	Hypothetical NagD-like phosphatase	254	255	254.105	0.306892	YES
PLF_1386_00000722	57	57	Multimodular transpeptidase-transglycosylase (EC 2.4.1.129) (EC 3.4.-.-)	683	687	683.07	0.525145	YES
PLF_1386_00000723	57	57	Membrane protein insertion efficiency factor YidD	78	78	78	0	YES
PLF_1386_00000724	76	57	Transcriptional regulator, ArsR family	70	131	98.3421	5.55961	YES
PLF_1386_00000725	57	57	3,4-dihydroxy-2-butanone 4-phosphate synthase (EC 4.1.99.12) / GTP cyclohydrolase II (EC 3.5.4.25)	397	397	397	0	YES
PLF_1386_00000726	57	57	LSU ribosomal protein L34p	44	44	44	0	YES
PLF_1386_00000727	58	57	Sodium-dependent phosphate transporter	148	551	541.586	55.3544	YES
PLF_1386_00000728	57	57	Succinate-semialdehyde dehydrogenase [NAD(P)+] (EC 1.2.1.16)	483	496	483.228	1.70672	YES
PLF_1386_00000730	63	57	Multidrug efflux pump Blt (of MFS type)	119	404	391.333	49.3214	YES
PLF_1386_00000732	56	56	Uncharacterized protein YojF	116	116	116	0	No
PLF_1386_00000733	56	56	Holliday junction ATP-dependent DNA helicase RuvA (EC 3.6.4.12)	84	205	202.839	16.0243	No
PLF_1386_00000734	57	57	Orotate phosphoribosyltransferase (EC 2.4.2.10)	72	210	207.579	18.1175	YES
PLF_1386_00000735	57	57	tRNA threonylcarbamoyladenosine biosynthesis protein TsaE	157	157	157	0	YES
PLF_1386_00000736	58	57	3-oxoacyl-[acyl-carrier protein] reductase (EC 1.1.1.100), FadG	56	246	240.672	28.9514	YES
PLF_1386_00000738	58	57	DNA polymerase X family	175	572	562.224	55.8579	YES
PLF_1386_00000739	57	57	Low temperature requirement C protein	163	163	163	0	YES
PLF_1386_00000740	56	56	Peptide-methionine (S)-S-oxide reductase MsrA (EC 1.8.4.11)	141	193	177.75	5.4355	No
PLF_1386_00000741	57	57	7-carboxy-7-deazaguanine synthase (EC 4.3.99.3)	238	238	238	0	YES
PLF_1386_00000742	59	57	N-acetyl-L,L-diaminopimelate deacetylase (EC 3.5.1.47)	63	376	362.729	58.0633	YES
PLF_1386_00000743	57	57	Proline dehydrogenase (EC 1.5.5.2)	305	305	305	0	YES
PLF_1386_00000744	57	57	SSU rRNA pseudouridine(516) synthase (EC 5.4.99.19)	242	242	242	0	YES
PLF_1386_00000746	58	57	Thioredoxin reductase (EC 1.8.1.9)	113	349	342.983	33.8264	YES
PLF_1386_00000748	55	55	Uncharacterized protein YozD	59	59	59	0	No
PLF_1386_00000751	81	56	hypothetical protein	44	60	44.3951	2.48292	No
PLF_1386_00000752	57	57	Adenylylsulfate kinase (EC 2.7.1.25)	197	203	197.842	2.0841	YES
PLF_1386_00000753	57	57	Ferrichrome-binding periplasmic protein precursor (TC 3.A.1.14.3)	305	306	305.246	0.430451	YES
PLF_1386_00000754	57	57	hypothetical protein	55	235	231.123	24.1429	YES
PLF_1386_00000755	57	57	16S rRNA (guanine(1207)-N(2))-methyltransferase (EC 2.1.1.172)	164	199	198.386	4.59502	YES
PLF_1386_00000756	57	57	A/G-specific adenine glycosylase (EC 3.2.2.-)	365	365	365	0	YES
PLF_1386_00000757	57	57	Bis(5'-nucleosyl)-tetraphosphatase (asymmetrical) (EC 3.6.1.17)	91	246	243.281	20.3494	YES
PLF_1386_00000758	61	57	Fibronectin/fibrinogen-binding protein	80	569	527.475	117.987	YES
PLF_1386_00000760	57	57	N-acetylmuramic acid 6-phosphate etherase (EC 4.2.1.126)	294	294	294	0	YES
PLF_1386_00000761	59	57	O-Methyltransferase involved in polyketide biosynthesis	92	306	292.661	46.1242	YES
PLF_1386_00000762	57	57	UV DNA damage endonuclease	306	325	318.07	3.32908	YES
PLF_1386_00000763	57	57	Zinc uptake regulation protein Zur	55	137	135.561	10.7655	YES
PLF_1386_00000765	57	57	4-hydroxy-tetrahydrodipicolinate reductase (EC 1.17.1.8)	266	268	266.035	0.262572	YES
PLF_1386_00000766	57	57	Ribonuclease M5 (EC 3.1.26.8)	185	185	185	0	YES
PLF_1386_00000767	58	57	hypothetical protein	48	129	126.741	11.8635	YES
PLF_1386_00000769	57	57	6-phosphogluconolactonase (EC 3.1.1.31)	352	354	352.807	0.475306	YES
PLF_1386_00000770	57	57	Uncharacterized transporter YbxG	460	464	462.93	0.588177	YES
PLF_1386_00000771	57	57	Cytochrome c-type biogenesis protein ResA	57	173	170.368	15.7932	YES
PLF_1386_00000772	58	57	3'-to-5' oligoribonuclease A, Bacillus type	51	347	304.759	35.6179	YES
PLF_1386_00000773	69	57	ABC transporter, RND-adapter-like protein	61	397	378.029	68.323	YES
PLF_1386_00000774	57	57	SSU ribosomal protein S15p (S13e)	89	89	89	0	YES
PLF_1386_00000778	57	57	D-alanyl-D-alanine carboxypeptidase (EC 3.4.16.4)	396	396	396	0	YES
PLF_1386_00000780	60	57	Immune inhibitor A metalloprotease	91	796	756.083	151.681	YES
PLF_1386_00000782	57	57	tRNA(1)(Val) (adenine(37)-N(6))-methyltransferase (EC 2.1.1.223)	246	246	246	0	YES
PLF_1386_00000783	57	57	Methionine ABC transporter permease protein	217	221	220.93	0.525145	YES
PLF_1386_00000784	57	57	Peptide chain release factor N(5)-glutamine methyltransferase (EC 2.1.1.297)	283	283	283	0	YES
PLF_1386_00000787	57	57	3-dehydroquinate synthase (EC 4.2.3.4)	219	365	359.281	18.7895	YES
PLF_1386_00000790	60	57	DinG family ATP-dependent helicase YoaA	44	934	886.85	173.49	YES
PLF_1386_00000791	57	57	Methionine transporter MetT	438	453	440.105	5.21026	YES
PLF_1386_00000792	57	57	Segregation and condensation protein A	247	247	247	0	YES
PLF_1386_00000793	57	57	Transcriptional repressor for NAD biosynthesis in gram-positives	135	182	179.596	6.01127	YES
PLF_1386_00000794	57	57	Uncharacterized protein Bsub YpbR	1082	1237	1217.23	18.3714	YES
PLF_1386_00000795	57	57	tRNA pseudouridine(55) synthase (EC 5.4.99.25)	282	307	306.561	3.28216	YES
PLF_1386_00000796	57	57	(2E,6E)-farnesyl diphosphate synthase (EC 2.5.1.10)	296	296	296	0	YES
PLF_1386_00000797	68	57	Uncharacterized ABC transporter, ATP-binding protein YvrO	52	226	223.441	20.9449	YES
PLF_1386_00000798	56	56	Deoxyguanosine kinase (EC 2.7.1.113)	211	211	211	0	No
PLF_1386_00000799	57	57	Gamma-aminobutyrate:alpha-ketoglutarate aminotransferase (EC 2.6.1.19)	454	488	469.386	12.2628	YES
PLF_1386_00000802	57	57	LSU ribosomal maturation GTPase RbgA (B. subtilis YlqF)	296	296	296	0	YES
PLF_1386_00000804	60	57	Polyphosphate kinase (EC 2.7.4.1)	152	702	663.667	114.292	YES
PLF_1386_00000806	57	57	Transcriptional regulator, AcrR family	72	209	206.596	17.9862	YES
PLF_1386_00000807	57	57	Uncharacterized membrane protein YvlA	105	106	105.053	0.223297	YES
PLF_1386_00000808	58	57	possible tetrapyrrole methyltransferase domain / Nucleoside triphosphate pyrophosphohydrolase MazG (EC 3.6.1.8)	121	486	477.414	50.2816	YES
PLF_1386_00000809	57	57	tRNA pseudouridine(38-40) synthase (EC 5.4.99.12)	247	252	249.719	2.49036	YES
PLF_1386_00000810	57	57	Acyl-CoA:acetate CoA-transferase, beta subunit (EC 2.8.3.8)	220	220	220	0	YES
PLF_1386_00000812	57	57	Cytochrome aa3-600 menaquinol oxidase subunit III	200	200	200	0	YES
PLF_1386_00000813	57	57	Glyoxalase family protein	321	325	324.93	0.525145	YES
PLF_1386_00000815	48	17	hypothetical protein	42	68	66.7917	3.65695	No
PLF_1386_00000817	57	57	Helicase loader DnaI	312	312	312	0	YES
PLF_1386_00000820	57	57	Uncharacterized protein YwsA	104	104	104	0	YES
PLF_1386_00000821	46	45	Uncharacterized protein YhjR	38	144	136	26.2206	No
PLF_1386_00000822	227	57	hypothetical protein	35	38	36.1894	1.4675	YES
PLF_1386_00000823	57	57	1,4-dihydroxy-2-naphthoate polyprenyltransferase (EC 2.5.1.74)	317	317	317	0	YES
PLF_1386_00000824	57	57	Dihydrofolate synthase (EC 6.3.2.12) @ Folylpolyglutamate synthase (EC 6.3.2.17)	433	433	433	0	YES
PLF_1386_00000827	57	57	Ribonuclease HII (EC 3.1.26.4)	257	257	257	0	YES
PLF_1386_00000829	59	57	CCA tRNA nucleotidyltransferase (EC 2.7.7.72)	88	397	382.847	57.2834	YES
PLF_1386_00000830	57	57	Acetyltransferase, GNAT family	185	185	185	0	YES
PLF_1386_00000832	58	57	Outer membrane protein romA	99	324	316.983	37.3458	YES
PLF_1386_00000833	58	57	Phosphoesterase	164	368	359.483	37.1809	YES
PLF_1386_00000837	58	57	2-oxoglutarate/2-oxoacid ferredoxin oxidoreductase, gamma subunit (EC 1.2.7.-) / 2-oxoglutarate/2-oxoacid ferredoxin oxidoreductase, alpha subunit (EC 1.2.7.-)	255	585	574.879	53.9809	YES
PLF_1386_00000838	57	57	CDP-diacylglycerol--serine O-phosphatidyltransferase (EC 2.7.8.8) @ Archaetidylserine synthase (EC 2.7.8.38)	177	194	180.632	6.90698	YES
PLF_1386_00000839	57	57	Conserved protein YqhG	264	267	264.474	0.67811	YES
PLF_1386_00000840	57	57	Cyclic pyranopterin monophosphate synthase (EC 4.6.1.17)	161	161	161	0	YES
PLF_1386_00000841	57	57	FMN-dependent NADH-azoreductase (EC 1.7.1.6)	208	208	208	0	YES
PLF_1386_00000842	61	57	Penicillin-binding protein BA2506	93	710	669	140.852	YES
PLF_1386_00000845	58	57	Single-stranded-DNA-specific exonuclease RecJ	94	780	766.138	89.3921	YES
PLF_1386_00000846	57	57	Uncharacterized metallohydrolase YodQ	422	422	422	0	YES
PLF_1386_00000847	58	57	Cystathionine beta-synthase (EC 4.2.1.22)	57	307	300.741	35.4763	YES
PLF_1386_00000848	57	57	Glucokinase (EC 2.7.1.2)	327	327	327	0	YES
PLF_1386_00000849	58	57	Kynureninase (EC 3.7.1.3)	129	428	418.966	44.2882	YES
PLF_1386_00000850	57	57	Molybdenum ABC transporter permease protein ModB	223	224	223.965	0.184002	YES
PLF_1386_00000851	62	57	Phosphoglycerate mutase family 2	72	191	180.435	29.1949	YES
PLF_1386_00000852	57	57	Uncharacterized transcriptional regulator YhgD, TetR family	74	190	187.965	15.2292	YES
PLF_1386_00000853	57	57	Aspartate carbamoyltransferase (EC 2.1.3.2)	304	313	304.158	1.18158	YES
PLF_1386_00000854	57	57	Fumarate hydratase class I, aerobic (EC 4.2.1.2)	506	525	517	9.38083	YES
PLF_1386_00000857	58	57	UDP-N-acetylmuramoyl-L-alanine--D-glutamate ligase (EC 6.3.2.9)	88	450	441.569	49.6627	YES
PLF_1386_00000858	60	57	Uncharacterized protein YaaO	77	473	444.983	93.6977	YES
PLF_1386_00000859	57	57	Cardiolipin synthase, bacterial type ClsA	514	514	514	0	YES
PLF_1386_00000861	57	57	Polypeptide composition of the spore coat protein CotJB	87	91	89.2456	1.98486	YES
PLF_1386_00000862	60	57	Protein-L-isoD(D-D) O-methyltransferase	55	258	244.817	43.8587	YES
PLF_1386_00000864	57	57	Uracil permease @ Uracil:proton symporter UraA	427	430	427.368	0.984647	YES
PLF_1386_00000865	59	57	1,4-alpha-glucan (glycogen) branching enzyme, GH-13-type (EC 2.4.1.18)	82	645	619.186	112.301	YES
PLF_1386_00000866	57	57	2-oxoglutarate/2-oxoacid ferredoxin oxidoreductase, beta subunit (EC 1.2.7.-)	288	288	288	0	YES
PLF_1386_00000868	58	57	Bis-ABC ATPase Uup	192	638	619.759	63.4959	YES
PLF_1386_00000869	57	57	D-glycero-beta-D-manno-heptose-1,7-bisphosphate 7-phosphatase (EC 3.1.3.82); possible Histidinol-phosphatase (EC 3.1.3.15)	169	175	174.895	0.787717	YES
PLF_1386_00000870	49	49	Glutaminase (EC 3.5.1.2)	326	326	326	0	No
PLF_1386_00000872	58	57	Phosphatidate cytidylyltransferase (EC 2.7.7.41)	90	263	260.017	22.5193	YES
PLF_1386_00000873	57	57	Uncharacterized N-acetyltransferase YvbK, GNAT-family	152	155	154.298	1.24203	YES
PLF_1386_00000875	58	57	Aspartokinase (EC 2.7.2.4)	347	410	408.914	8.20068	YES
PLF_1386_00000876	58	57	Chaperone protein ClpB (ATP-dependent unfoldase)	151	866	851.069	94.7861	YES
PLF_1386_00000877	57	57	GTP 3',8-cyclase (EC 4.1.99.22)	337	337	337	0	YES
PLF_1386_00000878	59	57	DNA mismatch repair protein MutL	58	667	624.542	105.552	YES
PLF_1386_00000879	57	57	Flavohemoglobin / Nitric oxide dioxygenase (EC 1.14.12.17)	402	402	402	0	YES
PLF_1386_00000880	57	57	N5-carboxyaminoimidazole ribonucleotide synthase (EC 6.3.4.18)	383	383	383	0	YES
PLF_1386_00000881	59	57	Para-aminobenzoate synthase, aminase component (EC 2.6.1.85)	84	465	457.22	50.0295	YES
PLF_1386_00000884	57	57	Uncharacterized oxidoreductase YqkF	304	304	304	0	YES
PLF_1386_00000885	57	57	Acetyl-CoA acetyltransferase (EC 2.3.1.9)	309	427	418.947	17.5454	YES
PLF_1386_00000886	57	57	Acyl-phosphate:glycerol-3-phosphate O-acyltransferase PlsY (EC 2.3.1.n3)	87	198	196.053	14.5728	YES
PLF_1386_00000888	57	57	Pantoate--beta-alanine ligase (EC 6.3.2.1)	282	282	282	0	YES
PLF_1386_00000889	57	57	UPF0061 protein YdiU	488	488	488	0	YES
PLF_1386_00000891	66	56	hypothetical protein	58	58	58	0	No
PLF_1386_00000893	58	56	Arsenical resistance operon repressor	58	106	100	6.52052	No
PLF_1386_00000894	57	57	Branched-chain amino acid aminotransferase (EC 2.6.1.42)	298	298	298	0	YES
PLF_1386_00000896	57	57	Cell-division-associated, ABC-transporter-like signaling protein FtsE	52	228	216.316	22.9623	YES
PLF_1386_00000897	60	57	Glycosyl transferase, group 2 family	140	366	352.133	49.0875	YES
PLF_1386_00000898	57	57	Peptide deformylase (EC 3.5.1.88)	156	156	156	0	YES
PLF_1386_00000899	58	57	Protoporphyrinogen IX oxidase, aerobic, HemY (EC 1.3.3.4)	85	475	464.707	51.7927	YES
PLF_1386_00000900	57	57	Uncharacterized protein YqfC	97	97	97	0	YES
PLF_1386_00000901	57	57	2,3-diketo-5-methylthiopentyl-1-phosphate enolase (EC 5.3.2.5)	414	414	414	0	YES
PLF_1386_00000902	57	57	3-dehydroquinate dehydratase II (EC 4.2.1.10)	146	146	146	0	YES
PLF_1386_00000903	57	57	Acyl-CoA dehydrogenase, short-chain specific (EC 1.3.8.1)	376	381	379.596	2.24671	YES
PLF_1386_00000905	61	57	DNA integrity scanning protein DisA	54	357	344.23	56.5901	YES
PLF_1386_00000907	57	57	Uncharacterized MFS-type transporter YusP	537	537	537	0	YES
PLF_1386_00000908	59	57	N-acetylmuramoyl-L-alanine amidase	121	633	573.814	60.3264	YES
PLF_1386_00000909	64	57	Rod shape-determining protein RodA	43	394	373.625	72.6897	YES
PLF_1386_00000910	56	56	Uncharacterized protein YndB	138	145	143.125	0.927025	No
PLF_1386_00000911	57	57	UPF0748 protein YngK	519	519	519	0	YES
PLF_1386_00000912	58	57	Ferrous iron transporter FeoB	126	665	650.776	71.457	YES
PLF_1386_00000913	67	54	Microbial collagenase (EC 3.4.24.3)	546	912	627.373	82.6232	No
PLF_1386_00000914	57	57	Protein serine/threonine phosphatase PrpC, regulation of stationary phase	250	250	250	0	YES
PLF_1386_00000915	56	56	Pyridoxal 5'-phosphate synthase (glutamine hydrolyzing), glutaminase subunit (EC 4.3.3.6)	196	196	196	0	No
PLF_1386_00000916	58	57	Transcriptional regulator in cluster with Zn-dependent hydrolase	74	241	236.759	23.8843	YES
PLF_1386_00000917	57	57	ComK regulator YlbF	150	150	150	0	YES
PLF_1386_00000918	50	43	GNAT family acetyltransferase Bsu1753 (YnaD)	138	168	167.4	4.2	No
PLF_1386_00000919	57	57	L-asparaginase (EC 3.5.1.1)	310	324	310.246	1.83801	YES
PLF_1386_00000920	57	57	Repressor CsoR of the copZA operon	98	100	99.9649	0.262572	YES
PLF_1386_00000921	45	28	Transcriptional regulator, ArsR family	74	100	95.3333	6.56591	No
PLF_1386_00000922	58	57	Pyrimidine 5'-nucleotidase YjjG (EC 3.1.3.5)	36	231	225.914	27.0958	YES
PLF_1386_00000923	57	57	5-methyltetrahydropteroyltriglutamate--homocysteine methyltransferase (EC 2.1.1.14)	762	762	762	0	YES
PLF_1386_00000924	56	56	DNA-directed RNA polymerase delta subunit (EC 2.7.7.6)	176	179	176.554	0.729962	No
PLF_1386_00000925	58	57	Glycogen synthase, ADP-glucose transglucosylase (EC 2.4.1.21)	77	498	482.517	58.1601	YES
PLF_1386_00000926	57	57	KH domain RNA binding protein YlqC	29	75	74.193	6.03917	YES
PLF_1386_00000927	60	57	Oligoendopeptidase F	40	595	564.167	108.725	YES
PLF_1386_00000928	57	57	Phosphate:acyl-ACP acyltransferase PlsX (EC 2.3.1.n2)	330	330	330	0	YES
PLF_1386_00000929	58	57	Ribonucleotide reductase of class III (anaerobic), activating protein (EC 1.97.1.4)	149	150	149.983	0.13017	YES
PLF_1386_00000930	57	57	Spore maturation protein A	198	198	198	0	YES
PLF_1386_00000931	57	57	Stage III sporulation protein AB	125	171	169.649	5.9868	YES
PLF_1386_00000932	32	30	Uncharacterized transcriptional regulator YybA, MarR family	150	150	150	0	No
PLF_1386_00000933	61	57	Transcriptional regulator, TrmB family	269	278	277.41	2.22782	YES
PLF_1386_00000934	57	57	Uncharacterized protein YteA	243	243	243	0	YES
PLF_1386_00000935	58	57	dTDP-glucose 4,6-dehydratase (EC 4.2.1.46)	94	323	316.517	32.907	YES
PLF_1386_00000936	68	56	Arsenical-resistance protein ACR3	346	351	346.735	1.62352	No
PLF_1386_00000937	57	57	CAAX amino terminal protease family protein	247	249	248.93	0.368003	YES
PLF_1386_00000938	76	57	Dihydroxyacetone kinase, ATP-dependent (EC 2.7.1.29)	45	583	449.645	230.991	YES
PLF_1386_00000940	56	56	Undecaprenyl-diphosphatase (EC 3.6.1.27)	259	359	262.571	18.5577	No
PLF_1386_00000941	57	57	Uncharacterized protease YrrN	309	309	309	0	YES
PLF_1386_00000942	70	57	Acetyltransferase, GNAT family	187	194	192.7	2.72213	YES
PLF_1386_00000944	57	57	Oligopeptide ABC transporter, permease protein OppB (TC 3.A.1.5.1)	288	288	288	0	YES
PLF_1386_00000945	57	57	Phosphoribosylglycinamide formyltransferase (EC 2.1.2.2)	195	195	195	0	YES
PLF_1386_00000946	57	57	Spore cortex-lytic enzyme CwlJ	140	140	140	0	YES
PLF_1386_00000948	58	57	sensor histidine kinase, putative	209	523	512.897	52.4137	YES
PLF_1386_00000949	57	57	23S rRNA (guanine(2445)-N(2))-methyltransferase (EC 2.1.1.173)	379	379	379	0	YES
PLF_1386_00000950	64	57	DNA/RNA helicases, SNF2 family	37	1064	951.688	302.096	YES
PLF_1386_00000951	57	57	DUF124 domain-containing protein	260	265	260.088	0.656431	YES
PLF_1386_00000952	57	57	Histidine permease YuiF	439	439	439	0	YES
PLF_1386_00000953	60	57	Methylthioribulose-1-phosphate dehydratase related protein	39	209	197.483	38.5199	YES
PLF_1386_00000954	61	57	Phosphoglucomutase (EC 5.4.2.2)	225	574	564.049	54.6711	YES
PLF_1386_00000956	69	56	Uncharacterized protein BA5373	59	68	67.8406	1.08512	No
PLF_1386_00000958	57	57	Rod shape-determining protein MreC	283	283	283	0	YES
PLF_1386_00000959	58	57	Thermolysin (EC 3.4.24.27)	143	566	552.345	72.4301	YES
PLF_1386_00000960	60	56	Thiol-activated cytolysin	96	526	484.2	103.775	No
PLF_1386_00000961	57	57	UDP-N-acetylglucosamine--N-acetylmuramyl-(pentapeptide) pyrophosphoryl-undecaprenol N-acetylglucosamine transferase (EC 2.4.1.227)	364	389	383.263	8.26645	YES
PLF_1386_00000962	60	57	2-amino-4-hydroxy-6-hydroxymethyldihydropteridine pyrophosphokinase (EC 2.7.6.3)	53	171	168.333	15.9485	YES
PLF_1386_00000963	57	57	Anthranilate synthase, aminase component (EC 4.1.3.27)	211	472	467.404	34.2636	YES
PLF_1386_00000964	60	57	Cytochrome c-type biogenesis protein Ccs1/ResB	48	541	510.75	104.19	YES
PLF_1386_00000965	57	57	Fe-bacillibactin uptake system FeuA, Fe-bacillibactin binding	321	321	321	0	YES
PLF_1386_00000966	59	57	Oligoendopeptidase F-like protein	31	529	507.136	83.092	YES
PLF_1386_00000967	57	57	Putative ribosomal RNA large subunit methyltransferase YwbD	399	399	399	0	YES
PLF_1386_00000968	57	57	Pyruvate formate-lyase activating enzyme (EC 1.97.1.4)	243	243	243	0	YES
PLF_1386_00000969	57	57	Septum formation protein Maf	191	191	191	0	YES
PLF_1386_00000970	59	57	Spore germination protein YpeB	178	446	430.254	58.6583	YES
PLF_1386_00000971	58	57	Transcription regulator [contains diacylglycerol kinase catalytic domain]	95	301	295.086	31.9419	YES
PLF_1386_00000973	62	57	Multidrug resistance ABC transporter permease/ATP-binding protein BmrA	56	841	542.29	140.368	YES
PLF_1386_00000974	58	57	Pyrroline-5-carboxylate reductase (EC 1.5.1.2)	70	279	274.276	28.3487	YES
PLF_1386_00000975	66	51	XpaF1 protein	57	77	73.7273	2.16407	No
PLF_1386_00000976	59	57	hypothetical protein	274	289	274.729	1.93829	YES
PLF_1386_00000977	59	57	Efflux ABC transporter, ATP-binding protein	322	338	336.763	1.94273	YES
PLF_1386_00000979	58	57	ATPase component of general energizing module of ECF transporters	79	293	286.724	31.1336	YES
PLF_1386_00000981	58	57	Intramembrane protease RasP/YluC, implicated in cell division based on FtsL cleavage	64	418	410.759	46.7257	YES
PLF_1386_00000982	58	57	Prephenate dehydratase (EC 4.2.1.51)	67	283	278.172	29.1844	YES
PLF_1386_00000983	57	57	Pyruvate formate-lyase (EC 2.3.1.54)	749	749	749	0	YES
PLF_1386_00000984	57	57	Transcriptional regulator, GntR family	214	214	214	0	YES
PLF_1386_00000986	57	57	FIG00613342: Bacterial patatin-like phospholipase domain containing protein	263	263	263	0	YES
PLF_1386_00000987	57	57	Hydrolase, haloacid dehalogenase-like family	290	290	290	0	YES
PLF_1386_00000988	57	57	Malate synthase (EC 2.3.3.9)	529	529	529	0	YES
PLF_1386_00000989	58	57	Phosphopantothenoylcysteine decarboxylase (EC 4.1.1.36) / Phosphopantothenoylcysteine synthetase (EC 6.3.2.5)	136	401	394.086	38.4951	YES
PLF_1386_00000990	57	57	5-formyltetrahydrofolate cyclo-ligase (EC 6.3.3.2)	192	192	192	0	YES
PLF_1386_00000991	13	13	Efflux ABC transporter, ATP-binding protein	299	299	299	0	No
PLF_1386_00000992	56	56	Cytochrome c oxidase polypeptide IV (EC 1.9.3.1)	87	110	109.589	3.04594	No
PLF_1386_00000993	58	57	Glycerate kinase (EC 2.7.1.31)	64	381	374.431	41.9528	YES
PLF_1386_00000995	57	57	Neopullulanase (EC 3.2.1.135)	535	586	585.105	6.6956	YES
PLF_1386_00000996	60	57	Ribonucleotide reductase of class III (anaerobic), large subunit (EC 1.17.4.2)	38	621	593.95	97.4429	YES
PLF_1386_00000997	58	57	Serine/threonine protein kinase PrkC, regulator of stationary phase	238	657	645.759	61.94	YES
PLF_1386_00001000	61	57	Acetyltransferase, GNAT family	29	386	353.967	86.206	YES
PLF_1386_00001002	58	57	Catalase KatE (EC 1.11.1.6)	79	488	478.983	54.093	YES
PLF_1386_00001003	65	57	DNA topoisomerase III (EC 5.99.1.2)	110	729	664.308	180.233	YES
PLF_1386_00001004	58	57	Dihydroxy-acid dehydratase (EC 4.2.1.9)	255	557	547.672	49.7024	YES
PLF_1386_00001005	57	57	Phosphoribosylformylglycinamidine synthase, PurS subunit (EC 6.3.5.3)	84	84	84	0	YES
PLF_1386_00001006	58	57	Signal peptidase I (EC 3.4.21.89)	60	178	174.983	16.8272	YES
PLF_1386_00001007	57	57	Uncharacterized protein SAV1929	165	184	183.667	2.49444	YES
PLF_1386_00001008	57	57	ABC transporter-like sensor linked histidine kinase YvcQ	353	360	356.316	3.49515	YES
PLF_1386_00001010	60	57	Arginyl-tRNA synthetase (EC 6.1.1.19)	72	562	531.017	104.296	YES
PLF_1386_00001011	77	57	Asparagine synthetase [glutamine-hydrolyzing] (EC 6.3.5.4) YisO	65	609	562.247	130.964	YES
PLF_1386_00001012	57	57	Autoinducer 2 (AI-2) kinase LsrK (EC 2.7.1.-)	520	520	520	0	YES
PLF_1386_00001014	61	57	D-alanine--poly(phosphoribitol) ligase ACP subunit (EC 6.1.1.13)	79	79	79	0	YES
PLF_1386_00001015	57	57	Enoyl-CoA hydratase (EC 4.2.1.17)	258	258	258	0	YES
PLF_1386_00001016	57	57	Isopentenyl-diphosphate delta-isomerase, FMN-dependent (EC 5.3.3.2)	349	349	349	0	YES
PLF_1386_00001017	57	57	L-threonine 3-dehydrogenase (EC 1.1.1.103)	321	322	321.018	0.131286	YES
PLF_1386_00001018	57	57	Long-chain-fatty-acid--CoA ligase (EC 6.2.1.3)	416	518	516.211	13.3912	YES
PLF_1386_00001020	57	57	Stage V sporulation protein AF (SpoVAF)	490	490	490	0	YES
PLF_1386_00001021	57	57	Uncharacterized protein YkwD	263	280	274.404	2.7071	YES
PLF_1386_00001023	58	57	trifolitoxin immunity domain protein	98	398	260.224	32.2009	YES
PLF_1386_00001025	63	57	Dimeric dUTPase (EC 3.6.1.23)	163	171	163.635	1.97847	YES
PLF_1386_00001029	59	57	Phage integrase	139	338	315.983	28.8447	YES
PLF_1386_00001030	57	57	Septum site-determining protein MinC	228	228	228	0	YES
PLF_1386_00001031	57	57	UDP-N-acetylmuramoyl-dipeptide--2,6-diaminopimelate ligase (EC 6.3.2.13)	491	491	491	0	YES
PLF_1386_00001032	57	57	transmembrane protein, distant homology with ydbT	415	483	480.421	8.91273	YES
PLF_1386_00001033	57	57	2-amino-3-ketobutyrate coenzyme A ligase (EC 2.3.1.29)	396	396	396	0	YES
PLF_1386_00001034	57	57	Oxidoreductase, short-chain dehydrogenase/reductase family	252	252	252	0	YES
PLF_1386_00001036	59	57	Hydroxymethylglutaryl-CoA lyase (EC 4.1.3.4)	46	303	292.271	48.4781	YES
PLF_1386_00001037	58	57	Hypothetical protein YrhD	33	160	157.224	17.0385	YES
PLF_1386_00001039	64	30	Phage N-acetylmuramoyl-L-alanine amidase (EC 3.5.1.28)	50	328	278.594	43.721	No
PLF_1386_00001040	57	57	O-succinylbenzoic acid--CoA ligase (EC 6.2.1.26)	290	494	478.333	25.3338	YES
PLF_1386_00001042	57	57	Efflux ABC transporter, permease protein	118	268	263.298	22.1137	YES
PLF_1386_00001044	58	57	NADH-ubiquinone oxidoreductase chain C (EC 1.6.5.3)	120	513	411.897	58.8656	YES
PLF_1386_00001045	71	57	Ribonucleotide reductase of class Ib (aerobic), beta subunit (EC 1.17.4.1)	133	322	259.282	79.8278	YES
PLF_1386_00001046	57	57	hypothetical protein	188	188	188	0	YES
PLF_1386_00001048	57	57	2-succinyl-6-hydroxy-2,4-cyclohexadiene-1-carboxylate synthase (EC 4.2.99.20)	270	270	270	0	YES
PLF_1386_00001049	58	57	ABC transporter-like sensor and permease protein	169	626	614.828	64.0703	YES
PLF_1386_00001050	57	57	ABC transporter-like sensor ATP-binding protein	252	255	254.947	0.393859	YES
PLF_1386_00001055	57	57	Probable cell division protein YtgP	446	550	548.175	13.6538	YES
PLF_1386_00001056	58	57	Putative protease	290	390	384.414	12.5162	YES
PLF_1386_00001057	60	57	Sulfate permease	90	487	456.683	92.6611	YES
PLF_1386_00001059	61	57	tRNA(Ile)-lysidine synthetase (EC 6.3.4.19)	36	476	451.098	86.1437	YES
PLF_1386_00001060	57	57	16S rRNA (uracil(1498)-N(3))-methyltransferase (EC 2.1.1.193)	245	249	248.93	0.525145	YES
PLF_1386_00001064	59	57	Homoserine O-succinyltransferase (EC 2.3.1.46)	138	301	291.237	36.5376	YES
PLF_1386_00001066	57	57	LSU rRNA pseudouridine(2604) synthase (EC 5.4.99.21)	235	254	239.333	7.97217	YES
PLF_1386_00001067	57	57	Transcriptional regulator BkdR of isoleucine and valine catabolism operon	690	704	693.93	6.29079	YES
PLF_1386_00001068	57	57	KapD, inhibitor of KinA pathway to sporulation	207	207	207	0	YES
PLF_1386_00001070	59	57	Serine protease, DegP/HtrA, do-like (EC 3.4.21.-)	402	413	412.627	1.99064	YES
PLF_1386_00001071	57	57	Stage II sporulation serine phosphatase for sigma-F activation (SpoIIE)	823	823	823	0	YES
PLF_1386_00001072	59	57	Threonyl-tRNA synthetase (EC 6.1.1.3)	82	640	613.186	114.505	YES
PLF_1386_00001073	57	57	UV-endonuclease UvdE family	248	320	317.719	12.0318	YES
PLF_1386_00001074	59	56	hypothetical protein	87	402	352.576	61.1068	No
PLF_1386_00001077	57	57	Central glycolytic genes regulator	342	342	342	0	YES
PLF_1386_00001078	58	57	Exonuclease SbcD	42	385	377.966	45.2967	YES
PLF_1386_00001080	58	56	RNA-binding protein Hfq, Bacillus anthracis type 2	62	64	62.7931	0.978363	No
PLF_1386_00001081	62	56	Thiaminase II (EC 3.5.99.2) involved in salvage of thiamin pyrimidine moiety	39	229	208.565	53.5232	No
PLF_1386_00001083	57	57	Uncharacterized protein YpjA	195	196	195.491	0.499923	YES
PLF_1386_00001084	59	57	Flagellar motor rotation protein MotB	53	262	249.458	42.1833	YES
PLF_1386_00001086	63	57	Phosphoglycolate phosphatase (EC 3.1.3.18)	30	240	198.619	50.5595	YES
PLF_1386_00001088	57	57	LSU rRNA pseudouridine(2605) synthase (EC 5.4.99.22)	242	242	242	0	YES
PLF_1386_00001089	56	56	Transcriptional regulator, PadR family	85	110	109.554	3.3108	No
PLF_1386_00001090	57	57	Ribosomal protein L7Ae family protein YlxQ	103	103	103	0	YES
PLF_1386_00001091	58	57	2-succinyl-5-enolpyruvyl-6-hydroxy-3-cyclohexene-1-carboxylic-acid synthase (EC 2.2.1.9)	158	584	573.914	58.8476	YES
PLF_1386_00001092	57	57	Efflux ABC transporter, permease protein	261	261	261	0	YES
PLF_1386_00001094	57	57	Anthranilate phosphoribosyltransferase (EC 2.4.2.18)	341	341	341	0	YES
PLF_1386_00001095	57	57	UPF0223 protein YktA	89	89	89	0	YES
PLF_1386_00001097	57	57	Oligoendopeptidase F	564	564	564	0	YES
PLF_1386_00001098	57	57	Pantothenate:Na+ symporter (TC 2.A.21.1.1)	440	479	477.018	5.03493	YES
PLF_1386_00001099	57	57	Uncharacterized metalloprotease YhfN	333	422	420.053	11.643	YES
PLF_1386_00001100	57	57	Putative metallopeptidase (Zinc) SprT family	152	152	152	0	YES
PLF_1386_00001101	58	57	Two-component system sensor histidine kinase	56	368	359.81	41.1337	YES
PLF_1386_00001102	56	56	Spermidine N1-acetyltransferase (EC 2.3.1.57)	171	171	171	0	No
PLF_1386_00001104	57	57	Bis-ABC ATPase YbiT	541	541	541	0	YES
PLF_1386_00001106	58	57	D-3-phosphoglycerate dehydrogenase (EC 1.1.1.95)	53	390	380.448	51.7564	YES
PLF_1386_00001107	58	57	Glycyl-tRNA synthetase (EC 6.1.1.14)	66	458	449.81	51.972	YES
PLF_1386_00001108	59	57	Nitric oxide synthase oxygenase (EC 1.-.-.-)	356	356	356	0	YES
PLF_1386_00001109	57	57	Oligo-1,6-glucosidase (EC 3.2.1.10)	558	564	563.684	1.33978	YES
PLF_1386_00001111	56	56	Uncharacterized protein YunG	39	119	117.571	10.5946	No
PLF_1386_00001113	57	57	DUF1054 superfamily protein	208	208	208	0	YES
PLF_1386_00001115	57	57	Glyoxalase family protein	285	285	285	0	YES
PLF_1386_00001116	48	44	Nicotinamidase family protein YcaC	56	214	200.396	41.9383	No
PLF_1386_00001118	57	57	Phosphatidylserine decarboxylase (EC 4.1.1.65)	262	262	262	0	YES
PLF_1386_00001119	57	57	Ribosome hibernation promoting factor Hpf	180	180	180	0	YES
PLF_1386_00001121	54	54	Anaerobic regulatory protein Fnr	76	230	223.667	29.3201	No
PLF_1386_00001122	57	57	GTP cyclohydrolase 1 type 2 homolog YbgI	373	373	373	0	YES
PLF_1386_00001124	59	57	Integral membrane protein	55	217	207.627	31.2583	YES
PLF_1386_00001125	57	57	NAD-dependent glyceraldehyde-3-phosphate dehydrogenase (EC 1.2.1.12)	328	334	333.895	0.787717	YES
PLF_1386_00001126	57	57	NADH-ubiquinone oxidoreductase chain L (EC 1.6.5.3)	620	620	620	0	YES
PLF_1386_00001127	57	57	PTS system, cellobiose-specific IIB component (EC 2.7.1.205)	100	114	100.737	3.12616	YES
PLF_1386_00001128	57	56	Protein ecsB	171	411	393.719	39.7178	No
PLF_1386_00001129	57	57	Sulfur carrier protein ThiS adenylyltransferase (EC 2.7.7.73)	339	339	339	0	YES
PLF_1386_00001131	53	52	Transcriptional regulator, AcrR family	51	217	209.396	32.0638	No
PLF_1386_00001133	57	57	Alkaline phosphatase (EC 3.1.3.1)	213	557	550.544	45.1229	YES
PLF_1386_00001136	58	57	Cell division protein FtsI [Peptidoglycan synthetase] (EC 2.4.1.129) @ Sporulation peptidoglycan synthetase SpoVD	119	638	626.655	69.6317	YES
PLF_1386_00001138	62	57	Two-component transcriptional response regulator, OmpR family	143	234	231.613	11.3484	YES
PLF_1386_00001139	57	57	FIG002434: Uncharacterized protein YtpQ	229	270	269.281	5.38274	YES
PLF_1386_00001140	57	57	UPF0398 protein YpsA	184	184	184	0	YES
PLF_1386_00001141	57	57	Heme A synthase, cytochrome oxidase biogenesis protein Cox15-CtaA	311	311	311	0	YES
PLF_1386_00001142	57	57	Heptaprenyl diphosphate synthase component I (EC 2.5.1.30)	234	249	240.404	5.44143	YES
PLF_1386_00001143	57	57	Oxygen-independent coproporphyrinogen-III oxidase-like protein YggW	378	379	378.509	0.499923	YES
PLF_1386_00001144	53	53	Repair of Iron Centers di-iron protein	48	235	231.472	25.4429	No
PLF_1386_00001145	58	57	Phosphate regulon sensor protein PhoR (SphS) (EC 2.7.13.3)	103	587	576.379	65.0116	YES
PLF_1386_00001146	57	57	Phosphoribosylanthranilate isomerase (EC 5.3.1.24)	204	204	204	0	YES
PLF_1386_00001147	55	55	Short-chain fatty acids transporter	398	455	447.364	6.95535	No
PLF_1386_00001149	78	57	Multidrug resistance protein Bmr3 => resistance to puromycin, tosufloxacin, norfloxacin	113	515	501.885	48.5938	YES
PLF_1386_00001150	58	57	Uncharacterized protein YetN	92	363	358.328	35.276	YES
PLF_1386_00001151	57	57	hypothetical protein	248	410	407.158	21.2684	YES
PLF_1386_00001152	57	57	hypothetical protein	87	88	87.0175	0.131286	YES
PLF_1386_00001154	57	57	Na(+)-dependent branched-chain amino acid transporter	429	433	432.86	0.736006	YES
PLF_1386_00001155	57	57	Cobalt/zinc/cadmium resistance protein CzcD	295	299	298.93	0.525145	YES
PLF_1386_00001156	51	50	Gluconokinase (EC 2.7.1.12)	72	513	389.765	183.474	No
PLF_1386_00001157	58	57	Quorum-quenching lactonase YtnP	89	284	277.534	33.9722	YES
PLF_1386_00001158	68	57	ABC transporter, RND-adapter-like protein	57	368	352.897	60.1242	YES
PLF_1386_00001160	57	57	UDP-N-acetylenolpyruvoylglucosamine reductase (EC 1.3.1.98)	301	301	301	0	YES
PLF_1386_00001161	55	55	hypothetical protein	229	257	255.164	3.72101	No
PLF_1386_00001162	65	57	Efflux ABC transporter, ATP-binding protein	231	232	231.938	0.240315	YES
PLF_1386_00001163	58	57	Acetyltransferase TM0577	40	198	185.293	22.8549	YES
PLF_1386_00001164	61	57	Alkyl hydroperoxide reductase protein C (EC 1.11.1.15)	54	187	184	17.9434	YES
PLF_1386_00001165	57	57	Ferrichrome transport system permease protein FhuG	262	335	333.684	9.58097	YES
PLF_1386_00001166	57	57	Sulfur carrier protein FdhD	265	265	265	0	YES
PLF_1386_00001167	57	57	Free methionine-(R)-sulfoxide reductase, contains GAF domain	119	159	158.298	5.25145	YES
PLF_1386_00001168	57	57	Hydrolase (HAD superfamily), YqeK	154	189	188.386	4.59502	YES
PLF_1386_00001169	60	57	Methionine ABC transporter substrate-binding protein	35	270	265.483	30.2856	YES
PLF_1386_00001170	59	57	N-acetyl-L,L-diaminopimelate aminotransferase (EC 2.6.1.-)	385	398	387.068	2.16962	YES
PLF_1386_00001171	58	57	Potassium-transporting ATPase A chain (EC 3.6.3.12) (TC 3.A.3.7.1)	209	555	545.31	52.6744	YES
PLF_1386_00001172	56	56	Uncharacterized protein YraL	87	92	87.0893	0.662161	No
PLF_1386_00001173	57	57	Uncharacterized membrane protein YceF	261	263	262.93	0.368003	YES
PLF_1386_00001174	57	57	Endospore coat-associated protein YheD	486	517	490.211	4.66317	YES
PLF_1386_00001175	58	57	Fumarylacetoacetate hydrolase family protein	98	302	293.034	33.0616	YES
PLF_1386_00001177	57	57	Glycerophosphoryl diester phosphodiesterase (EC 3.1.4.46)	241	241	241	0	YES
PLF_1386_00001178	57	57	Low molecular weight protein tyrosine phosphatase (EC 3.1.3.48)	154	154	154	0	YES
PLF_1386_00001179	57	57	Metallo-dependent hydrolases, subgroup C	298	380	373.404	14.3977	YES
PLF_1386_00001180	57	57	NADH-ubiquinone oxidoreductase chain N (EC 1.6.5.3)	504	504	504	0	YES
PLF_1386_00001182	58	57	Prolyl-tRNA synthetase (EC 6.1.1.15), archaeal/eukaryal type	34	476	467.397	57.6667	YES
PLF_1386_00001183	57	57	Uncharacterized CoA-binding protein YneT	137	137	137	0	YES
PLF_1386_00001185	57	57	Transcriptional regulator	231	231	231	0	YES
PLF_1386_00001186	57	57	UDP-N-acetylenolpyruvoylglucosamine reductase (EC 1.3.1.98)	305	305	305	0	YES
PLF_1386_00001188	54	50	Collagen adhesion protein	59	3511	2954.26	837.819	No
PLF_1386_00001189	57	57	Diadenylate cyclase spyDAC; Bacterial checkpoint controller DisA with nucleotide-binding domain	201	201	201	0	YES
PLF_1386_00001190	58	57	Similar to glutamate synthase, large subunit	259	1478	1452.52	161.639	YES
PLF_1386_00001191	57	57	NADH-ubiquinone oxidoreductase chain D (EC 1.6.5.3)	366	366	366	0	YES
PLF_1386_00001192	57	57	NADH-ubiquinone oxidoreductase chain H (EC 1.6.5.3)	333	333	333	0	YES
PLF_1386_00001194	63	57	Phosphoglycerate mutase (EC 5.4.2.11)	86	245	240.952	21.6079	YES
PLF_1386_00001195	57	57	6-carboxy-5,6,7,8-tetrahydropterin synthase (EC 4.1.2.50)	163	163	163	0	YES
PLF_1386_00001197	57	57	Tryptophan synthase alpha chain (EC 4.2.1.20)	258	258	258	0	YES
PLF_1386_00001198	58	56	Cytidine deaminase (EC 3.5.4.5)	90	131	129.379	7.60405	No
PLF_1386_00001199	57	57	DNA alkylation repair enzyme	237	237	237	0	YES
PLF_1386_00001200	58	57	Gpr1/Fun34/YaaH family protein BA3597	77	214	202.655	19.2018	YES
PLF_1386_00001201	57	57	Glutamine ABC transporter, permease protein GlnP	78	218	215.544	18.3801	YES
PLF_1386_00001203	57	57	UPF0702 transmembrane protein YrbG	215	217	215.053	0.29146	YES
PLF_1386_00001204	57	57	Cysteine desulfurase (EC 2.8.1.7), associated with tRNA 4-thiouridine synthase	380	380	380	0	YES
PLF_1386_00001205	57	57	Small acid-soluble spore protein, alpha/beta family, SASP_1	68	68	68	0	YES
PLF_1386_00001206	57	57	TetR family transcriptional regulator BA0834	192	192	192	0	YES
PLF_1386_00001208	57	57	hypothetical protein	43	43	43	0	YES
PLF_1386_00001209	59	57	3-hydroxyisobutyrate dehydrogenase (EC 1.1.1.31)	99	296	286.068	39.1069	YES
PLF_1386_00001210	57	57	Efflux ABC transporter, ATP-binding protein	220	253	252.421	4.33245	YES
PLF_1386_00001211	65	57	ABC-type antimicrobial peptide transport system, ATPase component	224	224	224	0	YES
PLF_1386_00001213	57	57	Cobalt-zinc-cadmium resistance protein	297	298	297.333	0.471405	YES
PLF_1386_00001215	57	57	NADH-ubiquinone oxidoreductase chain M (EC 1.6.5.3)	500	500	500	0	YES
PLF_1386_00001216	57	57	Predicted glycolate dehydrogenase regulator	368	371	370.912	0.469442	YES
PLF_1386_00001217	57	57	tRNA (adenine(22)-N(1))-methyltransferase (EC 2.1.1.217)	235	235	235	0	YES
PLF_1386_00001218	58	57	5'-nucleotidase family protein in cluster with NagD-like phosphatase	87	426	416.431	45.1775	YES
PLF_1386_00001219	58	57	ABC transporter, ATP-binding protein	97	250	241.224	27.2435	YES
PLF_1386_00001220	58	57	Aminodeoxychorismate lyase (EC 4.1.3.38)	290	290	290	0	YES
PLF_1386_00001224	57	57	Glycerol-3-phosphate transporter	449	449	449	0	YES
PLF_1386_00001228	57	57	Segregation and condensation protein B	190	190	190	0	YES
PLF_1386_00001229	60	57	UDP-N-acetylglucosamine--N-acetylmuramyl-(pentapeptide) pyrophosphoryl-undecaprenol N-acetylglucosamine transferase (EC 2.4.1.227)	80	352	334.4	60.9052	YES
PLF_1386_00001230	57	57	Uroporphyrinogen-III methyltransferase (EC 2.1.1.107)	258	258	258	0	YES
PLF_1386_00001232	57	57	hypothetical protein	46	46	46	0	YES
PLF_1386_00001233	46	45	2',3'-cyclic-nucleotide 2'-phosphodiesterase (EC 3.1.4.16)	138	697	629.652	104.925	No
PLF_1386_00001235	57	57	Flagellar motor switch protein FliM	256	328	326.737	9.45261	YES
PLF_1386_00001236	57	57	Isochorismatase (EC 3.3.2.1)	169	186	185.702	2.23187	YES
PLF_1386_00001238	57	57	Ribose ABC transporter, permease protein RbsC (TC 3.A.1.2.1)	311	311	311	0	YES
PLF_1386_00001239	64	57	Vancomycin (or other glycopeptides) histidine kinase VanS => VanF/M-type	361	368	367.234	2.18476	YES
PLF_1386_00001240	58	57	Signal transduction histidine kinase CheA	193	672	650.724	89.1109	YES
PLF_1386_00001241	57	57	Thiamin pyrophosphokinase (EC 2.7.6.2)	188	226	216.895	7.22006	YES
PLF_1386_00001242	57	56	hypothetical protein	33	191	186.789	21.995	No
PLF_1386_00001243	57	57	Uncharacterized protein YlaL	165	165	165	0	YES
PLF_1386_00001245	58	57	2-oxoglutarate dehydrogenase E1 component (EC 1.2.4.2)	193	955	938.31	102.295	YES
PLF_1386_00001246	57	57	3-hydroxyisobutyryl-CoA hydrolase (EC 3.1.2.4)	217	351	348.649	17.5924	YES
PLF_1386_00001247	59	57	ABC-type Fe3+-siderophore transport system, permease component	40	334	322.542	47.9927	YES
PLF_1386_00001248	58	57	Flagellar M-ring protein FliF	120	525	512.741	60.0197	YES
PLF_1386_00001249	57	57	KapB, lipoprotein required for KinB pathway to sporulation	127	147	128.404	5.10885	YES
PLF_1386_00001251	58	57	Methylmalonate-semialdehyde dehydrogenase (EC 1.2.1.27)	128	486	477.707	49.0081	YES
PLF_1386_00001252	57	57	NADH dehydrogenase (EC 1.6.99.3)	356	356	356	0	YES
PLF_1386_00001253	58	57	NADH-ubiquinone oxidoreductase chain B (EC 1.6.5.3)	53	172	168.621	18.3019	YES
PLF_1386_00001254	52	52	Nitrate/nitrite transporter NarT	389	389	389	0	No
PLF_1386_00001255	57	57	Oligopeptide ABC transporter, ATP-binding protein OppD (TC 3.A.1.5.1)	347	347	347	0	YES
PLF_1386_00001256	57	57	Branched-chain phosphotransacylase (EC 2.3.1.- )	299	299	299	0	YES
PLF_1386_00001257	57	57	Protoporphyrinogen IX oxidase, aerobic, HemY (EC 1.3.3.4)	463	466	464.474	1.49977	YES
PLF_1386_00001258	57	57	Signal peptidase I (EC 3.4.21.89)	187	187	187	0	YES
PLF_1386_00001259	57	57	Sodium-dependent transporter	376	508	505.684	17.3298	YES
PLF_1386_00001260	57	57	Undecaprenyl-diphosphatase (EC 3.6.1.27)	270	270	270	0	YES
PLF_1386_00001263	57	57	UPF0382 membrane protein YwdK	122	122	122	0	YES
PLF_1386_00001265	57	57	MaoC like domain protein	157	157	157	0	YES
PLF_1386_00001266	57	57	RecD-like DNA helicase YrrC	744	778	777.404	4.46373	YES
PLF_1386_00001267	63	57	Transcriptional regulator, GntR family	126	149	126.365	2.87464	YES
PLF_1386_00001268	59	57	glycolate oxidase, subunit GlcD, putative	214	463	447.102	59.0733	YES
PLF_1386_00001269	58	57	3-oxoacyl-[acyl-carrier-protein] synthase, KASII (EC 2.3.1.179)	45	412	405.034	47.9303	YES
PLF_1386_00001274	58	57	Isoleucyl-tRNA synthetase (EC 6.1.1.5)	66	1033	1014.93	126.13	YES
PLF_1386_00001275	58	57	Methionine gamma-lyase (EC 4.4.1.11)	131	392	385.052	36.6998	YES
PLF_1386_00001277	57	57	NADH ubiquinone oxidoreductase chain A (EC 1.6.5.3)	122	122	122	0	YES
PLF_1386_00001278	57	57	NADH-ubiquinone oxidoreductase chain I (EC 1.6.5.3)	139	139	139	0	YES
PLF_1386_00001279	57	57	Protein translocase subunit SecE	59	59	59	0	YES
PLF_1386_00001280	58	57	Pullulanase (EC 3.2.1.41)	158	744	703.603	76.5243	YES
PLF_1386_00001281	55	55	Quinolinate phosphoribosyltransferase [decarboxylating] (EC 2.4.2.19)	277	277	277	0	No
PLF_1386_00001282	57	57	Ribosomal-protein-L7p-serine acetyltransferase	54	339	182.719	26.8287	YES
PLF_1386_00001284	58	57	Tryptophan 2,3-dioxygenase (EC 1.13.11.11)	42	282	274.241	31.4842	YES
PLF_1386_00001286	59	57	Uncharacterized RNA methyltransferase YfjO	157	459	442.966	61.3003	YES
PLF_1386_00001287	57	57	2-dehydropantoate 2-reductase (EC 1.1.1.169)	83	314	309.596	30.3013	YES
PLF_1386_00001288	57	57	ADP-ribose pyrophosphatase (EC 3.6.1.13)	179	179	179	0	YES
PLF_1386_00001289	57	57	ATP-dependent RNA helicase BA2475	446	458	453.649	3.53673	YES
PLF_1386_00001290	60	57	Cystathionine gamma-synthase (EC 2.5.1.48) @ O-acetylhomoserine sulfhydrylase (EC 2.5.1.49)	112	370	349.633	62.6924	YES
PLF_1386_00001291	57	57	L,D-transpeptidase	438	498	488.895	10.8234	YES
PLF_1386_00001292	58	57	FMN adenylyltransferase (EC 2.7.7.2) / Riboflavin kinase (EC 2.7.1.26)	95	323	316.759	32.5869	YES
PLF_1386_00001293	57	57	Glutamate N-acetyltransferase (EC 2.3.1.35) @ N-acetylglutamate synthase (EC 2.3.1.1)	404	407	406.947	0.393859	YES
PLF_1386_00001296	70	27	Mobile element protein	80	517	414.6	151.237	No
PLF_1386_00001297	58	57	Uncharacterized symporter YhjB	490	495	490.086	0.650848	YES
PLF_1386_00001298	59	57	Non-hemolytic enterotoxin lytic component L1	402	403	402.034	0.180967	YES
PLF_1386_00001299	58	57	O-succinylbenzoate synthase (EC 4.2.1.113)	159	368	359.552	37.147	YES
PLF_1386_00001300	57	57	Protein secretion chaperonin CsaA	109	109	109	0	YES
PLF_1386_00001301	57	57	Rrf2 family transcriptional regulator, group III	143	143	143	0	YES
PLF_1386_00001304	58	57	hypothetical protein	78	348	341.5	37.5772	YES
PLF_1386_00001305	59	57	putative lipoprotein	258	769	736.322	113.877	YES
PLF_1386_00001306	58	57	Efflux ABC transporter, ATP-binding protein	127	280	275.034	26.3281	YES
PLF_1386_00001307	59	57	Flagellar hook-associated protein FlgL	63	287	276.458	42.5876	YES
PLF_1386_00001308	59	57	Glutamate-aspartate carrier protein	69	424	408.915	62.8761	YES
PLF_1386_00001309	57	57	Pyridoxal phosphate-containing protein YggS	224	224	224	0	YES
PLF_1386_00001310	57	57	N-acyl-L-amino acid amidohydrolase (EC 3.5.1.14)	271	404	398.772	17.0788	YES
PLF_1386_00001311	57	57	tRNA (adenine(37)-N6)-methyltransferase	157	157	157	0	YES
PLF_1386_00001312	58	57	Stage V sporulation protein B	84	519	509.655	58.0738	YES
PLF_1386_00001313	59	57	TOMM biosynthesis dehydrogenase (protein B)	496	522	513.017	2.76474	YES
PLF_1386_00001314	57	57	Transcriptional regulator, ArsR family	107	107	107	0	YES
PLF_1386_00001315	57	57	Acyl-CoA:acetate CoA-transferase, alpha subunit (EC 2.8.3.8)	232	232	232	0	YES
PLF_1386_00001316	57	57	Acetyltransferase, GNAT family	185	188	187.737	0.848659	YES
PLF_1386_00001317	56	56	Amino acid racemase RacX	220	228	223.875	1.22566	No
PLF_1386_00001318	57	57	D-alanyl transfer protein DltB	388	391	389.053	1.43173	YES
PLF_1386_00001319	57	57	Disulfide bond formation protein (EC 1.8.4.-), BdbC-like	139	139	139	0	YES
PLF_1386_00001320	57	57	FIG00003370: Multicopper polyphenol oxidase	272	272	272	0	YES
PLF_1386_00001321	57	57	FIG005590: DegV family protein	280	280	280	0	YES
PLF_1386_00001322	57	57	FIG013452: putative tellurium resistance protein	543	543	543	0	YES
PLF_1386_00001323	58	57	Isovaleryl-CoA dehydrogenase (EC 1.3.8.4)	93	381	374.362	39.3476	YES
PLF_1386_00001324	57	57	Multimodular transpeptidase-transglycosylase (EC 2.4.1.129) (EC 3.4.-.-)	667	680	679.772	1.70672	YES
PLF_1386_00001325	57	57	Outer surface protein of unknown function, cellobiose operon	362	362	362	0	YES
PLF_1386_00001326	57	57	Potassium-transporting ATPase B chain (EC 3.6.3.12) (TC 3.A.3.7.1)	691	696	695.474	1.53446	YES
PLF_1386_00001327	53	53	Zinc-binding GTPase YciC	363	395	394.396	4.35387	No
PLF_1386_00001329	60	56	Sporulation kinase B homolog 1	41	438	390.733	87.15	No
PLF_1386_00001330	57	57	hypothetical protein	103	104	103.018	0.131286	YES
PLF_1386_00001331	57	57	hypothetical protein	53	136	132.281	14.2948	YES
PLF_1386_00001332	58	57	putative membrane protein	141	297	291.897	26.957	YES
PLF_1386_00001333	58	57	16S rRNA processing protein RimM	68	171	168.103	15.728	YES
PLF_1386_00001336	57	57	ATP-dependent helicase/nuclease AddAB, subunit A	1240	1241	1240.91	0.282886	YES
PLF_1386_00001337	58	57	Acyl-CoA dehydrogenase	191	572	558.328	58.1055	YES
PLF_1386_00001338	59	57	CDP-diacylglycerol--serine O-phosphatidyltransferase (EC 2.7.8.8)	86	233	229.169	21.386	YES
PLF_1386_00001339	56	56	D-alanyl-D-alanine carboxypeptidase (EC 3.4.16.4)	370	439	436.875	9.02192	No
PLF_1386_00001340	57	57	Uncharacterized DinB family protein YrdA	167	167	167	0	YES
PLF_1386_00001341	57	57	Ferrichrome transport system permease protein FhuB	298	344	343.193	6.03917	YES
PLF_1386_00001342	57	57	Ferrous iron transporter FeoB	240	240	240	0	YES
PLF_1386_00001343	57	57	Glucosamine-6-phosphate deaminase (EC 3.5.99.6)	262	262	262	0	YES
PLF_1386_00001344	57	57	Iron(III) dicitrate transport system, periplasmic iron-binding protein FecB (TC 3.A.1.14.1)	257	302	300.684	5.9476	YES
PLF_1386_00001345	58	57	Magnesium and cobalt transport protein CorA	149	313	307.466	29.2929	YES
PLF_1386_00001346	57	57	Nicotinate phosphoribosyltransferase (EC 6.3.4.21)	372	372	372	0	YES
PLF_1386_00001347	60	57	Oligoendopeptidase F-like protein	34	605	539	169.68	YES
PLF_1386_00001348	57	57	Probable GTPase related to EngC	349	350	349.158	0.364642	YES
PLF_1386_00001349	57	57	Putative membrane protein YeiH	340	352	341.684	4.16821	YES
PLF_1386_00001350	63	57	Siderophore biosynthesis non-ribosomal peptide synthetase modules @ Bacillibactin synthetase component F (EC 2.7.7.-)	157	2385	2152.68	617.499	YES
PLF_1386_00001351	57	57	Probable metallo-hydrolase YqgX	209	209	209	0	YES
PLF_1386_00001352	57	57	TOMM biosynthesis cyclodehydratase (protein C) / TOMM biosynthesis docking scaffold (protein D)	649	649	649	0	YES
PLF_1386_00001353	57	56	Thiol:disulfide oxidoreductase related to ResA	43	191	187.193	21.0258	No
PLF_1386_00001354	60	57	Two-component sensor histidine kinase, controlling glutamine utilization	51	429	411.183	71.7522	YES
PLF_1386_00001356	60	57	Subclass B1 beta-lactamase (EC 3.5.2.6) => BcII family	40	259	238.333	50.291	YES
PLF_1386_00001357	56	56	hypothetical protein	92	95	94.7857	0.772618	No
PLF_1386_00001358	59	57	ABC-type Fe3+-siderophore transport system, periplasmic iron-binding component	41	322	310.068	51.9853	YES
PLF_1386_00001359	57	57	Aliphatic amidase AmiE (EC 3.5.1.4)	259	295	268.789	12.5345	YES
PLF_1386_00001360	57	57	Ferrichrome transport system permease protein FhuG	338	338	338	0	YES
PLF_1386_00001361	57	57	Homogentisate 1,2-dioxygenase (EC 1.13.11.5)	390	697	396.368	40.1858	YES
PLF_1386_00001362	62	57	Uncharacterized MFS-type transporter	29	424	414.516	53.487	YES
PLF_1386_00001363	57	57	NADH dehydrogenase (EC 1.6.99.3)	402	402	402	0	YES
PLF_1386_00001364	57	57	Nucleoside 5-triphosphatase RdgB (dHAPTP, dITP, XTP-specific) (EC 3.6.1.66)	202	202	202	0	YES
PLF_1386_00001365	57	57	D-ribose pyranase (EC 5.4.99.62)	131	131	131	0	YES
PLF_1386_00001366	57	57	SAM-dependent methlytransferase YrrT	188	212	211.579	3.15087	YES
PLF_1386_00001368	57	57	Transcriptional regulator, PadR family	106	106	106	0	YES
PLF_1386_00001369	57	57	Uncharacterized protein YhbD	83	210	204.877	16.2913	YES
PLF_1386_00001371	57	57	Biotin carboxyl carrier protein of methylcrotonyl-CoA carboxylase	71	71	71	0	YES
PLF_1386_00001372	58	57	EcsC protein	58	235	231.207	23.6145	YES
PLF_1386_00001373	57	57	FIG012070: hypothetical protein	112	112	112	0	YES
PLF_1386_00001374	58	57	Ferrous iron transporter FeoB	85	466	457.862	50.7871	YES
PLF_1386_00001375	58	57	Glutaminase (EC 3.5.1.2)	276	309	308.431	4.2956	YES
PLF_1386_00001376	56	56	Glutamine ABC transporter, substrate-binding protein GlnH	244	276	275.268	4.38134	No
PLF_1386_00001377	59	57	Glyceraldehyde-3-phosphate dehydrogenase (NADP(+)) (EC 1.2.1.9)	477	479	478.932	0.361935	YES
PLF_1386_00001379	66	57	Membrane protein	39	244	234.121	41.1374	YES
PLF_1386_00001380	58	57	Penicillin-binding protein 3	233	677	647.621	77.1503	YES
PLF_1386_00001381	68	57	Serine/threonine protein kinase	230	309	293.191	9.91027	YES
PLF_1386_00001382	57	57	tRNA 4-thiouridine synthase (EC 2.8.1.4)	404	404	404	0	YES
PLF_1386_00001384	59	57	Lactoylglutathione lyase and related lyases	48	139	135.915	16.468	YES
PLF_1386_00001385	57	57	Lactate utilization protein LutA	239	239	239	0	YES
PLF_1386_00001386	58	57	Proton/glutamate symporter @ Sodium/glutamate symporter	180	411	403.897	37.8735	YES
PLF_1386_00001387	57	57	Similar to ribosomal large subunit pseudouridine synthase D, Bacillus subtilis YjbO type	159	297	294.579	18.1175	YES
PLF_1386_00001389	57	56	Uncharacterized protein YaaC	50	333	326.807	38.1141	No
PLF_1386_00001390	57	57	Xanthine permease	440	440	440	0	YES
PLF_1386_00001392	57	57	fosmidomycin resistance protein	403	411	403.14	1.05029	YES
PLF_1386_00001393	57	57	hypothetical protein	159	161	160.263	0.946393	YES
PLF_1386_00001394	58	57	Uncharacterized membrane protein YjgA	49	131	123.569	15.9764	YES
PLF_1386_00001397	64	57	Vancomycin (or other glycopeptides) response regulator VanR => VanF/M-type	232	233	232.047	0.211371	YES
PLF_1386_00001398	57	57	Putative RNA-binding protein YlmH	255	255	255	0	YES
PLF_1386_00001399	57	57	Uncharacterized S4 RNA-binding-domain protein YbcJ	70	70	70	0	YES
PLF_1386_00001400	57	57	UPF0302 protein YpiB	178	197	180.667	6.59966	YES
PLF_1386_00001402	57	54	Methionyl-tRNA synthetase, clostridial paralog	109	546	523.491	82.2395	No
PLF_1386_00001404	57	57	Pyrophosphatase PpaX (EC 3.6.1.1)	216	216	216	0	YES
PLF_1386_00001405	58	57	Stage II sporulation protein D (SpoIID)	76	339	333.069	35.6442	YES
PLF_1386_00001406	57	57	Substrate-specific component QueT (COG4708) of predicted queuosine-regulated ECF transporter	161	162	161.105	0.306892	YES
PLF_1386_00001408	57	57	hypothetical protein	111	111	111	0	YES
PLF_1386_00001409	46	44	hypothetical protein	89	180	164.326	22.3763	No
PLF_1386_00001411	57	57	Amidohydrolase AmhX	352	371	370.667	2.49444	YES
PLF_1386_00001412	57	57	Amidohydrolase YlmB, involved in salvage of thiamin pyrimidine moiety	424	426	424.175	0.565772	YES
PLF_1386_00001414	57	57	Biotin synthase (EC 2.8.1.6)	332	332	332	0	YES
PLF_1386_00001415	58	57	SAM-dependent methyltransferase, MidA	141	370	363.483	34.8491	YES
PLF_1386_00001417	58	57	FIG007013: polysaccharide deacetylase, putative	123	299	293.931	27.3577	YES
PLF_1386_00001419	57	57	Maltodextrin ABC transporter, permease protein MdxF	433	433	433	0	YES
PLF_1386_00001420	48	48	Oligopeptide ABC transporter, ATP-binding protein OppD (TC 3.A.1.5.1)	330	342	330.25	1.71391	No
PLF_1386_00001422	57	57	Pyridine nucleotide-disulfide oxidoreductase; NADH dehydrogenase (EC 1.6.99.3)	406	444	443.333	4.98888	YES
PLF_1386_00001427	57	57	Uncharacterized protein YoeD	76	91	77.8421	2.30019	YES
PLF_1386_00001428	57	56	Fumarylacetoacetate hydrolase family protein	119	318	311.596	33.7222	No
PLF_1386_00001429	61	57	Gluconate permease	39	441	406.852	97.0589	YES
PLF_1386_00001430	57	57	Putative ring-cleaving dioxygenase MhqA	308	315	313.947	0.825494	YES
PLF_1386_00001431	60	57	Hydroxymethylpyrimidine ABC transporter, substrate-binding component	103	333	316.2	54.0792	YES
PLF_1386_00001432	36	35	Manganese catalase (EC 1.11.1.6)	44	294	278.306	40.2622	No
PLF_1386_00001433	58	57	Microcin C7 self-immunity protein mccF	72	346	320.172	43.3435	YES
PLF_1386_00001434	57	57	Phenylalanyl-tRNA synthetase domain protein (Bsu YtpR)	204	204	204	0	YES
PLF_1386_00001435	57	57	Phosphoribosylaminoimidazole-succinocarboxamide synthase (EC 6.3.2.6)	239	239	239	0	YES
PLF_1386_00001437	57	57	Ribose-5-phosphate isomerase A (EC 5.3.1.6)	220	220	220	0	YES
PLF_1386_00001439	57	57	Stage II sporulation protein M (SpoIIM)	215	215	215	0	YES
PLF_1386_00001442	58	57	Uncharacterized protein YtxC	46	293	288.086	32.4443	YES
PLF_1386_00001444	57	57	4-hydroxyphenylpyruvate dioxygenase (EC 1.13.11.27)	372	372	372	0	YES
PLF_1386_00001445	57	57	DNA polymerase III alpha subunit (EC 2.7.7.7)	889	1108	1104.09	28.7434	YES
PLF_1386_00001446	58	57	DegV family protein	116	286	281.052	26.6422	YES
PLF_1386_00001447	57	57	FIG003021: Membrane protein	92	92	92	0	YES
PLF_1386_00001448	57	57	FIG01964566: Predicted membrane protein, hemolysin III homolog	183	215	214.439	4.20116	YES
PLF_1386_00001449	57	57	Guanine/hypoxanthine permease	362	429	425.474	14.9609	YES
PLF_1386_00001450	57	57	Hut operon positive regulatory protein	146	146	146	0	YES
PLF_1386_00001451	58	57	Inosine-uridine preferring nucleoside hydrolase (EC 3.2.2.1) in exosporium	54	321	314.069	36.5956	YES
PLF_1386_00001452	60	57	LPXTG-site transpeptidase family protein	72	211	198.083	26.994	YES
PLF_1386_00001454	60	57	Penicillin-binding protein 4B	118	584	552.867	96.6541	YES
PLF_1386_00001455	57	57	Proline dipeptidase (EC 3.4.13.9)	365	365	365	0	YES
PLF_1386_00001456	57	57	Protein GerPC, required for proper assembly of spore coat, mutations lead to super-dormant spore	204	204	204	0	YES
PLF_1386_00001457	57	57	Rhodanese-like domain protein	101	101	101	0	YES
PLF_1386_00001458	57	57	Uncharacterized metallophosphoesterase YkuE	272	295	285.421	3.8111	YES
PLF_1386_00001459	59	57	Signal peptidase I (EC 3.4.21.89)	141	183	181.576	7.60063	YES
PLF_1386_00001460	57	57	hypothetical protein	130	130	130	0	YES
PLF_1386_00001461	57	57	Uncharacterized protein YpuI	163	163	163	0	YES
PLF_1386_00001462	57	57	hypothetical protein	49	49	49	0	YES
PLF_1386_00001464	57	57	Uncharacterized protein YycC	47	48	47.9825	0.131286	YES
PLF_1386_00001465	57	57	Uncharacterized protein YkuJ	78	132	83.6842	16.5722	YES
PLF_1386_00001466	60	57	Arginyl aminopeptidase (EC 3.4.11.6) @ Leucyl aminopeptidase (EC 3.4.11.10)	457	466	465.433	1.96101	YES
PLF_1386_00001467	58	57	Ammonium transporter	211	411	403.241	36.144	YES
PLF_1386_00001468	78	57	Flagellin protein FlaA	249	494	345.795	70.8672	YES
PLF_1386_00001470	58	57	Maltodextrin ABC transporter, substrate-binding protein MdxE	56	421	411.431	48.1618	YES
PLF_1386_00001471	59	57	Multi antimicrobial extrusion protein (Na(+)/drug antiporter), MATE family of MDR efflux pumps	44	454	433.576	79.4208	YES
PLF_1386_00001472	51	48	Beta-lactamase class C-like and penicillin binding proteins (PBPs) superfamily	60	379	321.863	72.6739	No
PLF_1386_00001473	57	57	Phenylalanyl-tRNA synthetase beta chain (EC 6.1.1.20)	806	806	806	0	YES
PLF_1386_00001474	57	57	Phosphate ABC transporter, permease protein PstA (TC 3.A.1.7.1)	306	306	306	0	YES
PLF_1386_00001476	57	57	SAM-dependent methyltransferase YafE (UbiE paralog)	258	261	260.947	0.393859	YES
PLF_1386_00001477	57	57	Serine protease, DegP/HtrA, do-like (EC 3.4.21.-)	381	391	390.825	1.31286	YES
PLF_1386_00001478	59	57	Stage IV sporulation pro-sigma-K processing enzyme (SpoIVFB)	104	286	276.22	37.0438	YES
PLF_1386_00001479	57	57	Toprim domain protein	114	114	114	0	YES
PLF_1386_00001480	57	57	Universal stress protein family	140	140	140	0	YES
PLF_1386_00001481	59	57	Zinc metalloprotease	54	235	226.746	32.2688	YES
PLF_1386_00001482	56	56	Uncharacterized membrane protein YoaT	203	255	252.804	7.08474	No
PLF_1386_00001483	60	57	2',3'-cyclic-nucleotide 2'-phosphodiesterase (EC 3.1.4.16) / 3'-nucleotidase (EC 3.1.3.6)	46	808	740.55	151.812	YES
PLF_1386_00001484	58	57	ATP-dependent helicase/nuclease AddAB, subunit B	262	1171	1150.5	123.198	YES
PLF_1386_00001485	57	57	Adenine-specific methyltransferase (EC 2.1.1.72)	239	328	326.439	11.6845	YES
PLF_1386_00001486	58	56	Efflux ABC transporter, putative permease component	234	236	234.034	0.260339	No
PLF_1386_00001487	60	57	Diaminohydroxyphosphoribosylaminopyrimidine deaminase (EC 3.5.4.26) / 5-amino-6-(5-phosphoribosylamino)uracil reductase (EC 1.1.1.193)	69	382	351.917	63.8418	YES
PLF_1386_00001489	60	57	SAM-dependent methyltransferase	53	236	217.75	54.5856	YES
PLF_1386_00001490	57	57	Oxidoreductase	219	219	219	0	YES
PLF_1386_00001491	61	57	Pullulanase (EC 3.2.1.41)	76	884	796.098	179.35	YES
PLF_1386_00001492	57	57	Sensor histidine kinase YcbM	282	311	310.491	3.8073	YES
PLF_1386_00001493	58	56	Transcriptional regulator, YafY family	37	320	304.603	51.0422	No
PLF_1386_00001494	57	57	K(+)/H(+) antiporter subunit KhtT	164	165	164.509	0.499923	YES
PLF_1386_00001495	64	57	XoxI	131	138	137.891	0.868137	YES
PLF_1386_00001496	60	57	hypothetical protein	172	172	172	0	YES
PLF_1386_00001497	57	57	hypothetical protein	129	129	129	0	YES
PLF_1386_00001498	57	56	hypothetical protein	59	168	165.193	15.6905	No
PLF_1386_00001499	57	57	hypothetical protein	98	114	111.895	4.78918	YES
PLF_1386_00001501	56	55	ABC transporter-like sensor and permease protein YxdM	115	651	633.625	90.7665	No
PLF_1386_00001505	57	57	Ferrichrome transport system permease protein FhuB	338	346	345.579	1.78638	YES
PLF_1386_00001506	48	15	Mobile element protein	42	300	193.146	92.9334	No
PLF_1386_00001508	58	57	Na+/H+ antiporter NhaC	96	473	462.448	57.37	YES
PLF_1386_00001510	57	57	Osmosensitive K+ channel histidine kinase KdpD	381	382	381.088	0.282886	YES
PLF_1386_00001511	56	56	PTS system, cellobiose-specific IIA component (EC 2.7.1.205)	105	105	105	0	No
PLF_1386_00001512	60	57	MrdA-like protein	568	589	585.867	3.98107	YES
PLF_1386_00001513	57	56	Phage replication protein	95	292	281.579	28.1973	No
PLF_1386_00001514	57	57	Phosphate ABC transporter, permease protein PstC (TC 3.A.1.7.1)	316	316	316	0	YES
PLF_1386_00001515	57	57	Quinone oxidoreductase (EC 1.6.5.5)	321	321	321	0	YES
PLF_1386_00001516	57	57	Ribosomal-protein-S18p-alanine acetyltransferase (EC 2.3.1.128)	147	147	147	0	YES
PLF_1386_00001517	57	57	Similar to eukaryotic Peptidyl prolyl 4-hydroxylase, alpha subunit (EC 1.14.11.2)	216	248	228.491	15.0614	YES
PLF_1386_00001518	54	54	Transcriptional regulator, PadR family	114	115	114.722	0.447903	No
PLF_1386_00001519	57	57	hypothetical protein	131	158	152.509	10.7248	YES
PLF_1386_00001521	60	57	UPF0348 protein family	61	393	367.75	71.1713	YES
PLF_1386_00001523	11	11	Galactose-1-phosphate uridylyltransferase (EC 2.7.7.10)	496	503	497.273	2.69986	No
PLF_1386_00001525	57	57	Hydroxymethylpyrimidine kinase (EC 2.7.1.49) @ Hydroxymethylpyrimidine phosphate kinase ThiD (EC 2.7.4.7)	270	270	270	0	YES
PLF_1386_00001526	53	53	Lactoylglutathione lyase (EC 4.4.1.5) @ Cadmium-induced protein CadI	145	145	145	0	No
PLF_1386_00001527	58	57	SAM-dependent methyltransferase	52	254	247.431	28.5489	YES
PLF_1386_00001528	57	57	Putative acetyl esterase YjcH (EC 3.1.1.-)	178	243	241.86	8.5336	YES
PLF_1386_00001529	57	57	Stage V sporulation protein AD (SpoVAD)	338	338	338	0	YES
PLF_1386_00001530	32	27	putative membrane-associated phospholipid phosphatase, PAP2 superfamily	49	199	186.562	32.1091	No
PLF_1386_00001531	57	57	hypothetical protein	68	68	68	0	YES
PLF_1386_00001533	57	57	Aminopeptidase S (Leu, Val, Phe, Tyr preference) (EC 3.4.11.24)	409	409	409	0	YES
PLF_1386_00001534	57	57	Clostridial MutS2-related protein	572	633	631.93	8.00846	YES
PLF_1386_00001535	57	57	Cystathionine beta-lyase (EC 4.4.1.8)	286	387	385.228	13.2599	YES
PLF_1386_00001536	59	57	D-alanyl-D-alanine carboxypeptidase (EC 3.4.16.4)	78	259	249.169	37.6384	YES
PLF_1386_00001537	57	57	DNA-directed RNA polymerase omega subunit (EC 2.7.7.6)	70	70	70	0	YES
PLF_1386_00001538	60	57	Exonuclease SbcC	111	1029	977.583	194.763	YES
PLF_1386_00001539	57	57	Glycine betaine transporter OpuD	504	505	504.509	0.499923	YES
PLF_1386_00001540	57	57	Inosine-uridine preferring nucleoside hydrolase (EC 3.2.2.1)	66	313	306.509	32.1663	YES
PLF_1386_00001541	58	57	Methyl-accepting chemotaxis protein	188	430	422.638	39.3143	YES
PLF_1386_00001542	56	56	Microcin C7 immunity MccF-like protein	79	333	313.696	61.9098	No
PLF_1386_00001543	56	56	Phosphohydrolase (MutT/nudix family protein)	181	212	209.929	4.52318	No
PLF_1386_00001544	57	57	Pyrroline-5-carboxylate reductase (EC 1.5.1.2)	267	269	267.07	0.368003	YES
PLF_1386_00001545	58	57	Stage V sporulation protein AA (SpoVAA)	84	206	202.414	19.2686	YES
PLF_1386_00001546	34	34	Intracellular protease	134	220	208	13.1081	No
PLF_1386_00001547	57	57	Transcriptional repressor of the fructose operon, DeoR family	250	250	250	0	YES
PLF_1386_00001548	57	57	Two-component sensor kinase SA14-24	613	613	613	0	YES
PLF_1386_00001549	57	57	Uncharacterized MFS-type transporter YwoG	399	399	399	0	YES
PLF_1386_00001550	59	57	Uncharacterized protein YcgL	37	260	251.661	40.4243	YES
PLF_1386_00001551	62	57	alternate gene name: yukI	127	230	225.113	12.7508	YES
PLF_1386_00001553	57	57	DinB protein	159	159	159	0	YES
PLF_1386_00001554	57	57	Nitrous oxide reductase maturation protein, outer-membrane lipoprotein NosL	167	167	167	0	YES
PLF_1386_00001555	59	57	Acetyltransferase, GNAT family	177	527	509.068	69.9508	YES
PLF_1386_00001556	58	57	Capsule biosynthesis protein capA	99	367	359.517	40.7119	YES
PLF_1386_00001559	57	57	DNA polymerase III delta subunit (EC 2.7.7.7)	336	336	336	0	YES
PLF_1386_00001560	57	57	Uncharacterized protein YpuA	288	288	288	0	YES
PLF_1386_00001561	57	57	Glycine betaine ABC transport system, permease protein OpuAB	278	295	278.298	2.23187	YES
PLF_1386_00001562	57	57	N-acetylglucosaminyl-L-malate N-acetyl hydrolase	234	234	234	0	YES
PLF_1386_00001563	58	57	Major facilitator family transporter YdhL	85	429	388.828	43.4389	YES
PLF_1386_00001564	59	57	Oligoendopeptidase F-like protein	127	563	542.254	80.1295	YES
PLF_1386_00001565	57	57	Uncharacterized FAD-linked oxidoreductase YitY	478	478	478	0	YES
PLF_1386_00001566	58	57	PTS system, N-acetylmuramic acid-specific IIB component (EC 2.7.1.192) / PTS system, N-acetylmuramic acid-specific IIC component	115	454	445	48.2965	YES
PLF_1386_00001567	57	57	Protein CotJA	71	71	71	0	YES
PLF_1386_00001568	57	57	Uncharacterized MFS-type transporter	400	400	400	0	YES
PLF_1386_00001569	58	57	Uncharacterized ATP-dependent helicase YwqA	169	918	901.828	100.134	YES
PLF_1386_00001570	63	57	ATP-dependent DNA helicase IV (EC 3.6.4.12)	211	779	727.111	138.485	YES
PLF_1386_00001571	57	57	hypothetical protein	113	113	113	0	YES
PLF_1386_00001572	57	57	Uncharacterized protein YqkC	81	81	81	0	YES
PLF_1386_00001574	57	57	ABC transporter periplasmic binding protein yphF	157	237	235.228	10.4647	YES
PLF_1386_00001575	58	57	Anhydro-N-acetylmuramic acid kinase (EC 2.7.1.170)	133	390	372.207	48.7993	YES
PLF_1386_00001577	60	57	Na(+)-dependent branched-chain amino acid transporter	63	450	432.633	68.883	YES
PLF_1386_00001578	59	57	Diaminopimelate decarboxylase (EC 4.1.1.20)	159	449	433.559	40.9221	YES
PLF_1386_00001579	57	57	DinG family ATP-dependent helicase YpvA	645	645	645	0	YES
PLF_1386_00001580	57	57	Formate efflux transporter FocA	271	272	271.018	0.131286	YES
PLF_1386_00001581	59	57	Glutamate-aspartate carrier protein	143	423	415.424	41.7625	YES
PLF_1386_00001582	57	57	Large-conductance mechanosensitive channel	131	134	132.018	0.512689	YES
PLF_1386_00001584	57	57	S-methyl-5-thioribose-1-phosphate isomerase (EC 5.3.1.23)	226	353	349.895	16.5854	YES
PLF_1386_00001585	57	57	Ribonuclease HI, Bacillus nonfunctional homolog	128	128	128	0	YES
PLF_1386_00001586	57	57	Sensor histidine kinase ResE (EC 2.7.13.3)	590	591	590.982	0.131286	YES
PLF_1386_00001587	58	57	Signal peptidase I (EC 3.4.21.89)	173	214	173.776	5.35319	YES
PLF_1386_00001589	58	57	Substrate-specific component RibU of riboflavin ECF transporter	39	192	187.397	24.6268	YES
PLF_1386_00001590	57	57	Thioredoxin	99	102	99.6842	1.25876	YES
PLF_1386_00001591	58	57	Thymidylate synthase (EC 2.1.1.45)	52	318	313.414	34.6251	YES
PLF_1386_00001592	57	57	UPF0118 membrane protein YrrI	355	356	355.035	0.184002	YES
PLF_1386_00001593	62	57	hypothetical protein	51	389	376.016	58.2208	YES
PLF_1386_00001594	57	57	Acetoacetyl-CoA reductase (EC 1.1.1.36)	247	247	247	0	YES
PLF_1386_00001595	57	57	ABC transporter, substrate-binding protein (cluster 4, leucine/isoleucine/valine/benzoate)	405	405	405	0	YES
PLF_1386_00001597	57	57	GTP 3',8-cyclase (EC 4.1.99.22)	338	338	338	0	YES
PLF_1386_00001598	57	57	Cytochrome c oxidase caa3-type assembly factor CtaG_BS (unrelated to Cox11-CtaG family)	176	319	299.123	16.6218	YES
PLF_1386_00001600	57	57	Exopolyphosphatase (EC 3.6.1.11)	511	522	512.877	3.15155	YES
PLF_1386_00001602	57	57	FIG01269488: protein, clustered with ribosomal protein L32p	156	166	165.825	1.31286	YES
PLF_1386_00001603	59	57	Uncharacterized membrane protein YwcB	39	113	109.424	15.4954	YES
PLF_1386_00001604	57	57	Coproporphyrin ferrochelatase (EC 4.99.1.9)	125	327	315.754	25.551	YES
PLF_1386_00001605	58	57	Hydroxymethylpyrimidine ABC transporter, transmembrane component	83	251	245.862	24.32	YES
PLF_1386_00001606	57	57	Hydroxymethylpyrimidine ABC transporter, transmembrane component	257	257	257	0	YES
PLF_1386_00001607	58	57	Imidazolonepropionase (EC 3.5.2.7)	63	423	415.983	47.1522	YES
PLF_1386_00001608	57	57	Iron-sulfur cluster assembly protein SufD	430	430	430	0	YES
PLF_1386_00001609	57	57	Maltodextrin ABC transporter, permease protein MdxG	280	280	280	0	YES
PLF_1386_00001610	59	57	Mannose-1-phosphate guanylyltransferase / Phosphomannomutase (EC 5.4.2.8)	69	789	754.881	117.123	YES
PLF_1386_00001611	60	57	Nutrient germinant receptor inner membrane subunit A (GerKA/GerAA/GerBA)	39	500	469.883	90.7671	YES
PLF_1386_00001612	57	57	Regulatory protein RecX	270	270	270	0	YES
PLF_1386_00001613	57	57	Rhodanese-like domain protein	98	106	98.1404	1.05029	YES
PLF_1386_00001615	57	57	Small, acid-soluble spore protein O	49	49	49	0	YES
PLF_1386_00001616	57	57	Stage VI sporulation protein D	323	331	326.561	1.35099	YES
PLF_1386_00001620	59	57	probable membrane protein yetF	41	221	213.017	35.262	YES
PLF_1386_00001622	57	57	Acetyltransferase, GNAT family	174	182	174.228	1.22857	YES
PLF_1386_00001624	57	57	Aconitate hydratase (EC 4.2.1.3) @ 2-methylisocitrate dehydratase (EC 4.2.1.99)	907	907	907	0	YES
PLF_1386_00001625	57	57	Aminotransferase BA2899	300	399	397.018	13.0283	YES
PLF_1386_00001626	56	56	Cold shock protein-related protein	61	61	61	0	No
PLF_1386_00001628	65	56	DNA polymerase III subunits gamma and tau (EC 2.7.7.7)	69	562	524.585	121.258	No
PLF_1386_00001630	58	57	Formiminoglutamase (EC 3.5.3.8)	68	323	315.897	36.086	YES
PLF_1386_00001631	59	57	Transcriptional regulator, GntR family domain / Aspartate aminotransferase (EC 2.6.1.1)	138	459	439.814	62.6717	YES
PLF_1386_00001632	59	57	Heme efflux system permease HrtB	354	354	354	0	YES
PLF_1386_00001633	58	57	Heme transporter IsdDEF, lipoprotein IsdE	59	293	287.328	32.1995	YES
PLF_1386_00001634	58	57	Hydrolase, haloacid dehalogenase-like family	99	273	265.828	31.2984	YES
PLF_1386_00001635	65	57	L-lactate permease	107	553	497.662	146.356	YES
PLF_1386_00001639	59	57	N-acetylglucosaminyltransferase	109	433	415.898	65.5216	YES
PLF_1386_00001640	57	57	Peptidase, M23/M37 family	380	386	384.737	1.16267	YES
PLF_1386_00001641	57	57	Probable oxidoreductase, with Rieske iron-sulfur protein 2Fe-2S subunit	508	508	508	0	YES
PLF_1386_00001642	58	57	Sarcosine oxidase alpha subunit (EC 1.5.3.1)	99	415	404.569	41.9162	YES
PLF_1386_00001643	58	57	Endospore coat-associated protein YutH	60	333	326.776	37.1451	YES
PLF_1386_00001644	57	57	Uncharacterized protein YjzC	59	59	59	0	YES
PLF_1386_00001645	57	57	hypothetical protein BH3432	88	88	88	0	YES
PLF_1386_00001646	57	57	putative membrane protein	415	415	415	0	YES
PLF_1386_00001647	53	52	2-hydroxychromene-2-carboxylate isomerase/DsbA-like thioredoxin domain	243	243	243	0	No
PLF_1386_00001649	57	57	Broad-substrate range phospholipase C (EC 3.1.4.3)	276	283	282.877	0.919004	YES
PLF_1386_00001650	57	57	Uncharacterized CBS domain protein YlbB	139	139	139	0	YES
PLF_1386_00001652	63	57	ECF-type sigma factor negative effector	40	276	259.952	46.9449	YES
PLF_1386_00001653	58	57	Murein endolytic transglycosylase MltG	97	373	348.828	36.8043	YES
PLF_1386_00001654	56	56	UPF0180 protein YkuS	79	79	79	0	No
PLF_1386_00001655	58	57	Ferrichrome transport ATP-binding protein FhuC	62	270	265.069	28.7491	YES
PLF_1386_00001656	58	57	GNAT family acetyltransferase YybD	54	144	141.81	12.5882	YES
PLF_1386_00001657	57	57	Germination (Cortex hydrolysis) and sporulation protein GerM	349	349	349	0	YES
PLF_1386_00001658	57	57	Glucose-6-phosphate 1-dehydrogenase (EC 1.1.1.49)	494	494	494	0	YES
PLF_1386_00001659	61	57	Glutamine ABC transporter, ATP-binding protein GlnQ	42	298	247.59	58.4629	YES
PLF_1386_00001660	57	57	Glycerophosphoryl diester phosphodiesterase (EC 3.1.4.46)	242	242	242	0	YES
PLF_1386_00001661	57	53	Inosine-uridine preferring nucleoside hydrolase (EC 3.2.2.1)	92	328	292.193	58.1569	No
PLF_1386_00001662	61	57	Integral membrane protein	61	264	256.754	26.7984	YES
PLF_1386_00001663	57	57	N-succinyl arginine/lysine racemase	369	369	369	0	YES
PLF_1386_00001664	58	57	NAD-dependent malic enzyme (EC 1.1.1.38)	568	570	569.966	0.260339	YES
PLF_1386_00001665	57	57	Outer spore coat protein CotE	180	180	180	0	YES
PLF_1386_00001666	57	57	PTS system, maltose and glucose-specific IIC component / PTS system, maltose and glucose-specific IIB component (EC 2.7.1.208)	545	545	545	0	YES
PLF_1386_00001667	57	57	Potassium-transporting ATPase C chain (EC 3.6.3.12) (TC 3.A.3.7.1)	193	194	193.053	0.223297	YES
PLF_1386_00001668	57	57	Sensor histidine kinase YvrG	445	580	577.632	17.7236	YES
PLF_1386_00001669	58	57	Sporulation kinase D (EC 2.7.13.3)	180	498	488.828	49.4871	YES
PLF_1386_00001670	58	57	Uncharacterized protein YgeA of aspartate/glutamate/hydantoin racemase family	78	234	224.155	26.9935	YES
PLF_1386_00001671	64	57	hypothetical protein	67	616	565.969	144.888	YES
PLF_1386_00001673	61	57	putative lipoprotein	415	430	416.18	3.69984	YES
PLF_1386_00001675	58	57	2-isopropylmalate synthase (EC 2.3.3.13)	217	506	495.552	46.7212	YES
PLF_1386_00001678	64	57	D-Ala-D-Ala dipeptidase/carboxypeptidase (EC 3.4.16.4)(EC 3.4.13.22) => VanXY-unclassified	51	286	262.375	64.0153	YES
PLF_1386_00001679	58	57	Di-tripeptide/cation symporter	175	461	452.534	45.4222	YES
PLF_1386_00001680	60	57	Flagellar biosynthesis protein FlhF	42	442	414.233	81.9905	YES
PLF_1386_00001681	58	57	ABC transporter, permease protein 1 (cluster 4, leucine/isoleucine/valine/benzoate)	70	286	278.845	34.9827	YES
PLF_1386_00001682	57	57	Hydrolase, alpha/beta fold family	279	279	279	0	YES
PLF_1386_00001683	65	57	Late competence protein ComGA, access of DNA to ComEA	42	348	299.477	89.865	YES
PLF_1386_00001684	57	57	Multidrug resistance protein [function not yet clear]	217	217	217	0	YES
PLF_1386_00001685	57	57	Oligopeptide ABC transporter, permease protein OppC (TC 3.A.1.5.1)	337	338	337.947	0.223297	YES
PLF_1386_00001686	62	57	Uncharacterized protein YvgK	306	315	307.161	3.01712	YES
PLF_1386_00001688	57	57	Putative lipoprotein SAV1865	362	362	362	0	YES
PLF_1386_00001689	57	57	Uncharacterized membrane-anchored protein Rmet_0180	60	68	65.4035	1.87186	YES
PLF_1386_00001690	57	57	Pyrrolidone-carboxylate peptidase (EC 3.4.19.3)	215	215	215	0	YES
PLF_1386_00001691	60	57	RNA polymerase ECF-type sigma factor	177	187	177.167	1.28019	YES
PLF_1386_00001692	57	57	Rrf2-linked NADH-flavin reductase	125	212	210.474	11.4219	YES
PLF_1386_00001693	57	57	Transcriptional regulator, HxlR family	124	124	124	0	YES
PLF_1386_00001694	57	57	Transcriptional regulator, MarR family	148	157	148.316	1.65601	YES
PLF_1386_00001695	51	51	Transporter, LysE family	170	194	193.529	3.32756	No
PLF_1386_00001697	58	57	transporter, EamA family	47	355	314.552	37.4521	YES
PLF_1386_00001698	60	57	uvrD/Rep helicase family protein	70	691	655.4	124.943	YES
PLF_1386_00001700	58	57	Amino acid permease family protein	61	465	455.897	54.7385	YES
PLF_1386_00001701	57	57	Cell envelope-associated transcriptional attenuator LytR-CpsA-Psr, subfamily F2	333	333	333	0	YES
PLF_1386_00001702	59	57	SpoIVD-associated factor SafA	75	702	600.831	118.678	YES
PLF_1386_00001704	57	56	Hydroxylamine reductase (EC 1.7.99.1)	140	436	412.86	72.0634	No
PLF_1386_00001705	57	57	Membrane protease family protein BA0301	281	281	281	0	YES
PLF_1386_00001706	57	57	Microsomal dipeptidase (EC 3.4.13.19)	307	317	307.175	1.31286	YES
PLF_1386_00001707	55	27	Mobile element protein	38	476	272.327	165.161	No
PLF_1386_00001708	57	57	N-acetylglucosamine-6-phosphate deacetylase (EC 3.5.1.25)	380	380	380	0	YES
PLF_1386_00001710	60	57	Putative pheromone cAM373 precursor lipoprotein CamS	85	398	373.7	72.9359	YES
PLF_1386_00001711	58	57	Rossmann fold nucleotide-binding protein Smf possibly involved in DNA uptake	39	289	283.828	32.8524	YES
PLF_1386_00001714	57	57	Sporulation sigma-E factor processing peptidase (SpoIIGA)	203	305	301.86	16.6338	YES
PLF_1386_00001715	57	57	Stage III sporulation protein AE	390	390	390	0	YES
PLF_1386_00001716	60	57	Tricarboxylate transport transcriptional regulator TctD => Citrate response regulator CitB	59	230	217.217	39.6401	YES
PLF_1386_00001717	57	57	Transmembrane protein YfcA	219	256	255.351	4.85759	YES
PLF_1386_00001718	54	54	Uncharacterized protein BA0167	168	168	168	0	No
PLF_1386_00001719	58	57	putative lipoprotein	60	220	214.379	26.086	YES
PLF_1386_00001721	58	57	3-ketoacyl-CoA thiolase (EC 2.3.1.16) @ Acetyl-CoA acetyltransferase (EC 2.3.1.9)	45	363	356.431	42.0571	YES
PLF_1386_00001725	57	57	Branched-chain amino acid ABC transporter, ATP-binding protein LivF (TC 3.A.1.4.1)	229	233	232.93	0.525145	YES
PLF_1386_00001726	58	57	Branched-chain amino acid ABC transporter, ATP-binding protein LivG (TC 3.A.1.4.1)	93	271	252.586	24.8485	YES
PLF_1386_00001727	57	57	ABC transporter, permease protein 2 (cluster 4, leucine/isoleucine/valine/benzoate)	317	333	327.105	7.71802	YES
PLF_1386_00001728	57	57	UPF0759 protein YunF	281	282	281.053	0.223297	YES
PLF_1386_00001729	65	57	DNA helicase (EC 3.6.4.12), phage-associated	47	429	383.015	119.319	YES
PLF_1386_00001731	58	57	EMG2 protein	42	148	142.914	16.7108	YES
PLF_1386_00001732	57	57	Exoenzymes regulatory protein AepA precursor	426	522	520.316	12.6035	YES
PLF_1386_00001733	57	57	GerN/GerT protein family, Na+/H+ antiporter required for inosine-dependent spore germination and outgrowth	211	433	376.368	24.3949	YES
PLF_1386_00001734	59	57	Glycine betaine ABC transport system, ATP-binding protein OpuAA (EC 3.6.3.32)	146	401	386.797	53.5682	YES
PLF_1386_00001735	58	57	Histidyl-tRNA synthetase (EC 6.1.1.21), bacillus-type paralog	100	437	417.897	49.7312	YES
PLF_1386_00001736	57	57	Hydroxymethylpyrimidine ABC transporter, substrate-binding component	332	332	332	0	YES
PLF_1386_00001740	57	57	Membrane protein, distant similarity to thiosulphate:quinone oxidoreductase DoxD	128	128	128	0	YES
PLF_1386_00001741	58	57	Metal-dependent hydrolases of the beta-lactamase superfamily I; PhnP protein	67	244	239.397	25.6636	YES
PLF_1386_00001742	57	57	SinR, regulator of post-exponential-phase responses genes (competence and sporulation)	49	107	105.982	7.6146	YES
PLF_1386_00001743	56	51	Transcriptional regulator, HxlR family	59	114	109.339	11.99	No
PLF_1386_00001744	59	56	Tryptophanyl-tRNA synthetase (EC 6.1.1.2)	62	332	314.288	62.5284	No
PLF_1386_00001750	58	57	Aldehyde dehydrogenase (EC 1.2.1.3)	182	455	442.414	54.1304	YES
PLF_1386_00001751	57	57	Arginine-binding extracellular protein ArtP	222	259	258.175	5.00919	YES
PLF_1386_00001752	57	57	Asparaginyl-tRNA synthetase (EC 6.1.1.22)	463	463	463	0	YES
PLF_1386_00001753	57	57	Beta-lysine acetyltransferase (EC 2.3.1.-)	281	299	290.158	8.99861	YES
PLF_1386_00001754	58	57	Cardiolipin synthase, bacterial type ClsA	196	509	499.638	50.1352	YES
PLF_1386_00001755	57	57	Heme transporter IsdDEF, permease component IsdF	327	327	327	0	YES
PLF_1386_00001756	57	57	Hydroxymethylpyrimidine ABC transporter, ATPase component	249	249	249	0	YES
PLF_1386_00001757	60	57	Isochorismate synthase (EC 5.4.4.2) @ Menaquinone-specific isochorismate synthase (EC 5.4.4.2)	41	464	441.05	87.4922	YES
PLF_1386_00001758	57	57	Methylated-DNA--protein-cysteine methyltransferase (EC 2.1.1.63)	124	150	149.544	3.41344	YES
PLF_1386_00001760	58	57	ClpCP protease substrate adapter protein MecA	62	202	198.621	19.5085	YES
PLF_1386_00001761	58	57	Sensor histidine kinase YhcY	46	376	364.828	49.6415	YES
PLF_1386_00001762	57	57	Uncharacterized oxidoreductase YusZ	280	291	285.368	4.97937	YES
PLF_1386_00001763	61	56	Beta-lactamase class C-like and penicillin binding proteins (PBPs) superfamily	83	338	313.869	64.3458	No
PLF_1386_00001764	57	57	Potassium efflux system KefA protein / Small-conductance mechanosensitive channel	293	293	293	0	YES
PLF_1386_00001765	57	57	RecU Holliday junction resolvase	200	200	200	0	YES
PLF_1386_00001766	58	57	Transcriptional regulator	97	254	249.776	23.252	YES
PLF_1386_00001767	58	57	Uncharacterized membrane protein Bsu2508 (YqfU)	81	292	286.845	29.5727	YES
PLF_1386_00001768	57	57	Uncharacterized protein, homolog of B.subtilis yhgC	56	167	163.754	14.4298	YES
PLF_1386_00001769	57	57	Uncharacterized protein YwjG	174	175	174.018	0.131286	YES
PLF_1386_00001770	57	57	hypothetical protein	109	109	109	0	YES
PLF_1386_00001771	57	57	hypothetical protein	91	92	91.0702	0.255442	YES
PLF_1386_00001772	59	57	membrane protein, MmpL family	51	743	717.356	125.293	YES
PLF_1386_00001773	58	57	2-C-methyl-D-erythritol 4-phosphate cytidylyltransferase (EC 2.7.7.60)	226	226	226	0	YES
PLF_1386_00001774	57	57	3-ketoacyl-CoA thiolase (EC 2.3.1.16) @ Acetyl-CoA acetyltransferase (EC 2.3.1.9)	391	391	391	0	YES
PLF_1386_00001775	57	57	Biotin carboxylase of methylcrotonyl-CoA carboxylase (EC 6.3.4.14)	445	445	445	0	YES
PLF_1386_00001776	57	57	Carbon starvation protein A	691	692	691.035	0.184002	YES
PLF_1386_00001777	58	57	Cell envelope-associated transcriptional attenuator LytR-CpsA-Psr, subfamily F2	44	411	392.328	47.3561	YES
PLF_1386_00001778	57	57	Cobalt-zinc-cadmium resistance protein	293	293	293	0	YES
PLF_1386_00001779	57	57	Cytochrome d ubiquinol oxidase subunit I (EC 1.10.3.-)	451	451	451	0	YES
PLF_1386_00001780	57	57	D-amino-acid oxidase (EC 1.4.3.3)	375	391	390.526	2.52778	YES
PLF_1386_00001781	57	57	FIG002813: LPPG:FO 2-phospho-L-lactate transferase like, CofD-like	317	317	317	0	YES
PLF_1386_00001782	57	57	Germination-specific N-acetylmuramoyl-L-alanine amidase (EC 3.5.1.28), cell wall hydrolase CwlD	237	237	237	0	YES
PLF_1386_00001783	61	57	Glycogen biosynthesis protein GlgD, glucose-1-phosphate adenylyltransferase family	39	344	319.197	77.2365	YES
PLF_1386_00001784	60	57	Heme efflux system ATPase HrtA	64	237	218.933	24.9832	YES
PLF_1386_00001786	57	57	Methyl-accepting chemotaxis protein	313	314	313.491	0.499923	YES
PLF_1386_00001787	57	57	S-methyl-5-thioribose-1-phosphate isomerase (EC 5.3.1.23)	52	348	326.807	73.3842	YES
PLF_1386_00001788	57	57	Molybdenum cofactor biosynthesis enzyme and related Fe-S oxidoreductases	179	292	290.018	14.8353	YES
PLF_1386_00001789	59	56	N-acyl homoserine lactone hydrolase	48	250	241.288	37.9558	No
PLF_1386_00001790	58	57	N-acyl-L-amino acid amidohydrolase (EC 3.5.1.14)	391	395	391.069	0.520678	YES
PLF_1386_00001791	57	57	NAD kinase (EC 2.7.1.23) homolog	267	267	267	0	YES
PLF_1386_00001792	59	57	NtrC family Transcriptional regulator, ATPase domain	358	891	860.831	112.844	YES
PLF_1386_00001793	57	56	Outer surface protein of unknown function, cellobiose operon	160	360	348.912	34.7499	No
PLF_1386_00001794	58	57	Phosphate ABC transporter, permease protein PstC (TC 3.A.1.7.1)	68	296	290.776	31.0389	YES
PLF_1386_00001795	57	57	Phosphate transport system regulatory protein PhoU	218	228	219.93	3.94639	YES
PLF_1386_00001796	59	57	Protein-arginine kinase McsB (EC 2.7.14.1)	354	354	354	0	YES
PLF_1386_00001797	58	57	Ribonuclease HIII (EC 3.1.26.4)	142	337	321.328	31.088	YES
PLF_1386_00001799	59	57	Small acid-soluble spore protein, gamma-type SASP	93	167	94.8814	10.6055	YES
PLF_1386_00001800	57	57	Uncharacterized protein YyaC	198	199	198.018	0.131286	YES
PLF_1386_00001801	57	57	Stage V sporulation protein AE2 (SpoVAE2)	189	189	189	0	YES
PLF_1386_00001802	63	54	Transcriptional regulator, AcrR family	93	197	194.397	12.8786	No
PLF_1386_00001803	60	57	hypothetical protein	38	292	264.867	69.5685	YES
PLF_1386_00001805	56	56	hypothetical protein	197	198	197.661	0.473467	No
PLF_1386_00001806	57	57	Uncharacterized protein YugN	83	137	136.053	7.08946	YES
PLF_1386_00001807	57	57	Uncharacterized protein YqgQ	66	73	66.1228	0.919004	YES
PLF_1386_00001808	57	57	hypothetical protein	89	89	89	0	YES
PLF_1386_00001809	42	39	protease synthase and sporulation negative regulatory protein PAI 2	57	204	182.786	41.5678	No
PLF_1386_00001810	57	54	Two-component system sensor histidine kinase	82	358	337.754	59.3054	No
PLF_1386_00001811	58	57	tRNA pseudouridine(38-40) synthase (EC 5.4.99.12)	79	245	240	26.7434	YES
PLF_1386_00001813	58	57	Uncharacterized DedA family membrane protein YngC	46	200	196.586	20.7514	YES
PLF_1386_00001815	57	57	Fructose-1,6-bisphosphatase, GlpX type (EC 3.1.3.11)	323	323	323	0	YES
PLF_1386_00001816	57	57	GTP pyrophosphokinase (EC 2.7.6.5)	216	216	216	0	YES
PLF_1386_00001817	26	26	Gluconokinase (EC 2.7.1.12)	511	511	511	0	No
PLF_1386_00001818	57	57	Histidinol dehydrogenase (EC 1.1.1.23)	429	429	429	0	YES
PLF_1386_00001819	57	57	Terminal oxidase biogenesis protein CtaM, putative heme A, heme O chaperone	180	180	180	0	YES
PLF_1386_00001820	57	57	Putative manganese efflux pump MntP	182	182	182	0	YES
PLF_1386_00001821	56	56	Inner membrane protein translocase and chaperone YidC, short form OxaI-like	255	258	255.857	1.35526	No
PLF_1386_00001822	57	57	Inner spore coat protein CotH	299	358	356.965	7.74589	YES
PLF_1386_00001823	54	53	L-malate or citrate/H+ symporter CimH (TC 2.A.24.2.4)	62	448	439.685	52.5695	No
PLF_1386_00001824	57	57	PTS system, IIB component	71	101	100.474	3.93859	YES
PLF_1386_00001825	57	57	Permease of the drug/metabolite transporter (DMT) superfamily	174	294	291.895	15.7543	YES
PLF_1386_00001826	57	57	Septation ring formation regulator EzrA	569	570	569.965	0.184002	YES
PLF_1386_00001827	63	57	Small acid-soluble spore protein, alpha/beta family, SASP_3	66	67	66.9524	0.212959	YES
PLF_1386_00001828	57	57	alternate gene name: ipa-62r	142	145	142.772	1.29801	YES
PLF_1386_00001829	57	56	hypothetical protein	54	153	150.281	14.8179	No
PLF_1386_00001830	57	57	hypothetical protein	149	149	149	0	YES
PLF_1386_00001831	57	57	Putative phosphotransferase YtmP	265	265	265	0	YES
PLF_1386_00001832	58	57	4-hydroxyproline epimerase (EC 5.1.1.8)	149	345	338.483	31.9597	YES
PLF_1386_00001833	57	57	ATP synthase F0 sector subunit b (EC 3.6.3.14)	168	168	168	0	YES
PLF_1386_00001834	57	57	Acetyltransferase (GNAT family) SAS0976	192	192	192	0	YES
PLF_1386_00001835	57	57	Alanine racemase (EC 5.1.1.1)	292	389	387.298	12.7348	YES
PLF_1386_00001837	52	52	GTP 3',8-cyclase (EC 4.1.99.22)	337	337	337	0	No
PLF_1386_00001838	57	57	D-alanine aminotransferase (EC 2.6.1.21)	290	306	290.351	2.15611	YES
PLF_1386_00001839	57	57	DNA recombination and repair protein RecO	248	248	248	0	YES
PLF_1386_00001840	58	57	Dihydroorotase (EC 3.5.2.3)	168	428	419.793	43.6185	YES
PLF_1386_00001841	57	57	Ferredoxin--sulfite reductase, bacillial type (EC 1.8.7.1)	540	540	540	0	YES
PLF_1386_00001842	59	57	Bacterial non-heme ferritin (EC 1.16.3.2)	54	168	162.322	22.4344	YES
PLF_1386_00001843	59	57	Uncharacterized transporter YwcJ, NirC family	37	283	277.881	32.4158	YES
PLF_1386_00001844	57	57	Imidazole glycerol phosphate synthase amidotransferase subunit HisH	209	209	209	0	YES
PLF_1386_00001845	56	56	Integral membrane protein	80	80	80	0	No
PLF_1386_00001847	57	57	Membrane protein containing HD superfamily hydrolase domain, YQFF ortholog	714	714	714	0	YES
PLF_1386_00001848	57	57	N-acetylmuramoyl-L-alanine amidase	147	519	462.316	49.2153	YES
PLF_1386_00001850	57	57	Phenylalanine-4-hydroxylase (EC 1.14.16.1) / N-terminal regulatory domain	327	584	579.491	33.7406	YES
PLF_1386_00001852	57	57	Protein of unknown function DUF1447	70	70	70	0	YES
PLF_1386_00001857	58	57	Substrate-specific component BioY of biotin ECF transporter	55	197	193.862	19.1153	YES
PLF_1386_00001858	57	57	Transcriptional regulator, ArsR family	149	347	343.526	25.9947	YES
PLF_1386_00001859	58	57	L-amino-acid oxidase YobN (EC 1.4.3.2)	107	490	476.31	60.2813	YES
PLF_1386_00001862	58	57	dNTP triphosphohydrolase, broad substrate specificity	102	326	319.414	31.6571	YES
PLF_1386_00001863	57	57	enterotoxin / cell-wall binding protein	284	294	290.877	1.59021	YES
PLF_1386_00001864	58	57	hypothetical protein	252	515	506.017	47.5346	YES
PLF_1386_00001865	57	57	Uncharacterized protein YhbE	236	236	236	0	YES
PLF_1386_00001866	59	57	transcriptional regulator/TPR domain protein	125	425	391.661	76.4914	YES
PLF_1386_00001868	57	57	2,3-dihydroxybenzoate-AMP ligase (EC 2.7.7.58) [bacillibactin] siderophore @ 2,3-dihydroxybenzoate-AMP ligase (EC 2.7.7.58) of siderophore biosynthesis	537	538	537.982	0.131286	YES
PLF_1386_00001869	61	57	ABC transporter-like sensor and permease protein	37	626	584.934	129.766	YES
PLF_1386_00001871	57	57	Acetolactate synthase, catabolic (EC 2.2.1.6)	562	562	562	0	YES
PLF_1386_00001872	69	57	Acetyltransferase, GNAT family	50	157	126.696	39.8284	YES
PLF_1386_00001874	57	57	FIG001621: Zinc protease	424	424	424	0	YES
PLF_1386_00001875	57	57	FIG006789: Stage V sporulation protein	533	533	533	0	YES
PLF_1386_00001876	57	57	Uncharacterized protein YmfJ	81	82	81.9825	0.131286	YES
PLF_1386_00001878	57	56	Glucose dehydrogenase [pyrroloquinoline-quinone]	332	476	470.719	23.3326	No
PLF_1386_00001879	61	57	Imidazole glycerol phosphate synthase cyclase subunit	44	252	238.82	45.6227	YES
PLF_1386_00001880	57	57	L-lysine aminomutase regulator	459	477	459.351	2.37303	YES
PLF_1386_00001881	59	57	Lipase	140	533	522.847	56.8068	YES
PLF_1386_00001882	57	57	LysR-family transcriptional regulator Bsu YwqM	294	297	296.947	0.393859	YES
PLF_1386_00001886	57	57	PTS system, cellobiose-specific IIC component	434	435	434.825	0.380342	YES
PLF_1386_00001887	58	57	Permease of the drug/metabolite transporter (DMT) superfamily	67	310	297.845	31.9222	YES
PLF_1386_00001888	57	57	Phosphoserine aminotransferase (EC 2.6.1.52)	360	360	360	0	YES
PLF_1386_00001890	57	57	Uncharacterized protein YheG	206	207	206.491	0.499923	YES
PLF_1386_00001892	59	57	Sensor histidine kinase colocalized with HrtAB transporter	334	464	456.102	16.0694	YES
PLF_1386_00001893	59	57	Uncharacterized protein YqfD	43	399	382.458	63.841	YES
PLF_1386_00001894	57	57	Transcriptional regulator, AcrR family	191	193	192.719	0.694701	YES
PLF_1386_00001895	57	57	Transcriptional regulator YodB, HxlR family	104	104	104	0	YES
PLF_1386_00001896	57	57	Transcriptional regulator, MerR family	181	181	181	0	YES
PLF_1386_00001897	53	53	Two-component response regulator, malate (EC 2.7.3.-)	92	235	232.302	19.4564	No
PLF_1386_00001898	58	57	Two-component sensor histidine kinase Bsel_1486	62	468	458.138	52.9396	YES
PLF_1386_00001900	57	57	Uncharacterized protein YqhQ	306	306	306	0	YES
PLF_1386_00001901	59	57	Uridine kinase, type 2 (EC 2.7.1.48)	33	193	184.695	28.4934	YES
PLF_1386_00001902	57	57	hypothetical protein	215	215	215	0	YES
PLF_1386_00001904	64	56	putative lipoprotein	161	181	164.359	7.37684	No
PLF_1386_00001905	60	57	5-methylthioribose kinase (EC 2.7.1.100)	50	415	372.467	101.768	YES
PLF_1386_00001906	57	57	AzlC family protein	241	241	241	0	YES
PLF_1386_00001907	58	57	Na(+)-dependent branched-chain amino acid transporter	80	451	442.776	49.6168	YES
PLF_1386_00001908	57	57	Cell envelope-associated transcriptional attenuator LytR-CpsA-Psr, subfamily F2	246	380	372.632	17.0218	YES
PLF_1386_00001909	57	57	Cellobiose phosphotransferase system YdjC-like protein	234	234	234	0	YES
PLF_1386_00001911	58	57	Competence protein F homolog, phosphoribosyltransferase domain; protein YhgH required for utilization of DNA as sole source of carbon and energy	43	234	203.845	34.7314	YES
PLF_1386_00001912	58	57	hypothetical protein	79	217	212.466	21.2572	YES
PLF_1386_00001913	58	57	D-cysteine desulfhydrase (EC 4.4.1.15)	90	331	322.931	36.0559	YES
PLF_1386_00001914	57	57	FIG001614: Membrane protein	320	320	320	0	YES
PLF_1386_00001915	56	56	Uncharacterized protein YlmC	84	94	91.3571	3.35638	No
PLF_1386_00001916	58	57	Glycine betaine ABC transport system, glycine betaine-binding protein OpuAC	64	285	278.862	32.5611	YES
PLF_1386_00001917	57	57	Heme transporter analogous to IsdDEF, ATP-binding protein	256	256	256	0	YES
PLF_1386_00001919	57	57	Hypoxanthine/guanine permease PbuG	441	441	441	0	YES
PLF_1386_00001920	57	57	Isochorismatase (EC 3.3.2.1)	181	187	184.158	2.92473	YES
PLF_1386_00001921	60	57	Lipoteichoic acid synthase LtaS Type IIIa	245	628	605.5	85.2419	YES
PLF_1386_00001922	60	57	Long-chain-fatty-acid--CoA ligase (EC 6.2.1.3)	172	487	460.3	79.9288	YES
PLF_1386_00001923	58	57	Transcriptional activator CysL, LysR family	108	297	291.707	28.7738	YES
PLF_1386_00001924	59	57	Uncharacterized MFS-type transporter	136	483	371.085	54.2431	YES
PLF_1386_00001925	57	57	Uncharacterized protein YobT	239	240	239.982	0.131286	YES
PLF_1386_00001926	57	57	SAM-dependent methyltransferase	226	242	229.702	4.84484	YES
PLF_1386_00001927	56	56	Nicotinate-nucleotide adenylyltransferase (EC 2.7.7.18)	189	189	189	0	No
PLF_1386_00001928	57	57	PTS system, IIC component	427	427	427	0	YES
PLF_1386_00001929	58	57	Polysaccharide deacetylase	105	360	353.069	38.0217	YES
PLF_1386_00001930	62	57	Putative Xaa-Pro dipeptidyl-peptidase (EC 3.4.14.11) (X-Pro dipeptidyl-peptidase) (X-prolyl-dipeptidyl aminopeptidase) (X-PDAP)	44	598	535.403	131.255	YES
PLF_1386_00001931	56	55	Putative secreted amidase SCO6344	124	491	478.018	66.3458	No
PLF_1386_00001932	58	57	Amino-acid:sodium symporter AlsT	479	485	479.603	0.869793	YES
PLF_1386_00001933	59	57	Transcriptional regulator CtsR	86	153	151.864	8.64842	YES
PLF_1386_00001935	82	50	Transcriptional regulator, Xre family	59	312	283.366	47.1331	No
PLF_1386_00001936	57	57	hypothetical protein	212	212	212	0	YES
PLF_1386_00001938	57	57	Uncharacterized membrane protein YlaH	100	101	100.035	0.184002	YES
PLF_1386_00001939	57	57	Uncharacterized protein YrhF	114	114	114	0	YES
PLF_1386_00001941	57	57	sporulation kinase A	510	510	510	0	YES
PLF_1386_00001942	57	57	ABC-type Fe3+-siderophore transport system, permease 2 component	351	352	351.965	0.184002	YES
PLF_1386_00001943	57	57	ATP phosphoribosyltransferase (EC 2.4.2.17) => HisGs	211	211	211	0	YES
PLF_1386_00001944	57	57	Allophanate hydrolase 2 subunit 1 (EC 3.5.1.54)	237	237	237	0	YES
PLF_1386_00001945	58	57	Beta-lactamase class C-like and penicillin binding proteins (PBPs) superfamily / DUF3471 domain	140	485	474.103	51.4955	YES
PLF_1386_00001947	57	57	Cell division trigger factor (EC 5.2.1.8)	425	425	425	0	YES
PLF_1386_00001948	57	57	Cell envelope-associated transcriptional attenuator LytR-CpsA-Psr, subfamily F2	338	338	338	0	YES
PLF_1386_00001949	65	57	Cell wall hydrolase	80	275	261.354	24.123	YES
PLF_1386_00001951	60	57	D-alanyl-D-alanine carboxypeptidase (EC 3.4.16.4)	299	317	315.883	3.92892	YES
PLF_1386_00001952	57	57	DNA polymerase IV (EC 2.7.7.7)	349	412	410.895	8.27103	YES
PLF_1386_00001953	57	57	FIG009886: phosphoesterase	167	168	167.351	0.477245	YES
PLF_1386_00001954	57	57	Linoleoyl-CoA desaturase (EC 1.14.19.3)	356	361	360.912	0.656431	YES
PLF_1386_00001955	58	57	Fe-bacillibactin uptake system FeuB	97	335	327.276	40.9549	YES
PLF_1386_00001956	58	57	Ferredoxin-dependent glutamate synthase (EC 1.4.7.1)	108	524	507.155	70.5749	YES
PLF_1386_00001958	57	57	GTP-binding protein related to HflX	401	419	418.684	2.36315	YES
PLF_1386_00001959	56	53	MBL-fold metallo-hydrolase superfamily	56	220	201.143	42.6729	No
PLF_1386_00001961	58	57	Methylphosphotriester-DNA--protein-cysteine S-methyltransferase (EC 2.1.1.n11) / ADA regulatory protein	168	201	197.328	3.95399	YES
PLF_1386_00001962	58	57	MutT/Nudix family protein	83	168	165.103	15.3282	YES
PLF_1386_00001965	53	53	Oxygen-insensitive NAD(P)H nitroreductase (EC 1.-.-.-) / Dihydropteridine reductase (EC 1.5.1.34)	223	231	226.811	0.991599	No
PLF_1386_00001966	56	55	Patatin-like phospholipase	103	283	276.536	32.3943	No
PLF_1386_00001967	57	57	Penicillin-binding protein BA3087	717	717	717	0	YES
PLF_1386_00001968	60	57	Peptidase, M23/M37 family	45	424	400.05	79.377	YES
PLF_1386_00001969	57	57	Potassium channel protein	102	337	318.456	50.1825	YES
PLF_1386_00001970	57	57	UPF0701 protein YicC	291	291	291	0	YES
PLF_1386_00001971	57	57	Putative Zn-dependent oxidoreductase BA2113	324	328	327.368	1.45857	YES
PLF_1386_00001972	57	57	Putative deoxyribonuclease similar to YcfH, type 3	254	268	257.281	3.74987	YES
PLF_1386_00001973	58	57	Rrf2 family transcriptional regulator, group III	114	146	142.586	3.82836	YES
PLF_1386_00001974	57	57	Stage II sporulation protein P	384	384	384	0	YES
PLF_1386_00001975	57	57	Transcriptional regulator, AsnC family	157	164	163.877	0.919004	YES
PLF_1386_00001976	58	57	Two-component response regulator, controlling glutamine utilization	56	310	305.621	33.0631	YES
PLF_1386_00001977	57	57	Uncharacterized protein YwrJ	222	222	222	0	YES
PLF_1386_00001979	59	57	dTDP-4-dehydrorhamnose 3,5-epimerase (EC 5.1.3.13)	181	184	181.102	0.542902	YES
PLF_1386_00001980	42	24	hypothetical protein	37	137	118.214	17.3748	No
PLF_1386_00001981	57	57	Uncharacterized protein YfjM	149	150	149.035	0.184002	YES
PLF_1386_00001982	57	57	hypothetical protein	106	106	106	0	YES
PLF_1386_00001983	57	57	hypothetical protein	63	63	63	0	YES
PLF_1386_00001984	57	57	UPF0750 membrane protein YvjA	278	278	278	0	YES
PLF_1386_00001985	57	57	no significant homology Putative N-terminal signal sequence and 3 putative transmembrane regions were found by PSORT.	132	133	132.018	0.131286	YES
PLF_1386_00001986	57	57	putative membrane protein	210	210	210	0	YES
PLF_1386_00001987	58	57	transporter, AcrB/AcrD/AcrF family	299	1014	995.293	101.637	YES
PLF_1386_00001988	57	57	2,4-dienoyl-CoA reductase [NADPH] (EC 1.3.1.34)	241	397	373.421	18.1523	YES
PLF_1386_00001994	57	57	DNA primase DnaG	571	598	597.526	3.54473	YES
PLF_1386_00001995	60	57	Dihydrolipoamide acetyltransferase component (E2) of acetoin dehydrogenase complex (EC 2.3.1.12)	98	402	377.267	69.3205	YES
PLF_1386_00001996	55	55	Duplicated ATPase component CbrU of energizing module of predicted cobalamin ECF transporter	551	553	552.309	0.951032	No
PLF_1386_00001997	58	57	FIG028593: membrane protein	51	268	262.862	29.043	YES
PLF_1386_00001998	60	57	2-aminoethylphosphonate ABC transporter permease protein	29	585	552.667	117.848	YES
PLF_1386_00001999	58	55	LPXTG-motif cell wall anchor domain protein	77	638	574.707	114.427	No
PLF_1386_00002000	57	57	Uncharacterized MFS-type transporter	400	400	400	0	YES
PLF_1386_00002001	57	57	MazG related NTP pyrophosphohydrolase	107	107	107	0	YES
PLF_1386_00002002	57	57	N-acetyl-L,L-diaminopimelate aminotransferase homolog	396	396	396	0	YES
PLF_1386_00002004	66	57	Nutrient germinant receptor inner membrane subunit A (GerKA/GerAA/GerBA)	110	515	477.727	92.9639	YES
PLF_1386_00002006	57	57	Phosphate ABC transporter, substrate-binding protein PstS (TC 3.A.1.7.1)	299	300	299.474	0.499307	YES
PLF_1386_00002007	58	57	Phosphoadenylyl-sulfate reductase [thioredoxin] (EC 1.8.4.8)	92	234	229.259	25.1029	YES
PLF_1386_00002008	58	57	Protein LiaH, similar to phage shock protein A	80	220	214.172	24.7589	YES
PLF_1386_00002009	58	57	Ribonucleotide reduction protein NrdI	119	123	119.069	0.520678	YES
PLF_1386_00002010	57	57	Signal peptidase SipW (EC 3.4.21.89), required for TasA secretion	154	189	188.386	4.59502	YES
PLF_1386_00002011	57	57	Thioredoxin-like protein YdbP	104	104	104	0	YES
PLF_1386_00002012	57	57	Transcriptional regulator, MarR family	136	136	136	0	YES
PLF_1386_00002013	57	57	Two-component response regulator colocalized with HrtAB transporter	225	225	225	0	YES
PLF_1386_00002014	57	57	Uncharacterized protein YwbO	216	216	216	0	YES
PLF_1386_00002015	58	57	Uracil-DNA glycosylase family protein, clostridial type	117	213	209.966	15.9579	YES
PLF_1386_00002016	57	57	Urea channel UreI	196	196	196	0	YES
PLF_1386_00002017	57	57	Xaa-Pro aminopeptidase (EC 3.4.11.9)	426	427	426.965	0.184002	YES
PLF_1386_00002018	57	57	hypothetical protein	308	313	312.877	0.702631	YES
PLF_1386_00002019	55	55	hypothetical protein	112	169	121.655	6.55666	No
PLF_1386_00002020	57	57	hypothetical protein	81	91	90.8246	1.31286	YES
PLF_1386_00002021	57	57	Uncharacterized membrane protein Bsu0528 (YdeO)	279	281	280.965	0.262572	YES
PLF_1386_00002022	57	57	2Fe-2S iron-sulfur cluster binding domain	110	110	110	0	YES
PLF_1386_00002023	58	57	ABC transporter, substrate-binding protein (cluster 5, nickel/peptides/opines)	129	540	529.138	60.1777	YES
PLF_1386_00002024	57	57	ATP synthase epsilon chain (EC 3.6.3.14)	133	133	133	0	YES
PLF_1386_00002025	57	57	Adenylate cyclase (EC 4.6.1.1)	192	192	192	0	YES
PLF_1386_00002026	60	57	Arginine utilization protein RocB	75	547	518.117	99.2526	YES
PLF_1386_00002028	57	57	Chlorohydrolase/deaminase family protein	441	441	441	0	YES
PLF_1386_00002029	58	57	Cytosol nonspecific dipeptidase (EC 3.4.13.18)	126	489	479.086	51.2328	YES
PLF_1386_00002030	57	57	DNA polymerase III delta prime subunit (EC 2.7.7.7)	327	327	327	0	YES
PLF_1386_00002031	57	57	EpiH/GdmH-related protein	210	210	210	0	YES
PLF_1386_00002032	58	57	2-aminoethylphosphonate ABC transporter substrate-binding protein	63	358	351.586	39.5161	YES
PLF_1386_00002033	59	56	Hypoxanthine-guanine phosphoribosyltransferase (EC 2.4.2.8)	162	176	174.814	1.6922	No
PLF_1386_00002035	57	57	Lysophospholipase (EC 3.1.1.5); Monoglyceride lipase (EC 3.1.1.23)	92	307	303.228	28.2265	YES
PLF_1386_00002036	57	57	Uncharacterized MFS-type transporter	326	415	413.439	11.6845	YES
PLF_1386_00002037	57	57	Muramoyltetrapeptide carboxypeptidase (EC 3.4.17.13)	306	308	306.035	0.262572	YES
PLF_1386_00002039	57	57	ClpCP protease substrate adapter protein MecA	164	227	225.895	8.27103	YES
PLF_1386_00002040	57	57	PTS system, cellobiose-specific IIA component (EC 2.7.1.205)	107	107	107	0	YES
PLF_1386_00002041	58	57	PTS system, fructose-specific IIA component (EC 2.7.1.202) / PTS system, fructose-specific IIB component (EC 2.7.1.202) / PTS system, fructose-specific IIC component	37	619	605.569	76.6666	YES
PLF_1386_00002042	58	57	Para-aminobenzoate synthase, amidotransferase component (EC 2.6.1.85)	195	195	195	0	YES
PLF_1386_00002043	57	57	Prespore specific transcriptional activator RsfA	213	213	213	0	YES
PLF_1386_00002044	58	57	Protein clustered with N-succinyl arginine/lysine racemase	37	231	226.776	25.998	YES
PLF_1386_00002045	57	57	YdbA paralog	277	277	277	0	YES
PLF_1386_00002046	60	57	Purple acid phosphatase/fibronectin domain protein	157	820	774.65	152.157	YES
PLF_1386_00002047	57	57	Two-component system sensor histidine kinase	385	385	385	0	YES
PLF_1386_00002048	57	57	Serine/threonine protein kinase	273	273	273	0	YES
PLF_1386_00002049	60	57	TPR-repeat-containing protein	439	1400	1324.15	230.705	YES
PLF_1386_00002050	57	57	endonuclease/exonuclease/phosphatase family	684	788	786.035	13.6446	YES
PLF_1386_00002051	59	56	hypothetical protein	45	182	154.61	43.103	No
PLF_1386_00002053	67	57	Uncharacterized protein BA5378	39	68	67.1343	4.93509	YES
PLF_1386_00002054	57	57	putative lipoprotein	218	218	218	0	YES
PLF_1386_00002055	57	57	sensory box sigma-54 dependent DNA-binding response regulator	553	553	553	0	YES
PLF_1386_00002056	58	57	Efflux ABC transporter, ATP-binding protein	107	300	288.017	44.1274	YES
PLF_1386_00002057	60	57	ABC transporter, substrate-binding protein (cluster 5, nickel/peptides/opines)	45	545	518.95	101.178	YES
PLF_1386_00002058	57	57	ATP synthase delta chain (EC 3.6.3.14)	180	180	180	0	YES
PLF_1386_00002059	57	57	N-acetylornithine aminotransferase (EC 2.6.1.11)	335	399	388.526	9.15003	YES
PLF_1386_00002060	57	57	Acetyltransferase	172	172	172	0	YES
PLF_1386_00002061	57	57	Alanine racemase (EC 5.1.1.1)	391	408	402.333	8.01388	YES
PLF_1386_00002063	57	57	Heme-degrading monooxygenase @ Antibiotic biosynthesis monooxygenase domain-containing protein	108	110	108.07	0.368003	YES
PLF_1386_00002064	57	57	Arginine transport system permease protein ArtQ	219	219	219	0	YES
PLF_1386_00002065	55	53	Arginine utilization regulatory protein RocR	99	467	447.745	71.4673	No
PLF_1386_00002066	57	55	CAAX amino terminal protease family protein	79	298	286.807	42.886	No
PLF_1386_00002067	57	57	Uncharacterized proteins YbdD and YjiX	59	67	66.8596	1.05029	YES
PLF_1386_00002068	57	57	D-alanyl-D-alanine carboxypeptidase (EC 3.4.16.4)	374	374	374	0	YES
PLF_1386_00002069	58	57	DUF309 domain-containing protein	74	172	168.776	17.081	YES
PLF_1386_00002070	57	57	FMN-dependent NADH-azoreductase (EC 1.7.1.6)	211	211	211	0	YES
PLF_1386_00002071	57	57	Fe-bacillibactin uptake system FeuC	340	340	340	0	YES
PLF_1386_00002072	57	57	Ferredoxin	106	106	106	0	YES
PLF_1386_00002074	57	57	Holo-[acyl-carrier-protein] synthase (EC 2.7.8.7)	119	119	119	0	YES
PLF_1386_00002075	57	57	Homoserine dehydrogenase (EC 1.1.1.3)	341	347	343.754	2.82396	YES
PLF_1386_00002076	58	57	Inositol-1-monophosphatase (EC 3.1.3.25)	92	267	257.655	27.9251	YES
PLF_1386_00002077	61	57	Intracellular serine protease	44	324	310.721	34.9417	YES
PLF_1386_00002078	56	56	Magnesium and cobalt transport protein CorA	316	335	316.643	3.34573	No
PLF_1386_00002079	60	57	MBL-fold metallo-hydrolase superfamily	56	324	306.167	58.8952	YES
PLF_1386_00002080	57	57	Multidrug-efflux transporter, major facilitator superfamily (MFS)	220	404	400.772	24.1567	YES
PLF_1386_00002083	56	56	PTS system, N-acetylglucosamine-specific IIC component / PTS system, N-acetylglucosamine-specific IIB component (EC 2.7.1.193)	497	500	499.018	1.39503	No
PLF_1386_00002084	57	57	Putative periplasmic protein	256	259	256.053	0.393859	YES
PLF_1386_00002085	58	57	Ribose ABC transporter, ATP-binding protein RbsA (TC 3.A.1.2.1)	129	494	485.707	49.6005	YES
PLF_1386_00002086	57	57	Sensory box/GGDEF family protein	776	909	906.667	17.4611	YES
PLF_1386_00002087	57	57	Putative sodium/proton-dependent alanine carrier protein YrbD	373	499	493.825	16.2147	YES
PLF_1386_00002088	58	57	Sporulation kinase B homolog 2	89	402	394.81	42.7073	YES
PLF_1386_00002089	59	57	Sporulenol synthase (EC 4.2.1.137)	99	617	595.559	93.8992	YES
PLF_1386_00002090	57	57	Stage IV sporulation protein FA (SpoIVFA)	248	248	248	0	YES
PLF_1386_00002092	50	41	Transcriptional regulator, Xre family	37	162	116.7	42.3643	No
PLF_1386_00002093	57	57	Uncharacterized protein YrkD	87	87	87	0	YES
PLF_1386_00002094	57	57	Uroporphyrinogen-III synthase (EC 4.2.1.75)	250	259	250.158	1.18158	YES
PLF_1386_00002095	57	57	YuzD-like protein	102	123	102.368	2.75701	YES
PLF_1386_00002098	57	57	ABC transporter, permease protein	552	552	552	0	YES
PLF_1386_00002099	63	57	putative phosphotransferase	50	312	278.508	67.0375	YES
PLF_1386_00002100	57	57	Anti-sigma B factor antagonist RsbV	111	112	111.947	0.223297	YES
PLF_1386_00002101	57	57	Aspartate--ammonia ligase (EC 6.3.1.1)	327	327	327	0	YES
PLF_1386_00002102	57	57	2-aminoethylphosphonate ABC transporter ATP-binding protein (TC 3.A.1.9.1)	333	333	333	0	YES
PLF_1386_00002103	57	57	Cation-transporting ATPase, E1-E2 family?	634	888	883.544	33.3467	YES
PLF_1386_00002104	58	57	Chaperone protein DnaJ	99	371	364.069	38.9734	YES
PLF_1386_00002105	57	57	Cytidine deaminase (EC 3.5.4.5)	132	132	132	0	YES
PLF_1386_00002106	57	57	Cytoplasmic copper homeostasis protein CutC	127	233	223.421	12.9275	YES
PLF_1386_00002107	57	57	Dihydrofolate reductase (EC 1.5.1.3)	162	162	162	0	YES
PLF_1386_00002109	60	57	Export ABC transporter permease protein BA1794	53	369	352.017	65.5142	YES
PLF_1386_00002110	57	57	FIG009688: Thioredoxin	104	104	104	0	YES
PLF_1386_00002111	57	57	Fosfomycin resistance protein FosB	138	138	138	0	YES
PLF_1386_00002112	57	57	Transcriptional regulator, GntR family domain / Aspartate aminotransferase (EC 2.6.1.1)	370	483	478.491	14.535	YES
PLF_1386_00002114	63	57	Efflux ABC transporter, permease/ATP-binding protein	88	552	483.571	140.752	YES
PLF_1386_00002115	59	56	NAD(FAD)-utilizing dehydrogenases	34	445	402.085	122.551	No
PLF_1386_00002117	58	57	Prolyl oligopeptidase family (Peptidase_S9) (EC 3.4.21.26)	167	655	616.207	121.243	YES
PLF_1386_00002118	57	57	Rhodanese-like domain protein	105	125	119.211	2.17431	YES
PLF_1386_00002119	56	56	Uncharacterized protein YppG	155	202	173.464	13.7334	No
PLF_1386_00002120	57	57	Stage III sporulation protein AG	220	220	220	0	YES
PLF_1386_00002122	57	57	Transcriptional regulator, TrmB family	252	252	252	0	YES
PLF_1386_00002123	57	57	tRNA threonylcarbamoyladenosine biosynthesis protein TsaB	230	230	230	0	YES
PLF_1386_00002124	57	57	Uncharacterized protein BC2925	221	239	232.684	2.36315	YES
PLF_1386_00002125	57	57	Uncharacterized protein YbbK	108	153	152.175	5.90903	YES
PLF_1386_00002126	57	57	hypothetical protein	234	266	264.491	4.07871	YES
PLF_1386_00002127	57	57	Uncharacterized protein YjaZ	262	262	262	0	YES
PLF_1386_00002128	57	57	hypothetical protein	121	124	123.158	1.34803	YES
PLF_1386_00002129	57	57	Small, acid-soluble spore protein H	59	59	59	0	YES
PLF_1386_00002130	57	57	Acetolactate synthase small subunit (EC 2.2.1.6)	169	169	169	0	YES
PLF_1386_00002131	60	57	Autoinducer 2 (AI-2) ABC transporter, dimeric ATP-binding protein	40	493	466.1	97.2966	YES
PLF_1386_00002132	57	57	Autolysis histidine kinase LytS	589	589	589	0	YES
PLF_1386_00002133	56	56	Uncharacterized protein YcbO	230	232	230.696	0.531831	No
PLF_1386_00002135	59	57	CBS domain protein	47	215	204.814	35.7825	YES
PLF_1386_00002136	58	57	FtsW-like protein YlaO	76	393	385.328	42.4493	YES
PLF_1386_00002137	57	57	Cell division topological determinant MinJ	257	400	392.439	18.218	YES
PLF_1386_00002138	57	57	Cell wall-binding protein	154	430	418	35.5078	YES
PLF_1386_00002139	58	57	Chromosome segregation ATPases	61	1143	1100.76	138.805	YES
PLF_1386_00002140	57	57	FIG001553: Hydrolase, HAD subfamily IIIA	170	170	170	0	YES
PLF_1386_00002141	57	57	Uncharacterized protein YtxJ	108	108	108	0	YES
PLF_1386_00002143	58	57	Transcriptional regulator, GntR family domain / Aspartate aminotransferase (EC 2.6.1.1)	79	482	471.414	54.8063	YES
PLF_1386_00002144	57	57	HemX protein, negative effector of steady-state concentration of glutamyl-tRNA reductase	277	277	277	0	YES
PLF_1386_00002145	57	57	Hemolysins and related proteins containing CBS domains	376	435	433.965	7.74589	YES
PLF_1386_00002146	58	57	L-alanine-DL-glutamate epimerase (EC 5.1.1.n1)	61	353	342.207	48.6783	YES
PLF_1386_00002147	63	57	Hemolysins and related proteins containing CBS domains	50	451	422.127	90.1511	YES
PLF_1386_00002148	59	57	Malonyl-[acyl-carrier protein] O-methyltransferase (EC 2.1.1.197)	76	269	259.78	39.8808	YES
PLF_1386_00002149	59	57	Membrane component of multidrug resistance system	38	599	578.712	92.3474	YES
PLF_1386_00002150	58	57	N-acetyl-gamma-glutamyl-phosphate reductase (EC 1.2.1.38)	60	345	339.172	37.6152	YES
PLF_1386_00002151	60	57	Nitric oxide reductase activation protein NorD	209	627	592.4	104.542	YES
PLF_1386_00002152	57	57	Nitroreductase family protein	200	200	200	0	YES
PLF_1386_00002153	58	57	Nutrient germinant receptor inner membrane subunit B (GerKB/GerAB/GerBB)	364	366	365.017	0.991192	YES
PLF_1386_00002154	57	57	PhnB protein; putative DNA binding 3-demethylubiquinone-9 3-methyltransferase domain protein	34	143	141.088	14.3102	YES
PLF_1386_00002155	57	57	Probable cell division protein YtgP	459	459	459	0	YES
PLF_1386_00002156	57	57	Processive diacylglycerol beta-glucosyltransferase (EC 2.4.1.315)	388	388	388	0	YES
PLF_1386_00002157	57	57	Integral membrane protein	730	730	730	0	YES
PLF_1386_00002158	56	56	RNA polymerase sigma factor	144	156	155	3.19598	No
PLF_1386_00002159	57	57	SSU ribosomal protein S20p	85	85	85	0	YES
PLF_1386_00002160	57	57	Sporulation initiation phosphotransferase B (Spo0B)	180	182	181.93	0.368003	YES
PLF_1386_00002161	57	57	Substrate-specific component ThiT of thiamin ECF transporter	177	223	221.421	5.94993	YES
PLF_1386_00002162	57	57	Tellurium resistance protein TerD	192	192	192	0	YES
PLF_1386_00002163	57	57	Transcriptional regulator, AcrR family	123	203	199.035	16.8387	YES
PLF_1386_00002164	57	57	Uncharacterized protein YwqB	539	539	539	0	YES
PLF_1386_00002165	57	57	YfhS protein	74	74	74	0	YES
PLF_1386_00002166	57	57	hypothetical protein	184	272	270.456	11.5532	YES
PLF_1386_00002167	57	57	hypothetical protein	123	254	250.807	17.0813	YES
PLF_1386_00002168	58	57	hypothetical protein	60	227	221.362	24.6819	YES
PLF_1386_00002169	55	55	Uncharacterized protein YflK	228	229	228.655	0.475516	No
PLF_1386_00002171	53	49	hypothetical protein	51	326	277.415	46.2575	No
PLF_1386_00002172	62	55	hypothetical protein	40	134	128.242	16.9484	No
PLF_1386_00002173	56	56	Uncharacterized protein SPy2107.5	49	49	49	0	No
PLF_1386_00002174	57	57	Uncharacterized protein YuiB	80	105	104.561	3.28216	YES
PLF_1386_00002176	59	57	putative ATP-dependent DNA helicase YjcD	263	688	671.475	73.1605	YES
PLF_1386_00002177	56	56	putative protein kinase	323	323	323	0	No
PLF_1386_00002178	64	57	putative secreted protein	37	212	197.062	46.3269	YES
PLF_1386_00002179	57	57	ABC transporter, permease protein	277	330	329.07	6.95817	YES
PLF_1386_00002180	57	57	UPF0703 protein YcgQ	289	289	289	0	YES
PLF_1386_00002181	57	57	Acetyltransferase, GNAT family	140	152	151.789	1.57543	YES
PLF_1386_00002182	57	57	Anthranilate synthase, amidotransferase component (EC 4.1.3.27)	195	195	195	0	YES
PLF_1386_00002183	57	57	3-hydroxy-5-phosphonooxypentane-2,4-dione thiolase (EC 2.3.1.245)	134	260	257.789	16.5421	YES
PLF_1386_00002184	57	56	Uncharacterized protein YlbD	60	151	143.175	13.8566	No
PLF_1386_00002185	57	57	D-alanyl-D-alanine carboxypeptidase (EC 3.4.16.4)	253	338	335.965	11.4784	YES
PLF_1386_00002187	57	57	Fatty acid desaturase	238	343	339.544	18.165	YES
PLF_1386_00002188	58	57	Uncharacterized EAL-domain containing protein YkuI	81	406	397.483	44.4694	YES
PLF_1386_00002189	58	57	UPF0234 protein Yitk	42	163	160.121	16.7518	YES
PLF_1386_00002190	57	57	Putative formate dehydrogenase YrhE	978	978	978	0	YES
PLF_1386_00002191	63	57	GNAT family acetyltransferase BA3108	151	195	194.063	5.52878	YES
PLF_1386_00002193	61	57	Hydrolase, alpha/beta fold family	42	301	274.836	59.5877	YES
PLF_1386_00002194	57	57	Hydroxymethylpyrimidine ABC transporter, ATPase component	249	249	249	0	YES
PLF_1386_00002195	58	57	Uncharacterized protein YodN	50	220	216.586	22.3638	YES
PLF_1386_00002196	57	57	L-gulono-1,4-lactone oxidase (EC 1.1.3.8)	390	390	390	0	YES
PLF_1386_00002197	57	57	L-serine dehydratase, alpha subunit (EC 4.3.1.17)	292	292	292	0	YES
PLF_1386_00002198	58	56	Nitroreductase family protein	199	200	199.966	0.182466	No
PLF_1386_00002199	57	57	Oxidoreductase YdhF	300	300	300	0	YES
PLF_1386_00002202	58	57	Predicted N-ribosylNicotinamide CRP-like regulator	77	243	226.345	22.8175	YES
PLF_1386_00002203	57	57	Protein translocase subunit SecD / Protein translocase subunit SecF	647	754	752.123	14.0476	YES
PLF_1386_00002205	57	57	Shikimate kinase I (EC 2.7.1.71)	112	165	164.07	6.95817	YES
PLF_1386_00002206	57	57	Sporulation kinase B (EC 2.7.13.3)	424	424	424	0	YES
PLF_1386_00002207	57	57	Sporulation-specific protease YabG	287	287	287	0	YES
PLF_1386_00002208	58	57	Thiaminase II (EC 3.5.99.2) involved in salvage of thiamin pyrimidine moiety, TenA subgroup with Cys in active site	107	231	226.879	21.8206	YES
PLF_1386_00002211	57	57	hypothetical protein	142	278	268.965	18.9218	YES
PLF_1386_00002212	57	57	hypothetical protein	175	175	175	0	YES
PLF_1386_00002213	57	57	hypothetical protein	145	145	145	0	YES
PLF_1386_00002214	57	57	Uncharacterized protein YusU	81	85	81.1404	0.736006	YES
PLF_1386_00002215	58	57	2-aminoethylphosphonate:pyruvate aminotransferase (EC 2.6.1.37)	70	366	358.259	39.2782	YES
PLF_1386_00002216	61	57	Beta-lactamase class C-like and penicillin binding proteins (PBPs) superfamily	31	305	280.082	67.8963	YES
PLF_1386_00002217	56	56	8-oxo-dGTPase Bsu YtkD / 8-oxo-GTPase Bsu YtkD	159	159	159	0	No
PLF_1386_00002218	57	57	Efflux ABC transporter, ATP-binding protein	236	241	240.912	0.656431	YES
PLF_1386_00002219	57	57	ABC transporter, substrate-binding protein (cluster 5, nickel/peptides/opines)	390	553	550.14	21.3997	YES
PLF_1386_00002220	57	57	Adenosylmethionine-8-amino-7-oxononanoate aminotransferase (EC 2.6.1.62)	462	477	468.579	7.44323	YES
PLF_1386_00002221	59	57	Allergen V5/Tpx-1 related	47	344	332.186	52.7265	YES
PLF_1386_00002222	60	57	Uncharacterized amino acid permease, GabP family	99	470	442.567	81.4241	YES
PLF_1386_00002223	57	57	Autoinducer 2 (AI-2) ABC transporter, substrate-binding protein	339	347	346.719	1.47201	YES
PLF_1386_00002224	57	57	Biosynthetic Aromatic amino acid aminotransferase beta (EC 2.6.1.57) @ Histidinol-phosphate aminotransferase (EC 2.6.1.9)	134	370	365.86	30.9835	YES
PLF_1386_00002225	59	57	CBS domain protein	47	207	199.712	29.4365	YES
PLF_1386_00002226	57	57	Cadmium efflux system accessory protein	125	125	125	0	YES
PLF_1386_00002227	60	57	Cardiolipin synthase, bacterial type ClsA	51	424	381.067	77.8845	YES
PLF_1386_00002230	57	57	Cytochrome d ubiquinol oxidase subunit I (EC 1.10.3.-)	449	449	449	0	YES
PLF_1386_00002231	57	57	Cytochrome d ubiquinol oxidase subunit II (EC 1.10.3.-)	247	342	340.333	12.4722	YES
PLF_1386_00002232	57	56	D-alanine--D-alanine ligase (EC 6.3.2.4)	56	304	298.439	33.5361	No
PLF_1386_00002233	57	57	D-alanine--poly(phosphoribitol) ligase subunit 1 (EC 6.1.1.13)	504	504	504	0	YES
PLF_1386_00002234	57	57	D-alanyl-D-alanine carboxypeptidase (EC 3.4.16.4)	246	246	246	0	YES
PLF_1386_00002235	57	57	Ferrichrome transport ATP-binding protein FhuC	273	273	273	0	YES
PLF_1386_00002236	57	57	Formamidopyrimidine-DNA glycosylase (EC 3.2.2.23)	276	276	276	0	YES
PLF_1386_00002237	57	57	GNAT family acetyltransferase YjcF	140	140	140	0	YES
PLF_1386_00002238	57	57	UPF0478 protein YtxG	170	185	171.053	3.83164	YES
PLF_1386_00002239	57	57	GerN/GerT protein family, Na+/H+ antiporter required for inosine-dependent spore germination and outgrowth	387	387	387	0	YES
PLF_1386_00002240	57	57	Glycosyl transferase, group 1 family protein	380	380	380	0	YES
PLF_1386_00002241	52	52	Hydrolase, alpha/beta fold family	271	282	271.212	1.51069	No
PLF_1386_00002242	57	57	Membrane protein	337	337	337	0	YES
PLF_1386_00002244	57	57	Multi antimicrobial extrusion protein (Na(+)/drug antiporter), MATE family of MDR efflux pumps	451	451	451	0	YES
PLF_1386_00002245	57	57	N-acetylmuramoyl-L-alanine amidase, family 2 (EC 3.5.1.28)	152	176	175.579	3.15087	YES
PLF_1386_00002246	59	57	Nudix hydrolase family protein	45	137	131.814	18.3751	YES
PLF_1386_00002247	59	57	Nutrient germinant receptor hydrophilic subunit C (GerKC/GerAC/GerBC)	40	361	353.271	41.4593	YES
PLF_1386_00002249	57	56	Pantothenate kinase type II, eukaryotic (EC 2.7.1.33)	92	280	269.035	29.0999	No
PLF_1386_00002250	57	57	Partial nucleotidyltransferase domain fused to DUF4111	220	292	265.018	8.80289	YES
PLF_1386_00002251	57	57	Phosphopantothenoylcysteine synthetase (EC 6.3.2.5)	151	229	227.632	10.2403	YES
PLF_1386_00002252	58	57	Predicted histidine uptake transporter	138	442	434.379	43.17	YES
PLF_1386_00002253	56	56	Protein LiaI	92	118	117.536	3.44324	No
PLF_1386_00002254	26	25	Putative membrane-spanning protein	123	389	372.615	58.6306	No
PLF_1386_00002255	57	57	Uncharacterized MFS-type transporter	422	424	422.105	0.446594	YES
PLF_1386_00002256	59	57	Uncharacterized membrane protein YndJ	45	541	522	84.4389	YES
PLF_1386_00002257	57	57	Ribosomal protein L5 domain protein	281	284	283.316	0.729285	YES
PLF_1386_00002258	59	56	Ribosome protection-type tetracycline resistance related proteins	41	647	613.661	122.307	No
PLF_1386_00002259	58	57	SAM-dependent methyltransferase BA1462 (UbiE paralog)	45	258	252.431	30.9811	YES
PLF_1386_00002261	60	57	Histidinol-phosphatase (EC 3.1.3.15)	42	339	325.467	53.8307	YES
PLF_1386_00002262	58	57	Spermidine/putrescine import ABC transporter substrate-binding protein PotD (TC 3.A.1.11.1)	30	349	340.5	44.8331	YES
PLF_1386_00002263	57	57	Sporulation control protein Spo0M	106	252	241	36.4841	YES
PLF_1386_00002265	61	57	Threonine dehydratase, catabolic (EC 4.3.1.19) @ L-serine dehydratase, (PLP)-dependent (EC 4.3.1.17)	304	333	332.492	3.68703	YES
PLF_1386_00002266	57	57	Transcriptional regulator, DeoR family	268	300	293.947	4.00185	YES
PLF_1386_00002267	57	57	Tyrosyl-tRNA synthetase (EC 6.1.1.1)	277	420	417	18.7149	YES
PLF_1386_00002268	58	57	UDP-galactose-lipid carrier transferase (EC 2.-.-.-)	70	270	263.414	27.6194	YES
PLF_1386_00002270	58	57	dTDP-4-dehydrorhamnose reductase (EC 1.1.1.133)	133	284	278.983	25.1749	YES
PLF_1386_00002271	58	57	hypothetical protein	110	319	305.655	40.9434	YES
PLF_1386_00002273	56	56	hypothetical protein	110	110	110	0	No
PLF_1386_00002274	57	57	Uncharacterized protein Bsu1558.5	47	47	47	0	YES
PLF_1386_00002275	57	57	putative membrane protein	387	389	387.035	0.262572	YES
PLF_1386_00002276	57	57	putative membrane protein	182	187	182.439	1.41443	YES
PLF_1386_00002277	57	57	Acyl-ACP:1-acyl-sn-glycerol-3-phosphate acyltransferase (EC 2.3.1.n4)	201	201	201	0	YES
PLF_1386_00002278	57	57	Amino acid permease family protein	474	475	474.018	0.131286	YES
PLF_1386_00002279	57	57	CBS domain protein AcuB	214	214	214	0	YES
PLF_1386_00002282	57	57	DNA-binding protein	374	404	402.561	5.46766	YES
PLF_1386_00002283	56	56	Uncharacterized protein YjqA	98	125	124.286	3.94024	No
PLF_1386_00002284	57	57	Deoxyribonucleoside regulator DeoR (transcriptional repressor)	315	316	315.07	0.255442	YES
PLF_1386_00002285	62	57	Export ABC transporter permease protein BA1795	42	381	352.952	80.451	YES
PLF_1386_00002286	58	57	Uncharacterized protein YybS	107	324	306.138	31.5739	YES
PLF_1386_00002287	60	57	FIG008208: hypothetical protein	117	415	393.583	72.6483	YES
PLF_1386_00002288	57	57	FIG014696: hypothetical protein	121	121	121	0	YES
PLF_1386_00002289	57	57	GNAT family acetyltransferase BA3010	180	180	180	0	YES
PLF_1386_00002290	57	57	Glutamine ABC transporter, permease protein GlnP	214	214	214	0	YES
PLF_1386_00002291	57	57	Transcriptional regulator, GntR family domain / Aspartate aminotransferase (EC 2.6.1.1)	135	473	460.439	43.5076	YES
PLF_1386_00002292	57	57	Hydrolase, HAD superfamily	200	200	200	0	YES
PLF_1386_00002293	57	57	Putative phosphatase YitU	100	269	266.035	22.1874	YES
PLF_1386_00002294	57	57	Imidazoleglycerol-phosphate dehydratase (EC 4.2.1.19)	194	194	194	0	YES
PLF_1386_00002295	58	57	Isoflavone reductase	111	297	285.017	32.5971	YES
PLF_1386_00002297	57	57	L-Proline/Glycine betaine transporter ProP	355	485	482.719	17.0672	YES
PLF_1386_00002298	57	57	L-lactate dehydrogenase (EC 1.1.1.27)	316	316	316	0	YES
PLF_1386_00002299	57	57	Uncharacterized substrate:H+ symporter, LctP family	499	499	499	0	YES
PLF_1386_00002300	58	57	Late competence protein ComEA, DNA receptor	77	199	195.552	18.6983	YES
PLF_1386_00002301	59	57	Lysophospholipase (EC 3.1.1.5); Monoglyceride lipase (EC 3.1.1.23)	38	267	256.983	41.7854	YES
PLF_1386_00002302	58	57	Membrane protein	68	356	350.121	37.9991	YES
PLF_1386_00002304	57	57	Monofunctional biosynthetic peptidoglycan transglycosylase	258	258	258	0	YES
PLF_1386_00002305	57	57	DNA protection during starvation protein	147	147	147	0	YES
PLF_1386_00002306	60	57	Oligopeptide ABC transporter, permease protein OppC (TC 3.A.1.5.1)	34	334	317.15	61.09	YES
PLF_1386_00002307	57	57	Organic hydroperoxide resistance transcriptional regulator	96	151	149.07	7.09302	YES
PLF_1386_00002308	53	51	Penicillin acylase (EC 3.5.1.11)	72	796	764.811	128.689	No
PLF_1386_00002309	57	57	Phosphate ABC transporter, permease protein PstA (TC 3.A.1.7.1)	288	288	288	0	YES
PLF_1386_00002310	57	57	Phosphohydrolase (MutT/nudix family protein)	152	154	153.789	0.613784	YES
PLF_1386_00002311	58	57	Pirin	86	232	227.19	24.9513	YES
PLF_1386_00002312	59	57	Poly(glycerophosphate chain) D-alanine transfer protein DltD	390	391	390.966	0.180967	YES
PLF_1386_00002313	57	57	Pyruvate kinase (EC 2.7.1.40)	352	359	353.263	2.65255	YES
PLF_1386_00002314	58	57	Pyruvate kinase (EC 2.7.1.40) / Phosphohistidine swiveling domain	200	585	574.655	56.9699	YES
PLF_1386_00002315	57	57	RNA-binding protein Jag	164	205	204.281	5.38274	YES
PLF_1386_00002317	57	57	Sensory box/GGDEF family protein	906	914	906.877	1.62297	YES
PLF_1386_00002318	57	57	Ser/Thr protein phosphatase family protein	297	297	297	0	YES
PLF_1386_00002319	57	57	Serine/threonine exchanger SteT	387	438	436.14	6.63176	YES
PLF_1386_00002320	57	57	Sortase A, LPXTG specific	165	210	209.211	5.90788	YES
PLF_1386_00002321	57	57	Stage II sporulation protein required for processing of pro-sigma-E (SpoIIR)	269	291	289.825	3.04425	YES
PLF_1386_00002322	57	57	Sulfate permease	489	498	490.895	2.42562	YES
PLF_1386_00002323	57	57	Threonine dehydratase biosynthetic (EC 4.3.1.19)	420	420	420	0	YES
PLF_1386_00002324	57	57	Transcription termination protein NusB	130	130	130	0	YES
PLF_1386_00002326	57	57	Transcriptional regulator, MerR family	276	281	276.789	1.82321	YES
PLF_1386_00002327	57	57	Transcriptional regulator, RpiR family	287	287	287	0	YES
PLF_1386_00002328	57	57	Transmembrane component of general energizing module of ECF transporters	264	264	264	0	YES
PLF_1386_00002329	59	57	Uncharacterized protein BA0167	35	166	160.61	24.0677	YES
PLF_1386_00002330	57	57	Guanine/hypoxanthine permease PbuO	430	430	430	0	YES
PLF_1386_00002331	59	57	Endonuclease/exonuclease/phosphatase family protein	153	360	346.22	31.9412	YES
PLF_1386_00002332	62	57	hypothetical protein	62	200	181.597	40.5544	YES
PLF_1386_00002334	57	57	UPF0738 protein YjbL	123	123	123	0	YES
PLF_1386_00002335	57	57	hypothetical protein	258	261	258.053	0.393859	YES
PLF_1386_00002336	57	57	hypothetical protein	74	109	85.7719	4.09971	YES
PLF_1386_00002337	58	57	hypothetical protein	48	63	49.1897	1.84257	YES
PLF_1386_00002338	57	57	hypothetical protein	39	39	39	0	YES
PLF_1386_00002339	57	57	Uncharacterized protein BA5242	61	61	61	0	YES
PLF_1386_00002340	58	57	transmembrane protein, distant homology with ydbS	37	158	155.276	16.3894	YES
PLF_1386_00002341	58	57	1-pyrroline-4-hydroxy-2-carboxylate deaminase (EC 3.5.4.22)	127	298	292.776	27.8797	YES
PLF_1386_00002342	57	57	2,3-butanediol dehydrogenase, R-alcohol forming, (R)- and (S)-acetoin-specific (EC 1.1.1.4)	350	380	350.526	3.93859	YES
PLF_1386_00002343	57	57	2-hydroxy-3-keto-5-methylthiopentenyl-1-phosphate phosphatase (EC 3.1.3.87)	219	219	219	0	YES
PLF_1386_00002344	57	57	2H phosphoesterase superfamily protein Bsu1186 (yjcG)	172	172	172	0	YES
PLF_1386_00002345	57	57	ABC transporter, substrate-binding protein (cluster 5, nickel/peptides/opines)	546	546	546	0	YES
PLF_1386_00002346	57	57	Uncharacterized N-acetyltransferase YhfO, GNAT-family	97	146	145.14	6.43302	YES
PLF_1386_00002347	57	57	Arginine transport ATP-binding protein ArtM	240	240	240	0	YES
PLF_1386_00002349	56	56	Azoreductase (EC 1.7.1.6)	178	178	178	0	No
PLF_1386_00002350	57	57	Bacillus cereus group-specific protein, uncharacterized	45	132	130.474	11.4219	YES
PLF_1386_00002351	58	57	Na(+)-dependent branched-chain amino acid transporter	186	441	433.362	40.8921	YES
PLF_1386_00002352	57	57	Cupin domain protein in Autoinducer 2 (AI-2) related operon	120	120	120	0	YES
PLF_1386_00002353	57	57	Cystathionine gamma-lyase (EC 4.4.1.1) @ Homocysteine desulfhydrase (EC 4.4.1.2)	343	377	376.404	4.46373	YES
PLF_1386_00002354	57	57	Cytochrome c oxidase polypeptide II (EC 1.9.3.1)	349	349	349	0	YES
PLF_1386_00002355	57	57	Diacylglycerol kinase (EC 2.7.1.107)	91	117	116.544	3.41344	YES
PLF_1386_00002357	57	57	FIG011945: O-methyltransferase family protein	213	213	213	0	YES
PLF_1386_00002358	56	56	Foldase protein PrsA precursor (EC 5.2.1.8) @ Foldase clustered with pyrimidine conversion	286	294	287.571	1.6888	No
PLF_1386_00002359	57	57	Glucose-1-phosphate thymidylyltransferase (EC 2.7.7.24)	245	245	245	0	YES
PLF_1386_00002360	57	57	membrane-anchoring domain / Glycerophosphoryl diester phosphodiesterase (EC 3.1.4.46)	160	623	614.877	60.7855	YES
PLF_1386_00002361	58	57	Glycine oxidase ThiO (EC 1.4.3.19)	138	369	362.224	34.5633	YES
PLF_1386_00002362	58	57	Glycosyl transferase, group 2 family	502	520	514.293	2.22841	YES
PLF_1386_00002363	57	57	Hydrolase, haloacid dehalogenase-like family	268	268	268	0	YES
PLF_1386_00002364	59	57	Inner membrane protein YqiK	54	526	505.949	84.3147	YES
PLF_1386_00002365	57	57	Kinase similar to eukaryotic-like N-acetylglucosamine kinase	142	299	295.228	20.4999	YES
PLF_1386_00002366	57	57	L-cystine uptake protein TcyP, sodium:anion symporter family	464	464	464	0	YES
PLF_1386_00002367	58	57	L-serine dehydratase, beta subunit (EC 4.3.1.17)	219	219	219	0	YES
PLF_1386_00002368	57	57	Metallo-beta-lactamase superfamily	300	300	300	0	YES
PLF_1386_00002369	57	57	Molybdopterin-synthase adenylyltransferase (EC 2.7.7.80)	337	337	337	0	YES
PLF_1386_00002370	57	57	Uncharacterized MFS-type transporter YttB	397	397	397	0	YES
PLF_1386_00002371	59	57	Uncharacterized MFS-type transporter YitZ	79	177	173.678	17.7348	YES
PLF_1386_00002372	58	57	PTS system, cellobiose-specific IIC component	45	433	425.759	50.6044	YES
PLF_1386_00002374	53	53	Permease of the drug/metabolite transporter (DMT) superfamily	279	305	304.151	4.3411	No
PLF_1386_00002375	58	57	Uncharacterized methyltransferase YodH	39	239	234.621	26.8468	YES
PLF_1386_00002376	60	57	Protein QmcA (possibly involved in integral membrane quality control)	144	323	306.583	46.9103	YES
PLF_1386_00002377	57	57	Small multidrug resistance protein BA0833	104	104	104	0	YES
PLF_1386_00002378	57	57	SSU ribosomal protein S1p	382	382	382	0	YES
PLF_1386_00002379	62	57	Two-component system sensor histidine kinase	65	615	582.758	91.7582	YES
PLF_1386_00002380	57	57	Sirohydrochlorin ferrochelatase SirB (EC 4.99.1.4)	250	251	250.965	0.184002	YES
PLF_1386_00002381	60	56	Substrate-specific component MtsA of methionine-regulated ECF transporter	87	182	170.667	29.1243	No
PLF_1386_00002382	57	57	TPR repeat-containing protein YvcD	503	503	503	0	YES
PLF_1386_00002383	57	57	Transcriptional regulator, ArsR family	96	96	96	0	YES
PLF_1386_00002384	58	57	Transcriptional regulator, IclR family	62	250	245.276	26.7316	YES
PLF_1386_00002385	63	57	Transcriptional regulator, PadR family	48	106	104.19	7.14222	YES
PLF_1386_00002387	57	57	ABC transporter-like sensor linked response regulator YxdJ	231	231	231	0	YES
PLF_1386_00002388	57	57	Uncharacterized N-acetyltransferase BT9727_3663 (EC 2.3.1.-)	157	157	157	0	YES
PLF_1386_00002389	57	57	Undecaprenyl-diphosphatase (EC 3.6.1.27)	263	263	263	0	YES
PLF_1386_00002390	54	54	Uridine kinase, type 2 (EC 2.7.1.48)	63	223	202.315	53.0677	No
PLF_1386_00002391	57	57	Protein BofC	175	219	177.018	5.91605	YES
PLF_1386_00002392	57	57	dNTP triphosphohydrolase, broad substrate specificity	434	434	434	0	YES
PLF_1386_00002393	57	57	hypothetical protein	219	251	247.404	6.18391	YES
PLF_1386_00002394	64	57	hypothetical protein	53	207	188.453	49.3245	YES
PLF_1386_00002395	56	56	hypothetical protein	273	284	280.161	1.75027	No
PLF_1386_00002396	57	57	Uncharacterized protein YhbB	295	295	295	0	YES
PLF_1386_00002397	57	57	hypothetical protein	249	249	249	0	YES
PLF_1386_00002398	57	57	Uncharacterized protein YpmB	165	167	166.965	0.262572	YES
PLF_1386_00002399	57	57	hypothetical protein	82	82	82	0	YES
PLF_1386_00002400	57	57	hypothetical protein	72	75	72.0526	0.393859	YES
PLF_1386_00002401	57	57	lysophospholipase-like family protein	84	321	316.842	31.1148	YES
PLF_1386_00002402	57	57	KtrAB potassium uptake system, integral membrane component KtrB	447	459	447.211	1.57543	YES
PLF_1386_00002403	57	57	transmembrane protein, distant homology with ydbS	154	158	157.93	0.525145	YES
PLF_1386_00002404	58	57	transporter, EamA family	99	301	294.466	34.6551	YES
PLF_1386_00002405	57	57	Permease of the drug/metabolite transporter (DMT) superfamily	308	308	308	0	YES
PLF_1386_00002406	61	40	transposase, IS605 family	33	379	327.426	104.542	No
PLF_1386_00002407	57	57	2'-5' RNA ligase	181	181	181	0	YES
PLF_1386_00002408	57	57	3-Oxoadipate enol-lactonase, alpha/beta hydrolase fold family [EC:3.1.1.24]	298	300	299.86	0.510885	YES
PLF_1386_00002409	57	57	3-isopropylmalate dehydrogenase (EC 1.1.1.85)	348	354	353.895	0.787717	YES
PLF_1386_00002410	58	57	Oxidoreductase, short-chain dehydrogenase/reductase family	58	246	239.81	32.7906	YES
PLF_1386_00002411	74	57	Efflux ABC transporter, ATP-binding protein	294	294	294	0	YES
PLF_1386_00002412	57	57	Acetoacetyl-CoA synthetase [leucine] (EC 6.2.1.16)	569	646	644.649	10.109	YES
PLF_1386_00002413	61	57	Arginine/ornithine antiporter ArcD	122	481	455.967	73.5496	YES
PLF_1386_00002414	58	57	putative anion permease	193	441	433.207	41.4391	YES
PLF_1386_00002416	57	57	Chemotaxis protein CheV (EC 2.7.3.-)	302	302	302	0	YES
PLF_1386_00002417	57	57	Cytochrome aa3-600 menaquinol oxidase subunit II	291	291	291	0	YES
PLF_1386_00002418	57	57	Dethiobiotin synthase BioD (EC 6.3.3.3)	242	243	242.018	0.131286	YES
PLF_1386_00002419	57	57	FIG00002411: Thioredoxin-fold protein	297	297	297	0	YES
PLF_1386_00002420	56	56	FIG012576: mutT/nudix family protein	153	169	155.661	5.11048	No
PLF_1386_00002421	57	57	Flavodoxin	148	148	148	0	YES
PLF_1386_00002422	57	57	Glyoxylate reductase (EC 1.1.1.79) / Hydroxypyruvate reductase (EC 1.1.1.81) / 2-ketoaldonate reductase, broad specificity (EC 1.1.1.215)	228	330	328.035	13.432	YES
PLF_1386_00002423	57	57	Integral membrane protein	206	206	206	0	YES
PLF_1386_00002424	58	57	Lactate-responsive regulator LutR, GntR family	101	220	214.621	18.6915	YES
PLF_1386_00002425	56	56	Lactoylbacillithiol lyase	130	130	130	0	No
PLF_1386_00002426	57	57	Lipase/Acylhydrolase with GDSL-like motif	269	277	272.228	3.92481	YES
PLF_1386_00002427	57	57	Maltose/maltodextrin transport ATP-binding protein MalK (EC 3.6.3.19)	366	366	366	0	YES
PLF_1386_00002428	57	57	Methylthioribulose-1-phosphate dehydratase (EC 4.2.1.109)	131	212	210.579	10.6342	YES
PLF_1386_00002429	57	57	Molybdenum cofactor guanylyltransferase (EC 2.7.7.77)	200	200	200	0	YES
PLF_1386_00002430	57	57	Putative ADP-ribose pyrophosphatase YjhB	205	205	205	0	YES
PLF_1386_00002431	57	57	Nitric oxide reductase activation protein NorQ	297	297	297	0	YES
PLF_1386_00002432	58	57	trans-3-hydroxy-L-proline dehydratase (EC 4.2.1.77)	151	334	327.466	31.0112	YES
PLF_1386_00002433	65	57	Nutrient germinant receptor hydrophilic subunit C (GerKC/GerAC/GerBC)	67	374	326.892	91.3549	YES
PLF_1386_00002434	57	57	Oxidoreductase	397	398	397.228	0.419588	YES
PLF_1386_00002435	57	57	Peptide-methionine (S)-S-oxide reductase MsrA (EC 1.8.4.11) / Peptide-methionine (R)-S-oxide reductase MsrB (EC 1.8.4.12)	321	325	321.07	0.525145	YES
PLF_1386_00002437	60	57	Uncharacterized MFS-type transporter	101	444	431.55	52.3483	YES
PLF_1386_00002438	57	57	ComG operon repressor ComZ	58	94	66.2105	8.75141	YES
PLF_1386_00002439	57	57	Precorrin-2 oxidase (EC 1.3.1.76)	204	205	204.474	0.499307	YES
PLF_1386_00002440	57	57	Predicted transcriptional regulator of N-Acetylglucosamine utilization, GntR family	225	225	225	0	YES
PLF_1386_00002441	56	56	Prephenate dehydrogenase (EC 1.3.1.12)	366	730	372.5	48.2053	No
PLF_1386_00002442	57	57	Putative oxidoreductase SMc00968	323	331	329.07	2.41239	YES
PLF_1386_00002443	57	57	Uncharacterized membrane protein YqgY	80	80	80	0	YES
PLF_1386_00002444	57	57	RNA polymerase ECF-type sigma factor	183	230	227.246	5.91839	YES
PLF_1386_00002445	57	57	Small, acid-soluble spore protein D	61	61	61	0	YES
PLF_1386_00002446	55	55	Substrate-specific component CbrT of predicted cobalamin ECF transporter	202	233	232.436	4.14186	No
PLF_1386_00002447	57	57	Suppressor of sigma54-dependent transcription, PspA-like	194	221	220.526	3.54473	YES
PLF_1386_00002448	57	57	Transcription regulator CDS_ID OB0894	105	105	105	0	YES
PLF_1386_00002449	58	57	Tryptophanyl-tRNA synthetase (EC 6.1.1.2)	127	329	323.31	30.8809	YES
PLF_1386_00002450	58	57	Uncharacterized secreted protein associated with spyDAC	151	499	485.603	48.6117	YES
PLF_1386_00002451	57	57	Probable iron export permease protein FetB	262	265	264.947	0.393859	YES
PLF_1386_00002452	57	57	YlxP-like protein	93	93	93	0	YES
PLF_1386_00002453	57	57	adh_short, short chain dehydrogenase	145	192	180.544	4.9668	YES
PLF_1386_00002454	58	57	hypothetical protein	84	227	220.828	25.0359	YES
PLF_1386_00002455	57	57	Uncharacterized protein YqjZ	111	111	111	0	YES
PLF_1386_00002457	57	57	hypothetical protein	154	277	274.842	16.1482	YES
PLF_1386_00002458	57	57	hypothetical protein	201	205	204.93	0.525145	YES
PLF_1386_00002459	56	56	hypothetical protein	43	63	44.1071	4.49872	No
PLF_1386_00002460	57	57	hypothetical protein	55	78	77.5965	3.01958	YES
PLF_1386_00002461	57	57	hypothetical protein	58	58	58	0	YES
PLF_1386_00002463	57	57	5'-methylthioadenosine/S-adenosylhomocysteine nucleosidase related protein BA2564	236	256	244	3.6177	YES
[truncated: 16,063 more rows]
