# Supplementary material for: The genomic characterisation and comparison of Bacillus cereus strains isolated from indoor air
Source: Gut Pathog. 2021 Jan 30;13:6. doi: 10.1186/s13099-021-00399-4 (PMC7847026; doi:10.1186/s13099-021-00399-4)
Supplement: Supplementary file 5 — Additional file 5. Table of PATRIC PLFams specific to SGAir0260 & SGAir0263 strains. List of strain specific (SGAir0260 and SGAir0263) PLFams detected in PATRIC analysis. [file 13099_2021_399_MOESM5_ESM.xlsx]

## Sheet: Additional File5
Table of PATRIC PLFams specific to strain SGAir0260 & strain SGAir0263
Genome	PATRIC ID	Feature ID	Annotation	Feature Type	Start	End	Length	Strand	PATRIC genus-specific families (PLfams)	PATRIC cross-genus families (PGfams)	AA Length	Product	Manual BLASTP (nr) Result	% ID	Query Coverage
Bacillus cereus SGAir0260	fig|1396.2483.peg.1231	PATRIC.1396.2483.1396.2483.con.0001.CDS.1280652.1280807.rev	PATRIC	CDS	1280652	1280807	156	-	PLF_1386_00057747	PGF_07743438	51	hypothetical protein	hypothetical
Bacillus cereus SGAir0260	fig|1396.2483.peg.2035	PATRIC.1396.2483.1396.2483.con.0001.CDS.2039638.2040891.rev	PATRIC	CDS	2039638	2040891	1254	-	PLF_1386_00263470	PGF_03148541	417	hypothetical protein	MFS Transporter	100	100
Bacillus cereus SGAir0260	fig|1396.2483.peg.2045	PATRIC.1396.2483.1396.2483.con.0001.CDS.2052179.2052310.rev	PATRIC	CDS	2052179	2052310	132	-	PLF_1386_00546708	PGF_08225224	43	Resolvase, N-terminal domain	recombinase family protein	83	86
Bacillus cereus SGAir0260	fig|1396.2483.peg.2754	PATRIC.1396.2483.1396.2483.con.0001.CDS.2771619.2771840.fwd	PATRIC	CDS	2771619	2771840	222	+	PLF_1386_00537562	PGF_08225224	73	hypothetical protein	DUF4573 domain-containing protein	83	98
Bacillus cereus SGAir0260	fig|1396.2483.peg.3346	PATRIC.1396.2483.1396.2483.con.0001.CDS.3297410.3297937.rev	PATRIC	CDS	3297410	3297937	528	-	PLF_1386_00014904	PGF_00288460	175	FIG01229808: hypothetical protein	hypothetical
Bacillus cereus SGAir0260	fig|1396.2483.peg.5732	PATRIC.1396.2483.1396.2483.con.0001.CDS.5508654.5509262.rev	PATRIC	CDS	5508654	5509262	609	-	PLF_1386_00480421	PGF_00189736	202	Phage protein	replication-relaxation family protein	100	100
Bacillus cereus SGAir0260	fig|1396.2483.peg.6061	PATRIC.1396.2483.1396.2483.con.0001.CDS.5819875.5820009.rev	PATRIC	CDS	5819875	5820009	135	-	PLF_1386_00046669	PGF_00808964	44	hypothetical protein	DNA-directed RNA polymerase specialized sigma subunit sigma24-like protein	65	97
Bacillus cereus SGAir0260	fig|1396.2483.peg.823	PATRIC.1396.2483.1396.2483.con.0001.CDS.910660.910809.fwd	PATRIC	CDS	910660	910809	150	+	PLF_1386_00186687	PGF_00657842	49	hypothetical protein	hypothetical
Bacillus cereus SGAir0260	fig|1396.2483.peg.6360	PATRIC.1396.2483.1396.2483.con.0002.CDS.177202.177786.rev	PATRIC	CDS	177202	177786	585	-	PLF_1386_00303186	PGF_05414331	194	pXO1-08	Helicase	99	88
Bacillus cereus SGAir0260	fig|1396.2483.peg.6455	PATRIC.1396.2483.1396.2483.con.0004.CDS.56656.57039.rev	PATRIC	CDS	56656	57039	384	-	PLF_1386_00018289	PGF_10411213	127	FIG01238671: hypothetical protein	hypothetical
Bacillus cereus SGAir0260	fig|1396.2483.peg.6530	PATRIC.1396.2483.1396.2483.con.0007.CDS.1979.2149.rev	PATRIC	CDS	1979	2149	171	-	PLF_1386_00129373	PGF_00092111	56	hypothetical protein	M48 family metalloprotease	77	96
Bacillus cereus SGAir0260	fig|1396.2483.peg.6578	PATRIC.1396.2483.1396.2483.con.0008.CDS.12665.13717.fwd	PATRIC	CDS	12665	13717	1053	+	PLF_1386_00038090	PGF_00309805	350	FIG01238341: hypothetical protein	type IV secretion system DNA-binding domain-containing protein	100	99
Bacillus cereus SGAir0260	fig|1396.2483.peg.6579	PATRIC.1396.2483.1396.2483.con.0008.CDS.13791.14138.fwd	PATRIC	CDS	13791	14138	348	+	PLF_1386_00336779	PGF_00092111	115	Probable protease htpX homolog 1 (EC 3.4.24.-)	M48 family metalloprotease	100	100
Genome	PATRIC ID	Feature ID	Annotation	Feature Type	Start	End	Length	Strand	PATRIC genus-specific families (PLfams)	PATRIC cross-genus families (PGfams)	AA Length	Product	Manual BLASTP (nr) Result	% ID	Query Coverage
Bacillus cereus SGAir0263	fig|1396.2420.peg.2049	PATRIC.1396.2420.1396.2420.con.0001.CDS.2051450.2051818.fwd	PATRIC	CDS	2051450	2051818	369	+	PLF_1386_00544311	PGF_08225224	122	Tn554-related, transposase C	transposase	100	100
Bacillus cereus SGAir0263	fig|1396.2420.peg.2096	PATRIC.1396.2420.1396.2420.con.0001.CDS.2097623.2098075.rev	PATRIC	CDS	2097623	2098075	453	-	PLF_1386_00535846	PGF_08225224	150	Mobile element protein	Tn3 family transposase	98	95
Bacillus cereus SGAir0263	fig|1396.2420.peg.2207	PATRIC.1396.2420.1396.2420.con.0001.CDS.2205339.2205452.fwd	PATRIC	CDS	2205339	2205452	114	+	PLF_1386_00013716	PGF_08225224	37	hypothetical protein	hypothetical
Bacillus cereus SGAir0263	fig|1396.2420.peg.3446	PATRIC.1396.2420.1396.2420.con.0001.CDS.3371839.3371973.fwd	PATRIC	CDS	3371839	3371973	135	+	PLF_1386_00074825	PGF_08126115	44	hypothetical protein	(no hit)
Bacillus cereus SGAir0263	fig|1396.2420.peg.4144	PATRIC.1396.2420.1396.2420.con.0001.CDS.4056915.4057037.rev	PATRIC	CDS	4056915	4057037	123	-	PLF_1386_00031197	PGF_08193963	40	hypothetical protein	Fur-regulated basic protein FbpA	100	100
Bacillus cereus SGAir0263	fig|1396.2420.peg.5901	PATRIC.1396.2420.1396.2420.con.0001.CDS.5636286.5636414.rev	PATRIC	CDS	5636286	5636414	129	-	PLF_1386_00021507	PGF_08091570	42	FIG01237069: hypothetical protein	hypothetical
Bacillus cereus SGAir0263	fig|1396.2420.peg.733	PATRIC.1396.2420.1396.2420.con.0001.CDS.831635.831748.rev	PATRIC	CDS	831635	831748	114	-	PLF_1386_00341434	PGF_10427736	37	hypothetical protein	hypothetical
Bacillus cereus SGAir0263	fig|1396.2420.peg.6315	PATRIC.1396.2420.1396.2420.con.0002.CDS.106498.106812.fwd	PATRIC	CDS	106498	106812	315	+	PLF_1386_00549678	PGF_00814283	104	FIG01244066: hypothetical protein	hypothetical
Bacillus cereus SGAir0263	fig|1396.2420.peg.6317	PATRIC.1396.2420.1396.2420.con.0002.CDS.107868.108305.fwd	PATRIC	CDS	107868	108305	438	+	PLF_1386_00404267	PGF_09502944	145	hypothetical protein	hypothetical
Bacillus cereus SGAir0263	fig|1396.2420.peg.6318	PATRIC.1396.2420.1396.2420.con.0002.CDS.108414.109007.fwd	PATRIC	CDS	108414	109007	594	+	PLF_1386_00369315	PGF_07456895	197	hypothetical protein	hypothetical
Bacillus cereus SGAir0263	fig|1396.2420.peg.6322	PATRIC.1396.2420.1396.2420.con.0002.CDS.110942.111220.fwd	PATRIC	CDS	110942	111220	279	+	PLF_1386_00187067	PGF_07460076	92	hypothetical protein	hypothetical
Bacillus cereus SGAir0263	fig|1396.2420.peg.6324	PATRIC.1396.2420.1396.2420.con.0002.CDS.111673.112176.fwd	PATRIC	CDS	111673	112176	504	+	PLF_1386_00305447	PGF_00805642	167	hypothetical protein	hypothetical
Bacillus cereus SGAir0263	fig|1396.2420.peg.6328	PATRIC.1396.2420.1396.2420.con.0002.CDS.114902.115972.fwd	PATRIC	CDS	114902	115972	1071	+	PLF_1386_00056093	PGF_08184521	356	hypothetical protein	hypothetical
Bacillus cereus SGAir0263	fig|1396.2420.peg.6331	PATRIC.1396.2420.1396.2420.con.0002.CDS.117530.118603.rev	PATRIC	CDS	117530	118603	1074	-	PLF_1386_00225422	PGF_06797627	357	Choline binding protein A	amidase domain-containing protein	100	100
Bacillus cereus SGAir0263	fig|1396.2420.peg.6332	PATRIC.1396.2420.1396.2420.con.0002.CDS.118714.119013.fwd	PATRIC	CDS	118714	119013	300	+	PLF_1386_00365898	PGF_00759609	99	FIG01225123: hypothetical protein	hypothetical
Bacillus cereus SGAir0263	fig|1396.2420.peg.6333	PATRIC.1396.2420.1396.2420.con.0002.CDS.119374.120183.fwd	PATRIC	CDS	119374	120183	810	+	PLF_1386_00063099	PGF_05842754	269	Uncharacterized protein yddK	TIR domain-containing protein	100	100
Bacillus cereus SGAir0263	fig|1396.2420.peg.6334	PATRIC.1396.2420.1396.2420.con.0002.CDS.120216.120869.fwd	PATRIC	CDS	120216	120869	654	+	PLF_1386_00340921	PGF_07704775	217	hypothetical protein	hypothetical
Bacillus cereus SGAir0263	fig|1396.2420.peg.6347	PATRIC.1396.2420.1396.2420.con.0002.CDS.125538.125741.rev	PATRIC	CDS	125538	125741	204	-	PLF_1386_00354320	PGF_07783359	67	hypothetical protein	hypothetical
Bacillus cereus SGAir0263	fig|1396.2420.peg.6348	PATRIC.1396.2420.1396.2420.con.0002.CDS.125765.126295.rev	PATRIC	CDS	125765	126295	531	-	PLF_1386_00361613	PGF_07834197	176	hypothetical protein	hypothetical
Bacillus cereus SGAir0263	fig|1396.2420.peg.6224	PATRIC.1396.2420.1396.2420.con.0002.CDS.22270.22905.fwd	PATRIC	CDS	22270	22905	636	+	PLF_1386_00349138	PGF_10417682	211	FIG01234639: hypothetical protein	hypothetical
Bacillus cereus SGAir0263	fig|1396.2420.peg.6228	PATRIC.1396.2420.1396.2420.con.0002.CDS.25971.27446.rev	PATRIC	CDS	25971	27446	1476	-	PLF_1386_00196347	PGF_01328328	491	hypothetical protein	hypothetical
Bacillus cereus SGAir0263	fig|1396.2420.peg.6258	PATRIC.1396.2420.1396.2420.con.0002.CDS.47277.47843.rev	PATRIC	CDS	47277	47843	567	-	PLF_1386_00428725	PGF_00798916	188	hypothetical protein	SMI1/KNR4 family protein	100	100
Bacillus cereus SGAir0263	fig|1396.2420.peg.6262	PATRIC.1396.2420.1396.2420.con.0002.CDS.51160.52650.rev	PATRIC	CDS	51160	52650	1491	-	PLF_1386_00478770	PGF_03024684	496	TraG/TraD family protein	conjugal transfer protein TraG	100	100
Bacillus cereus SGAir0263	fig|1396.2420.peg.6273	PATRIC.1396.2420.1396.2420.con.0002.CDS.66412.67548.fwd	PATRIC	CDS	66412	67548	1137	+	PLF_1386_00382979	PGF_00189367	378	FIG01228550: hypothetical protein	hypothetical
Bacillus cereus SGAir0263	fig|1396.2420.peg.6299	PATRIC.1396.2420.1396.2420.con.0002.CDS.90800.91372.fwd	PATRIC	CDS	90800	91372	573	+	PLF_1386_00096730	PGF_07564910	190	hypothetical protein	GNAT family N-acetyltransferase	100	100
Bacillus cereus SGAir0263	fig|1396.2420.peg.6300	PATRIC.1396.2420.1396.2420.con.0002.CDS.91369.91542.fwd	PATRIC	CDS	91369	91542	174	+	PLF_1386_00102431	PGF_07652254	57	hypothetical protein	hypothetical
Bacillus cereus SGAir0263	fig|1396.2420.peg.6629	PATRIC.1396.2420.1396.2420.con.0003.CDS.59734.60117.rev	PATRIC	CDS	59734	60117	384	-	PLF_1386_00390805	PGF_10411213	127	FIG01238671: hypothetical protein	hypothetical
Bacillus cereus SGAir0263	fig|1396.2420.peg.6639	PATRIC.1396.2420.1396.2420.con.0003.CDS.67787.68953.fwd	PATRIC	CDS	67787	68953	1167	+	PLF_1386_00034977	PGF_10521204	388	Prophage helix-turn-helix protein	hypothetical
Bacillus cereus SGAir0263	fig|1396.2420.peg.6781	PATRIC.1396.2420.1396.2420.con.0007.CDS.2422.3165.fwd	PATRIC	CDS	2422	3165	744	+	PLF_1386_00348974	PGF_00803502	247	hypothetical protein	hypothetical
Bacillus cereus SGAir0263	fig|1396.2420.peg.6807	PATRIC.1396.2420.1396.2420.con.0008.CDS.1087.1653.fwd	PATRIC	CDS	1087	1653	567	+	PLF_1386_00023839	PGF_00798885	188	posssible DNA-binding protein	hypothetical
Bacillus cereus SGAir0263	fig|1396.2420.peg.6809	PATRIC.1396.2420.1396.2420.con.0008.CDS.3166.3483.fwd	PATRIC	CDS	3166	3483	318	+	PLF_1386_00351911	PGF_07673509	105	hypothetical protein	TM2 domain-containing protein	100	100
