# Supplementary material for: The genomic characterisation and comparison of Bacillus cereus strains isolated from indoor air
Source: Gut Pathog. 2021 Jan 30;13:6. doi: 10.1186/s13099-021-00399-4 (PMC7847026; doi:10.1186/s13099-021-00399-4)
Supplement: Supplementary file 8 — Additional file 8. Table(s) of Non-gene pairs, specific to NCBI Reference Strain ATCC 14579 and SGAir strains, SGAir0260 and SGAir0263. The list of CDS not found in macrosyntenic analysis gene pairs for strains ATCC 14579, SGAir0260, and SGAir0263, including location along each contig. Includes annotation of genes found in strain ATCC 14579 for region involved in rearrangement. [file 13099_2021_399_MOESM8_ESM.xlsx]

## Sheet: ATCC 14579
Table of Non-gene pairs, specific to NCBI Reference Strain ATCC14579
Contig Name	Start	End	Strand	Frame	PATRIC annotation ID = strain ATCC 14579	Patric Annotation
NZ_CP034551.1	183025	183942	+	1	fig|226900.119.peg.176	Oligopeptide ABC transporter%2C permease protein OppB (TC 3.A.1.5.1)
NZ_CP034551.1	183959	184963	+	2	fig|226900.119.peg.177	Oligopeptide ABC transporter%2C permease protein OppC (TC 3.A.1.5.1)
NZ_CP034551.1	184920	185930	+	0	fig|226900.119.peg.178	Oligopeptide ABC transporter%2C ATP-binding protein OppD (TC 3.A.1.5.1)
NZ_CP034551.1	185927	186700	+	2	fig|226900.119.peg.179	ABC transporter%2C ATP-binding protein (cluster 5%2C nickel/peptides/opines)
NZ_CP034551.1	186714	188324	+	0	fig|226900.119.peg.180	Oligopeptide ABC transporter%2C substrate-binding protein OppA (TC 3.A.1.5.1)
NZ_CP034551.1	222970	223077	+	1	fig|226900.119.peg.220	hypothetical protein
NZ_CP034551.1	223112	223228	+	2	fig|226900.119.peg.221	hypothetical protein
NZ_CP034551.1	223414	223530	+	1	fig|226900.119.peg.223	hypothetical protein
NZ_CP034551.1	291026	291946	+	2	fig|226900.119.peg.271	Permease of the drug/metabolite transporter (DMT) superfamily
NZ_CP034551.1	346809	347837	+	0	fig|226900.119.peg.318	hypothetical protein
NZ_CP034551.1	347892	348446	+	0	fig|226900.119.peg.319	hypothetical protein
NZ_CP034551.1	416673	416804	+	0	fig|226900.119.peg.377	hypothetical protein
NZ_CP034551.1	441456	441569	+	0	fig|226900.119.peg.403	FIG01229872: hypothetical protein
NZ_CP034551.1	460143	460271	+	0	fig|226900.119.peg.421	hypothetical protein
NZ_CP034551.1	460379	461272	+	2	fig|226900.119.peg.422	S-layer protein / N-acetylmuramoyl-L-alanine amidase
NZ_CP034551.1	479880	480101	+	0	fig|226900.119.peg.442	hypothetical protein
NZ_CP034551.1	532745	533044	+	2	fig|226900.119.peg.488	Acetyltransferase%2C GNAT family
NZ_CP034551.1	589687	590088	+	1	fig|226900.119.peg.536	Mobile element protein
NZ_CP034551.1	590094	591173	+	0	fig|226900.119.peg.537	Mobile element protein
NZ_CP034551.1	591347	592081	+	2	fig|226900.119.peg.538	Transcriptional activator NprR
NZ_CP034551.1	592084	592215	+	1	fig|226900.119.peg.539	hypothetical protein
NZ_CP034551.1	632850	633536	+	0	fig|226900.119.peg.574	CAAX amino terminal protease family protein
NZ_CP034551.1	641310	641504	+	0	fig|226900.119.peg.583	HIT family protein
NZ_CP034551.1	713887	714411	+	1	fig|226900.119.peg.653	ATP-binding protein (P-loop)
NZ_CP034551.1	737889	738011	+	0	fig|226900.119.peg.672	FIG01225713: hypothetical protein
NZ_CP034551.1	750899	751171	+	2	fig|226900.119.peg.686	FIG01235566: hypothetical protein
NZ_CP034551.1	795543	796466	+	0	fig|226900.119.peg.733	PBS lyase HEAT-like repeat
NZ_CP034551.1	827889	828002	+	0	fig|226900.119.peg.772	hypothetical protein
NZ_CP034551.1	858726	861029	+	0	fig|226900.119.peg.801	Sensor protein comP (EC 2.7.1.-)
NZ_CP034551.1	861065	861721	+	2	fig|226900.119.peg.802	Nitrate/nitrite response regulator protein
NZ_CP034551.1	910640	910807	+	2	fig|226900.119.peg.847	Putative membrane-spanning protein
NZ_CP034551.1	910903	911034	+	1	fig|226900.119.peg.848	hypothetical protein
NZ_CP034551.1	911049	911504	+	0	fig|226900.119.peg.849	hypothetical protein
NZ_CP034551.1	911680	911937	+	1	fig|226900.119.peg.850	hypothetical protein
NZ_CP034551.1	911949	912341	+	0	fig|226900.119.peg.851	hypothetical protein
NZ_CP034551.1	912433	912579	+	1	fig|226900.119.peg.852	FIG01232261: hypothetical protein
NZ_CP034551.1	912606	912800	+	0	fig|226900.119.peg.853	hypothetical protein
NZ_CP034551.1	913886	914302	+	2	fig|226900.119.peg.856	hypothetical protein
NZ_CP034551.1	914337	914495	+	0	fig|226900.119.peg.857	hypothetical protein
NZ_CP034551.1	921145	922881	+	1	fig|226900.119.peg.864	Type II restriction-modification system restriction subunit
NZ_CP034551.1	922874	924208	+	2	fig|226900.119.peg.865	Type II restriction-modification system restriction subunit
NZ_CP034551.1	924326	925417	+	2	fig|226900.119.peg.866	DNA-cytosine methyltransferase (EC 2.1.1.37)
NZ_CP034551.1	926231	926986	+	2	fig|226900.119.peg.867	hypothetical protein
NZ_CP034551.1	927166	927696	+	1	fig|226900.119.peg.868	hypothetical protein
NZ_CP034551.1	927981	928115	+	0	fig|226900.119.peg.869	hypothetical protein
NZ_CP034551.1	928325	929908	+	2	fig|226900.119.peg.870	M. jannaschii predicted coding region MJ0686
NZ_CP034551.1	930197	931240	+	2	fig|226900.119.peg.871	Integrase
NZ_CP034551.1	931956	933032	+	0	fig|226900.119.peg.872	hypothetical protein
NZ_CP034551.1	933041	934636	+	2	fig|226900.119.peg.873	hypothetical protein
NZ_CP034551.1	934608	935360	+	0	fig|226900.119.peg.874	hypothetical protein
NZ_CP034551.1	935365	939738	+	1	fig|226900.119.peg.875	hypothetical protein
NZ_CP034551.1	939795	939959	+	0	fig|226900.119.peg.876	Transcriptional regulator%2C copG family
NZ_CP034551.1	942029	942757	+	2	fig|226900.119.peg.880	tcdA-E operon negative regulator
NZ_CP034551.1	945554	945721	+	2	fig|226900.119.peg.883	hypothetical protein
NZ_CP034551.1	947975	948127	+	2	fig|226900.119.peg.886	hypothetical protein
NZ_CP034551.1	953231	953818	+	2	fig|226900.119.peg.893	hypothetical protein
NZ_CP034551.1	953875	954537	+	1	fig|226900.119.peg.894	LPXTG-site transpeptidase family protein
NZ_CP034551.1	960194	960778	+	2	fig|226900.119.peg.901	hypothetical protein
NZ_CP034551.1	960895	961449	+	1	fig|226900.119.peg.902	CBS-domain-containing membrane protein
NZ_CP034551.1	969090	969281	+	0	fig|226900.119.peg.912	hypothetical protein
NZ_CP034551.1	969296	969532	+	2	fig|226900.119.peg.913	DNA-binding protein
NZ_CP034551.1	971004	972113	+	0	fig|226900.119.peg.915	Response regulator aspartate phosphatase
NZ_CP034551.1	972113	972241	+	2	fig|226900.119.peg.916	FIG01226027: hypothetical protein
NZ_CP034551.1	974783	975064	+	2	fig|226900.119.peg.919	hypothetical protein
NZ_CP034551.1	975842	975955	+	2	fig|226900.119.peg.921	FIG01226265: hypothetical protein
NZ_CP034551.1	1002349	1002681	+	1	fig|226900.119.peg.955	hypothetical protein
NZ_CP034551.1	1006841	1007953	+	2	fig|226900.119.peg.959	Response regulator aspartate phosphatase
NZ_CP034551.1	1007950	1008081	+	1	fig|226900.119.peg.960	hypothetical protein
NZ_CP034551.1	1009679	1010530	+	2	fig|226900.119.peg.963	hypothetical protein
NZ_CP034551.1	1024262	1024507	+	2	fig|226900.119.peg.977	hypothetical protein
NZ_CP034551.1	1035188	1035454	+	2	fig|226900.119.peg.994	Hydrolase%2C HAD superfamily
NZ_CP034551.1	1080738	1080983	+	0	fig|226900.119.peg.1031	hypothetical protein
NZ_CP034551.1	1081204	1081422	+	1	fig|226900.119.peg.1032	hypothetical protein
NZ_CP034551.1	1081472	1081951	+	2	fig|226900.119.peg.1033	hypothetical protein
NZ_CP034551.1	1082183	1082716	+	2	fig|226900.119.peg.1034	hypothetical protein
NZ_CP034551.1	1083092	1083265	+	2	fig|226900.119.peg.1035	FIG01238152: hypothetical protein
NZ_CP034551.1	1084847	1085101	+	2	fig|226900.119.peg.1038	hypothetical protein
NZ_CP034551.1	1085620	1085973	+	1	fig|226900.119.peg.1039	hypothetical protein
NZ_CP034551.1	1086065	1086427	+	2	fig|226900.119.peg.1040	hypothetical protein
NZ_CP034551.1	1087450	1087914	+	1	fig|226900.119.peg.1042	hypothetical protein
NZ_CP034551.1	1088149	1088706	+	1	fig|226900.119.peg.1043	hypothetical protein
NZ_CP034551.1	1088747	1089373	+	2	fig|226900.119.peg.1044	hypothetical protein
NZ_CP034551.1	1090341	1090823	+	0	fig|226900.119.peg.1046	hypothetical protein
NZ_CP034551.1	1090857	1090973	+	0	fig|226900.119.peg.1047	hypothetical protein
NZ_CP034551.1	1090960	1091079	+	1	fig|226900.119.peg.1048	hypothetical protein
NZ_CP034551.1	1098082	1098234	+	1	fig|226900.119.peg.1056	hypothetical protein
NZ_CP034551.1	1126630	1126779	+	1	fig|226900.119.peg.1088	FIG01226633: hypothetical protein
NZ_CP034551.1	1138678	1139574	+	1	fig|226900.119.peg.1099	Transcriptional regulator%2C Xre family
NZ_CP034551.1	1204345	1204569	+	1	fig|226900.119.peg.1171	hypothetical protein
NZ_CP034551.1	1204573	1204818	+	1	fig|226900.119.peg.1172 **(match in 263)	putative lipoprotein
NZ_CP034551.1	1235329	1235451	+	1	fig|226900.119.peg.1204	hypothetical protein
NZ_CP034551.1	1236866	1238383	+	2	fig|226900.119.peg.1206	ATP/GTP-binding protein
NZ_CP034551.1	1238390	1239388	+	2	fig|226900.119.peg.1207	hypothetical protein
NZ_CP034551.1	1240351	1241595	+	1	fig|226900.119.peg.1208	hypothetical protein
NZ_CP034551.1	1241922	1242905	+	0	fig|226900.119.peg.1209	hypothetical protein
NZ_CP034551.1	1245431	1246183	+	2	fig|226900.119.peg.1213	hypothetical protein
NZ_CP034551.1	1246606	1247451	+	1	fig|226900.119.peg.1214	hypothetical protein
NZ_CP034551.1	1247666	1249360	+	2	fig|226900.119.peg.1215	Phage protein
NZ_CP034551.1	1249713	1250825	+	0	fig|226900.119.peg.1216	Integrase
NZ_CP034551.1	1310027	1310146	+	2	fig|226900.119.peg.1276	Methylthioribulose-1-phosphate dehydratase related protein
NZ_CP034551.1	1311965	1312120	+	2	fig|226900.119.peg.1279	hypothetical protein
NZ_CP034551.1	1329600	1330391	+	0	fig|226900.119.peg.1302	ABC transporter%2C permease protein
NZ_CP034551.1	1460891	1461007	+	2	fig|226900.119.peg.1451	hypothetical protein
NZ_CP034551.1	1500317	1500718	+	2	fig|226900.119.peg.1495	Mobile element protein
NZ_CP034551.1	1500724	1501803	+	1	fig|226900.119.peg.1496	Mobile element protein
NZ_CP034551.1	1668216	1668929	+	0	fig|226900.119.peg.1672	Cytochrome c-type biogenesis protein CcdA (DsbD analog)
NZ_CP034551.1	1702994	1704256	+	2	fig|226900.119.peg.1705	Uncharacterized MFS-type transporter
NZ_CP034551.1	1718842	1719417	+	1	fig|226900.119.peg.1718	hypothetical protein
NZ_CP034551.1	1749147	1749818	+	0	fig|226900.119.peg.1748	hypothetical protein
NZ_CP034551.1	1749942	1750322	+	0	fig|226900.119.peg.1749	putative lipoprotein
NZ_CP034551.1	1750456	1750599	+	1	fig|226900.119.peg.1750	hypothetical protein
NZ_CP034551.1	1750666	1752696	+	1	fig|226900.119.peg.1751	SAM-dependent methyltransferase
NZ_CP034551.1	1769027	1769158	+	2	fig|226900.119.peg.1765	hypothetical protein
NZ_CP034551.1	1769407	1770636	+	1	fig|226900.119.peg.1766	Aminopeptidase S (Leu%2C Val%2C Phe%2C Tyr preference) (EC 3.4.11.24)
NZ_CP034551.1	1770783	1772153	+	0	fig|226900.119.peg.1767	Carboxylic ester hydrolase
NZ_CP034551.1	1772417	1773001	+	2	fig|226900.119.peg.1768	Transcriptional regulator%2C AcrR family
NZ_CP034551.1	1773065	1773688	+	2	fig|226900.119.peg.1769	Acetyltransferase
NZ_CP034551.1	1781797	1782318	+	1	fig|226900.119.peg.1778	Transposase
NZ_CP034551.1	1782345	1783154	+	0	fig|226900.119.peg.1779	Putative transposase InsK for insertion sequence element IS150
NZ_CP034551.1	1804027	1804659	+	1	fig|226900.119.peg.1800	Amidase family protein
NZ_CP034551.1	1811103	1811480	+	0	fig|226900.119.peg.1813	Phage protein
NZ_CP034551.1	1823721	1823966	+	0	fig|226900.119.peg.1828	Dimeric dUTPase (EC 3.6.1.23)
NZ_CP034551.1	1825311	1825433	+	0	fig|226900.119.peg.1831	hypothetical protein
NZ_CP034551.1	1826186	1826494	+	2	fig|226900.119.peg.1833	Phage protein
NZ_CP034551.1	1826535	1826687	+	0	fig|226900.119.peg.1834	hypothetical protein
NZ_CP034551.1	1828936	1829118	+	1	fig|226900.119.peg.1840	Phage protein
NZ_CP034551.1	1830550	1830645	+	1	fig|226900.119.peg.1844	hypothetical protein
NZ_CP034551.1	1850097	1855073	+	0	fig|226900.119.peg.1872	Phage protein
NZ_CP034551.1	1879482	1880021	+	0	fig|226900.119.peg.1904	Uncharacterized lipoprotein YjhA
NZ_CP034551.1	1946949	1947884	+	0	fig|226900.119.peg.1970	Oxidoreductase%2C aldo/keto reductase family
NZ_CP034551.1	1949506	1949868	+	1	fig|226900.119.peg.1973	Integral membrane protein
NZ_CP034551.1	2028119	2028919	+	2	fig|226900.119.peg.2058	hypothetical protein
NZ_CP034551.1	2028935	2030515	+	2	fig|226900.119.peg.2059	hypothetical protein
NZ_CP034551.1	2032082	2032198	+	2	fig|226900.119.peg.2063	FIG01225180: hypothetical protein
NZ_CP034551.1	2032793	2033053	+	2	fig|226900.119.peg.2065	FIG01229938: hypothetical protein
NZ_CP034551.1	2033066	2033704	+	2	fig|226900.119.peg.2066	hypothetical protein
NZ_CP034551.1	2033825	2033947	+	2	fig|226900.119.peg.2067	FIG01241240: hypothetical protein
NZ_CP034551.1	2035029	2035832	+	0	fig|226900.119.peg.2069	hypothetical protein
NZ_CP034551.1	2035866	2036687	+	0	fig|226900.119.peg.2070	hypothetical protein
NZ_CP034551.1	2036848	2036961	+	1	fig|226900.119.peg.2071	hypothetical protein
NZ_CP034551.1	2089680	2089967	+	0	fig|226900.119.peg.2124	hypothetical protein
NZ_CP034551.1	2090026	2090331	+	1	fig|226900.119.peg.2125	5-methylcytosine-specific restriction enzyme A
NZ_CP034551.1	2168063	2168152	+	2	fig|226900.119.peg.2203	hypothetical protein
NZ_CP034551.1	2211720	2212295	+	0	fig|226900.119.peg.2248	hypothetical protein
NZ_CP034551.1	2244104	2244220	+	2	fig|226900.119.peg.2282	hypothetical protein
NZ_CP034551.1	2244526	2244843	+	1	fig|226900.119.peg.2283	hypothetical protein
NZ_CP034551.1	2293711	2294112	+	1	fig|226900.119.peg.2327	Mobile element protein
NZ_CP034551.1	2294118	2295197	+	0	fig|226900.119.peg.2328	Mobile element protein
NZ_CP034551.1	2335185	2336336	+	0	fig|226900.119.peg.2372	putative membrane protein
NZ_CP034551.1	2348906	2349172	+	2	fig|226900.119.peg.2386	hypothetical protein
NZ_CP034551.1	2349202	2349348	+	1	fig|226900.119.peg.2387	FIG01225278: hypothetical protein
NZ_CP034551.1	2356060	2356374	+	1	fig|226900.119.peg.2394	ABC transporter%2C fused permease protein
NZ_CP034551.1	2356532	2356759	+	2	fig|226900.119.peg.2395	Phage protein
NZ_CP034551.1	2356774	2356914	+	1	fig|226900.119.peg.2396	Phage protein
NZ_CP034551.1	2362262	2362432	+	2	fig|226900.119.peg.2403	Phage protein
NZ_CP034551.1	2362460	2362942	+	2	fig|226900.119.peg.2404	Phage protein
NZ_CP034551.1	2362942	2363484	+	1	fig|226900.119.peg.2405	Phage integrase
NZ_CP034551.1	2363817	2365781	+	0	fig|226900.119.peg.2406	hypothetical protein
NZ_CP034551.1	2366190	2366564	+	0	fig|226900.119.peg.2407	hypothetical protein
NZ_CP034551.1	2366605	2366730	+	1	fig|226900.119.peg.2408	hypothetical protein
NZ_CP034551.1	2366859	2367290	+	0	fig|226900.119.peg.2409	hypothetical protein
NZ_CP034551.1	2367908	2369587	+	2	fig|226900.119.peg.2410	Phage tail protein
NZ_CP034551.1	2370658	2371359	+	1	fig|226900.119.peg.2411	hypothetical protein
NZ_CP034551.1	2371486	2372370	+	1	fig|226900.119.peg.2412	hypothetical protein
NZ_CP034551.1	2373912	2374022	+	0	fig|226900.119.peg.2414	ABC transporter%2C ATP-binding protein
NZ_CP034551.1	2422744	2422872	+	1	fig|226900.119.peg.2442	DNA polymerase III alpha subunit (EC 2.7.7.7)
NZ_CP034551.1	2424211	2424483	+	1	fig|226900.119.peg.2445	FIG01234012: hypothetical protein
NZ_CP034551.1	2430879	2431211	+	0	fig|226900.119.peg.2451	hypothetical protein
NZ_CP034551.1	2432349	2434067	+	0	fig|226900.119.peg.2452	Microbial collagenase (EC 3.4.24.3)
NZ_CP034551.1	2434728	2435765	+	0	fig|226900.119.peg.2453	Beta-lactamase class C-like and penicillin binding proteins (PBPs) superfamily
NZ_CP034551.1	2441702	2441830	+	2	fig|226900.119.peg.2458	hypothetical protein
NZ_CP034551.1	2445343	2445903	+	1	fig|226900.119.peg.2461	Ribosomal-protein-serine acetyltransferase
NZ_CP034551.1	2460481	2461002	+	1	fig|226900.119.peg.2476	Transposase
NZ_CP034551.1	2461029	2461838	+	0	fig|226900.119.peg.2477	Putative transposase InsK for insertion sequence element IS150
NZ_CP034551.1	2469839	2470003	+	2	fig|226900.119.peg.2487	hypothetical protein
NZ_CP034551.1	2484203	2487373	+	2	fig|226900.119.peg.2499	Excinuclease ABC subunit A domain protein
NZ_CP034551.1	2492429	2493262	+	2	fig|226900.119.peg.2505	Lipase
NZ_CP034551.1	2500183	2500317	+	1	fig|226900.119.peg.2513	FIG01226999: hypothetical protein
NZ_CP034551.1	2504984	2505613	+	2	fig|226900.119.peg.2520	hypothetical protein
NZ_CP034551.1	2529569	2530270	+	2	fig|226900.119.peg.2544	hypothetical protein
NZ_CP034551.1	2531569	2531694	+	1	fig|226900.119.peg.2546	hypothetical protein
NZ_CP034551.1	2532066	2533274	+	0	fig|226900.119.peg.2547	Prophage helix-turn-helix protein
NZ_CP034551.1	2533301	2533456	+	2	fig|226900.119.peg.2548	FIG01234527: hypothetical protein
NZ_CP034551.1	2533602	2533712	+	0	fig|226900.119.peg.2549	hypothetical protein
NZ_CP034551.1	2534251	2534547	+	1	fig|226900.119.peg.2551	Phage protein
NZ_CP034551.1	2534763	2535029	+	0	fig|226900.119.peg.2552	Phage protein
NZ_CP034551.1	2535404	2536150	+	2	fig|226900.119.peg.2554	Phage replication protein
NZ_CP034551.1	2536158	2536964	+	0	fig|226900.119.peg.2555	Helicase loader DnaI
NZ_CP034551.1	2537200	2537373	+	1	fig|226900.119.peg.2557	hypothetical protein
NZ_CP034551.1	2537388	2537642	+	0	fig|226900.119.peg.2558	Phage protein
NZ_CP034551.1	2537657	2537869	+	2	fig|226900.119.peg.2559	hypothetical protein
NZ_CP034551.1	2539960	2540079	+	1	fig|226900.119.peg.2561	hypothetical protein
NZ_CP034551.1	2541817	2541939	+	1	fig|226900.119.peg.2563	hypothetical protein
NZ_CP034551.1	2542660	2542848	+	1	fig|226900.119.peg.2566	Phage protein
NZ_CP034551.1	2542947	2543117	+	0	fig|226900.119.peg.2567	Phage protein
NZ_CP034551.1	2544467	2544811	+	2	fig|226900.119.peg.2570	hypothetical protein
NZ_CP034551.1	2545783	2546178	+	1	fig|226900.119.peg.2572	Phage protein
NZ_CP034551.1	2546305	2546943	+	1	fig|226900.119.peg.2573	Phage protein
NZ_CP034551.1	2550000	2550506	+	0	fig|226900.119.peg.2578	Phage protein
NZ_CP034551.1	2564038	2564463	+	1	fig|226900.119.peg.2593	Holin
NZ_CP034551.1	2576875	2577276	+	1	fig|226900.119.peg.2608	Mobile element protein
NZ_CP034551.1	2577282	2578361	+	0	fig|226900.119.peg.2609	Mobile element protein
NZ_CP034551.1	2588396	2588659	+	2	fig|226900.119.peg.2618	Substrate-specific component MtsA of methionine-regulated ECF transporter
NZ_CP034551.1	2588804	2590144	+	2	fig|226900.119.peg.2619	DNA integration/recombination/invertion protein
NZ_CP034551.1	2590141	2592510	+	1	fig|226900.119.peg.2620	DNA integration/recombination/invertion protein
NZ_CP034551.1	2592494	2594359	+	2	fig|226900.119.peg.2621	hypothetical protein
NZ_CP034551.1	2594338	2594904	+	1	fig|226900.119.peg.2622	hypothetical protein
NZ_CP034551.1	2596906	2597883	+	1	fig|226900.119.peg.2625	Transcriptional regulator%2C ArsR family
NZ_CP034551.1	2598359	2599204	+	2	fig|226900.119.peg.2626	Transcriptional regulator%2C AraC family
NZ_CP034551.1	2599805	2599999	+	2	fig|226900.119.peg.2627	hypothetical protein
NZ_CP034551.1	2600136	2600333	+	0	fig|226900.119.peg.2628	hypothetical protein
NZ_CP034551.1	2600596	2601393	+	1	fig|226900.119.peg.2629	Cytochrome P450
NZ_CP034551.1	2603590	2603736	+	1	fig|226900.119.peg.2631	hypothetical protein
NZ_CP034551.1	2603803	2604963	+	1	fig|226900.119.peg.2632	Nutrient germinant receptor hydrophilic subunit C (GerKC/GerAC/GerBC)
NZ_CP034551.1	2623389	2623661	+	0	fig|226900.119.peg.2636	hypothetical protein
NZ_CP034551.1	2623666	2623839	+	1	fig|226900.119.peg.2637	Inositol-1-phosphate synthase (EC 5.5.1.4)
NZ_CP034551.1	2625595	2626362	+	1	fig|226900.119.peg.2639	2-haloalkanoic acid dehalogenase (EC 3.8.1.2)
NZ_CP034551.1	2626313	2626582	+	2	fig|226900.119.peg.2640	hypothetical protein
NZ_CP034551.1	2627013	2627540	+	0	fig|226900.119.peg.2641	Acetyltransferase%2C GNAT family
NZ_CP034551.1	2630973	2632064	+	0	fig|226900.119.peg.2644	Inositol-1-phosphate synthase (EC 5.5.1.4)
NZ_CP034551.1	2634506	2635207	+	2	fig|226900.119.peg.2648	hypothetical protein
NZ_CP034551.1	2635277	2635768	+	2	fig|226900.119.peg.2649	hypothetical protein
NZ_CP034551.1	2661944	2662789	+	2	fig|226900.119.peg.2675	Phage N-acetylmuramoyl-L-alanine amidase (EC 3.5.1.28)
NZ_CP034551.1	2674086	2674712	+	0	fig|226900.119.peg.2689	Quaternary ammonium compound-resistance protein
NZ_CP034551.1	2695074	2695253	+	0	fig|226900.119.peg.2715	hypothetical protein
NZ_CP034551.1	2695802	2696701	+	2	fig|226900.119.peg.2716	Efflux ABC transporter%2C ATP-binding protein
NZ_CP034551.1	2696703	2697443	+	0	fig|226900.119.peg.2717	hypothetical protein
NZ_CP034551.1	2718683	2719150	+	2	fig|226900.119.peg.2738	Glyoxalase family protein
NZ_CP034551.1	2754780	2755289	+	0	fig|226900.119.peg.2782	Glutamate-rich protein grpB
NZ_CP034551.1	2785496	2786014	+	2	fig|226900.119.peg.2822	Transposase
NZ_CP034551.1	2786041	2786850	+	1	fig|226900.119.peg.2823	Putative transposase InsK for insertion sequence element IS150
NZ_CP034551.1	2807312	2807452	+	2	fig|226900.119.peg.2848	hypothetical protein
NZ_CP034551.1	2863351	2863491	+	1	fig|226900.119.peg.2920	hypothetical protein
NZ_CP034551.1	2883962	2884624	+	2	fig|226900.119.peg.2947	hypothetical protein
NZ_CP034551.1	2913046	2913426	+	1	fig|226900.119.peg.2970	Possible glyoxylase family protein (Lactoylglutathione lyase) (EC 4.4.1.5)
NZ_CP034551.1	2930315	2930806	+	2	fig|226900.119.peg.2988	hypothetical protein
NZ_CP034551.1	2953057	2953350	+	1	fig|226900.119.peg.3009	FIG01236177: hypothetical protein
NZ_CP034551.1	3016581	3017156	+	0	fig|226900.119.peg.3074	Cephalosporin hydroxylase
NZ_CP034551.1	3078605	3078721	+	2	fig|226900.119.peg.3129	FIG01246219: hypothetical protein
NZ_CP034551.1	3108931	3109500	+	1	fig|226900.119.peg.3155	hypothetical protein
NZ_CP034551.1	3125633	3126178	+	2	fig|226900.119.peg.3171	Bifunctional deaminase-reductase domain protein
NZ_CP034551.1	3156542	3156673	+	2	fig|226900.119.peg.3197	hypothetical protein
NZ_CP034551.1	3164273	3165592	+	2	fig|226900.119.peg.3202	Serine transporter
NZ_CP034551.1	3166994	3167863	+	2	fig|226900.119.peg.3204	Permease of the drug/metabolite transporter (DMT) superfamily
NZ_CP034551.1	3175643	3176317	+	2	fig|226900.119.peg.3215	Two-component transcriptional response regulator%2C OmpR family
NZ_CP034551.1	3176314	3177687	+	1	fig|226900.119.peg.3216	Two-component system sensor histidine kinase
NZ_CP034551.1	3187190	3188074	+	2	fig|226900.119.peg.3224	hypothetical protein
NZ_CP034551.1	3216269	3216601	+	2	fig|226900.119.peg.3249	hypothetical protein
NZ_CP034551.1	3223672	3224967	+	1	fig|226900.119.peg.3258	Uncharacterized amino acid permease YecA
NZ_CP034551.1	3233454	3233573	+	0	fig|226900.119.peg.3268	hypothetical protein
NZ_CP034551.1	3251723	3252340	+	2	fig|226900.119.peg.3287	hypothetical protein
NZ_CP034551.1	3257894	3258148	+	2	fig|226900.119.peg.3297	UPF0457 protein YnzG
NZ_CP034551.1	3284809	3285120	+	1	fig|226900.119.peg.3336	membrane protein%2C putaive
NZ_CP034551.1	3285342	3285941	+	0	fig|226900.119.peg.3337	hypothetical protein
NZ_CP034551.1	3368287	3368634	+	1	fig|226900.119.peg.3422	Transcriptional regulator%2C HxlR family
NZ_CP034551.1	3373467	3374477	+	0	fig|226900.119.peg.3428	Uncharacterized dehydrogenase Pfl_3523
NZ_CP034551.1	3404542	3404832	+	1	fig|226900.119.peg.3462	Uncharacterized protein YitR
NZ_CP034551.1	3435924	3436679	+	0	fig|226900.119.peg.3501	Collagen triple helix repeat protein
NZ_CP034551.1	3488198	3488452	+	2	fig|226900.119.peg.3550	hypothetical protein
NZ_CP034551.1	3660587	3660703	+	2	fig|226900.119.peg.3725	hypothetical protein
NZ_CP034551.1	3677281	3678063	+	1	fig|226900.119.peg.3747	Phage tail fiber protein
NZ_CP034551.1	3678123	3678497	+	0	fig|226900.119.peg.3748	hypothetical protein
NZ_CP034551.1	3859436	3859960	+	2	fig|226900.119.peg.3915	hypothetical protein
NZ_CP034551.1	3862737	3862832	+	0	fig|226900.119.peg.3920	Hydrolase%2C haloacid dehalogenase-like family
NZ_CP034551.1	3975908	3976030	+	2	fig|226900.119.peg.4043	FIG01227708: hypothetical protein
NZ_CP034551.1	4249224	4249850	+	0	fig|226900.119.peg.4357	hypothetical protein
NZ_CP034551.1	4250666	4250791	+	2	fig|226900.119.peg.4360	hypothetical protein
NZ_CP034551.1	4266095	4266220	+	2	fig|226900.119.peg.4375	hypothetical protein
NZ_CP034551.1	4388317	4389666	+	1	fig|226900.119.peg.4504	hypothetical protein
NZ_CP034551.1	4389629	4392916	+	2	fig|226900.119.peg.4505	Putative membrane-spanning protein
NZ_CP034551.1	4392925	4394640	+	1	fig|226900.119.peg.4506	Phage integrase
NZ_CP034551.1	4394633	4395331	+	2	fig|226900.119.peg.4507	hypothetical protein
NZ_CP034551.1	4395899	4396012	+	2	fig|226900.119.peg.4508	hypothetical protein
NZ_CP034551.1	4406572	4406703	+	1	fig|226900.119.peg.4517	hypothetical protein
NZ_CP034551.1	4446182	4446865	+	2	fig|226900.119.peg.4555	Intracellular protease
NZ_CP034551.1	4475723	4477759	+	2	fig|226900.119.peg.4586	iron compound ABC transporter%2C permease protein
NZ_CP034551.1	4699779	4699910	+	0	fig|226900.119.peg.4825	FIG01229084: hypothetical protein
NZ_CP034551.1	4703078	4704139	+	2	fig|226900.119.peg.4831	Collagen triple helix repeat protein
NZ_CP034551.1	4707020	4707208	+	2	fig|226900.119.peg.4835	Catalase (EC 1.11.1.6)
NZ_CP034551.1	4707171	4707485	+	0	fig|226900.119.peg.4836	Catalase (EC 1.11.1.6)
NZ_CP034551.1	4730905	4731312	+	1	fig|226900.119.peg.4868	Putative transposase InsK for insertion sequence element IS150
NZ_CP034551.1	4731408	4731527	+	0	fig|226900.119.peg.4869	Transposase
NZ_CP034551.1	4731618	4731929	+	0	fig|226900.119.peg.4870	Transposase
NZ_CP034551.1	4731956	4732765	+	2	fig|226900.119.peg.4871	Putative transposase InsK for insertion sequence element IS150
NZ_CP034551.1	4744277	4745224	+	2	fig|226900.119.peg.4886	Two-component system sensor histidine kinase
NZ_CP034551.1	4766816	4766938	+	2	fig|226900.119.peg.4909	hypothetical protein
NZ_CP034551.1	4797821	4798426	+	2	fig|226900.119.peg.4937	Cell envelope-bound metalloprotease%2C Camelysin (EC 3.4.24.-)
NZ_CP034551.1	4903815	4903928	+	0	fig|226900.119.peg.5040	FIG01247318: hypothetical protein
NZ_CP034551.1	5001666	5002409	+	0	fig|226900.119.peg.5143	SnoK-like protein
NZ_CP034551.1	5002406	5002738	+	2	fig|226900.119.peg.5144	Glyoxalase/Bleomycin resistance protein/Dioxygenase superfamily
NZ_CP034551.1	5033256	5033435	+	0	fig|226900.119.peg.5178	hypothetical protein
NZ_CP034551.1	5033822	5034247	+	2	fig|226900.119.peg.5179	Mobile element protein
NZ_CP034551.1	5080875	5081396	+	0	fig|226900.119.peg.5229	Transposase
NZ_CP034551.1	5081423	5082232	+	2	fig|226900.119.peg.5230	Putative transposase InsK for insertion sequence element IS150
NZ_CP034551.1	5097185	5097466	+	2	fig|226900.119.peg.5247	FIG01237717: hypothetical protein
NZ_CP034551.1	5118763	5119863	+	1	fig|226900.119.peg.5268	Spermidine synthase (EC 2.5.1.16)
NZ_CP034551.1	5119891	5120262	+	1	fig|226900.119.peg.5269	S-adenosylmethionine decarboxylase proenzyme (EC 4.1.1.50)%2C prokaryotic class 1B
NZ_CP034551.1	5169058	5169249	+	1	fig|226900.119.peg.5315	Transcriptional regulator%2C Xre family
NZ_CP034551.1	5169250	5169762	+	1	fig|226900.119.peg.5316	putative membrane protein
NZ_CP034551.1	5353309	5355987	+	1	fig|226900.119.peg.5494	Multidrug resistance protein ErmB
NZ_CP034551.1	5356071	5357009	+	0	fig|226900.119.peg.5495	Putative glycosyltransferase CsbB
NZ_CP034552.1	298	489	+	1	fig|226900.119.peg.5549	hypothetical protein
NZ_CP034552.1	476	973	+	2	fig|226900.119.peg.5550	hypothetical protein
NZ_CP034552.1	1006	1263	+	1	fig|226900.119.peg.5551	hypothetical protein
NZ_CP034552.1	1328	2029	+	2	fig|226900.119.peg.5552	hypothetical protein
NZ_CP034552.1	2042	4231	+	2	fig|226900.119.peg.5553	hypothetical protein
NZ_CP034552.1	4183	4434	+	1	fig|226900.119.peg.5554	SOS-response repressor and protease LexA (EC 3.4.21.88)
NZ_CP034552.1	4450	4599	+	1	fig|226900.119.peg.5555	Phage protein
NZ_CP034552.1	4718	5065	+	2	fig|226900.119.peg.5556	Phage protein
NZ_CP034552.1	5053	5607	+	1	fig|226900.119.peg.5557	hypothetical protein
NZ_CP034552.1	5959	6609	+	1	fig|226900.119.peg.5558	putative protein 14
NZ_CP034552.1	6622	6762	+	1	fig|226900.119.peg.5559	Phage protein
NZ_CP034552.1	6777	6914	+	0	fig|226900.119.peg.5560	Phage protein
NZ_CP034552.1	6918	7985	+	0	fig|226900.119.peg.5561	hypothetical protein
NZ_CP034552.1	8026	8256	+	1	fig|226900.119.peg.5562	Putative membrane-spanning protein
NZ_CP034552.1	8259	8432	+	0	fig|226900.119.peg.5563	hypothetical protein
NZ_CP034552.1	8506	8928	+	1	fig|226900.119.peg.5564	hypothetical protein
NZ_CP034552.1	8929	9105	+	1	fig|226900.119.peg.5565	Phage protein
NZ_CP034552.1	9102	9248	+	0	fig|226900.119.peg.5566	Phage protein
NZ_CP034552.1	9260	9538	+	2	fig|226900.119.peg.5567	hypothetical protein
NZ_CP034552.1	9551	10144	+	2	fig|226900.119.peg.5568	Putative membrane-spanning protein
NZ_CP034552.1	10148	10879	+	2	fig|226900.119.peg.5569	N-acetylmuramoyl-L-alanine amidase
NZ_CP034552.1	10887	11348	+	0	fig|226900.119.peg.5570	Putative membrane-spanning protein
NZ_CP034552.1	11361	12155	+	0	fig|226900.119.peg.5571	hypothetical protein
NZ_CP034552.1	12160	14121	+	1	fig|226900.119.peg.5572	hypothetical protein
NZ_CP034552.1	14134	14421	+	1	fig|226900.119.peg.5573	hypothetical protein
NZ_CP034552.1	14434	15117	+	1	fig|226900.119.peg.5574	Phage lysin%2C glycosyl hydrolase%2C family 25

## Sheet: SGAir0260
Table of Non-gene pairs, specific to strain SGAir0260
Contig Name	Start	End	Strand	Frame	PATRIC annotation ID = strain SGAir0260	Patric Annotation
SGAir0260_chromosome	166544	166672	-	2	fig|1396.2483.peg.165	hypothetical protein
SGAir0260_chromosome	168357	168653	+	0	fig|1396.2483.peg.168	putative lipoprotein
SGAir0260_chromosome	189222	189323	-	0	fig|1396.2483.peg.192	hypothetical protein
SGAir0260_chromosome	195191	196696	+	2	fig|1396.2483.peg.201	putative lipoprotein
SGAir0260_chromosome	210926	211033	+	2	fig|1396.2483.peg.214	hypothetical protein
SGAir0260_chromosome	211225	211332	+	1	fig|1396.2483.peg.216	hypothetical protein
SGAir0260_chromosome	211373	211480	+	2	fig|1396.2483.peg.217	hypothetical protein
SGAir0260_chromosome	255153	255584	-	0	fig|1396.2483.peg.252	hypothetical protein
SGAir0260_chromosome	262425	262856	-	0	fig|1396.2483.peg.255	hypothetical protein
SGAir0260_chromosome	265548	266006	-	0	fig|1396.2483.peg.256	hypothetical protein
SGAir0260_chromosome	266361	267158	-	0	fig|1396.2483.peg.257	Undecaprenyl-diphosphatase (EC 3.6.1.27)
SGAir0260_chromosome	267176	267913	-	2	fig|1396.2483.peg.258	Bacitracin efflux ABC transporter%2C permease protein BcrB
SGAir0260_chromosome	267906	268835	-	0	fig|1396.2483.peg.259	Bacitracin efflux ABC transporter%2C ATP-binding protein BcrA
SGAir0260_chromosome	268904	269917	-	2	fig|1396.2483.peg.260	Two-component system sensor histidine kinase
SGAir0260_chromosome	269907	270620	-	0	fig|1396.2483.peg.261	Two-component transcriptional response regulator%2C OmpR family
SGAir0260_chromosome	272834	273265	-	2	fig|1396.2483.peg.262	hypothetical protein
SGAir0260_chromosome	305050	305163	+	1	fig|1396.2483.peg.287	hypothetical protein
SGAir0260_chromosome	317989	318456	-	1	fig|1396.2483.peg.298	hypothetical protein
SGAir0260_chromosome	318519	318710	-	0	fig|1396.2483.peg.299	hypothetical protein
SGAir0260_chromosome	318703	319884	-	1	fig|1396.2483.peg.300	anion-transporting ATPase
SGAir0260_chromosome	319961	320443	-	2	fig|1396.2483.peg.301	Transcriptional regulator%2C MarR family
SGAir0260_chromosome	430016	430132	-	2	fig|1396.2483.peg.399	hypothetical protein
SGAir0260_chromosome	474664	475506	-	1	fig|1396.2483.peg.442	Putative transposase InsK for insertion sequence element IS150
SGAir0260_chromosome	475503	476033	-	0	fig|1396.2483.peg.443	Transposase
SGAir0260_chromosome	488544	488669	+	0	fig|1396.2483.peg.462	FIG01240949: hypothetical protein
SGAir0260_chromosome	502403	502834	-	2	fig|1396.2483.peg.473	hypothetical protein
SGAir0260_chromosome	520508	521035	-	2	fig|1396.2483.peg.486	Transcription antitermination protein NusG
SGAir0260_chromosome	521624	522481	+	2	fig|1396.2483.peg.487	hypothetical protein
SGAir0260_chromosome	522489	523223	+	0	fig|1396.2483.peg.488	Probable polyketide biosynthesis zinc-dependent hydrolase PksB
SGAir0260_chromosome	523333	526599	+	1	fig|1396.2483.peg.489	Modular polyketide synthase
SGAir0260_chromosome	526626	541169	+	0	fig|1396.2483.peg.490	Polyketide synthase modules and related proteins
SGAir0260_chromosome	541172	555475	+	2	fig|1396.2483.peg.491	Polyketide synthase modules and related proteins
SGAir0260_chromosome	555465	572585	+	0	fig|1396.2483.peg.492	Polyketide synthase modules and related proteins
SGAir0260_chromosome	572598	573308	+	0	fig|1396.2483.peg.493	FIG01227087: hypothetical protein
SGAir0260_chromosome	573305	574195	+	2	fig|1396.2483.peg.494	3-hydroxybutyryl-CoA dehydrogenase (EC 1.1.1.157)%3B 3-hydroxyacyl-CoA dehydrogenase (EC 1.1.1.35)
SGAir0260_chromosome	574388	575326	+	2	fig|1396.2483.peg.495	hypothetical protein
SGAir0260_chromosome	575364	576251	+	0	fig|1396.2483.peg.496	hypothetical protein
SGAir0260_chromosome	576290	577429	+	2	fig|1396.2483.peg.497	hypothetical protein
SGAir0260_chromosome	577984	578208	+	1	fig|1396.2483.peg.498	hypothetical protein
SGAir0260_chromosome	578714	579787	+	2	fig|1396.2483.peg.499	DNA polymerase IV (EC 2.7.7.7)
SGAir0260_chromosome	579821	580528	+	2	fig|1396.2483.peg.500	Thioesterase
SGAir0260_chromosome	580954	581232	+	1	fig|1396.2483.peg.501	hypothetical protein
SGAir0260_chromosome	581466	581747	+	0	fig|1396.2483.peg.502	Transcriptional regulator%2C MarR family
SGAir0260_chromosome	582005	582700	-	2	fig|1396.2483.peg.503	Transposase and inactivated derivatives-like protein
SGAir0260_chromosome	582836	584383	-	2	fig|1396.2483.peg.504	Site-specific recombinase
SGAir0260_chromosome	584506	584673	+	1	fig|1396.2483.peg.505	hypothetical protein
SGAir0260_chromosome	584768	585145	-	2	fig|1396.2483.peg.506	Helix-turn-helix domain protein
SGAir0260_chromosome	585186	585317	+	0	fig|1396.2483.peg.507	hypothetical protein
SGAir0260_chromosome	585373	586827	+	1	fig|1396.2483.peg.508	DNA recombinase%2C putative
SGAir0260_chromosome	586824	588392	+	0	fig|1396.2483.peg.509	hypothetical protein
SGAir0260_chromosome	588998	589816	+	2	fig|1396.2483.peg.510	hypothetical protein
SGAir0260_chromosome	590067	590189	+	0	fig|1396.2483.peg.511	Glycosyltransferase
SGAir0260_chromosome	610241	610729	+	2	fig|1396.2483.peg.525	hypothetical protein
SGAir0260_chromosome	610968	611402	+	0	fig|1396.2483.peg.526	hypothetical protein
SGAir0260_chromosome	611434	611814	-	1	fig|1396.2483.peg.527	Mobile element protein
SGAir0260_chromosome	611807	613912	-	2	fig|1396.2483.peg.528	Transposase B from transposon Tn554
SGAir0260_chromosome	613924	615042	-	1	fig|1396.2483.peg.529	Mobile element protein
SGAir0260_chromosome	615300	615485	+	0	fig|1396.2483.peg.530	FIG01232370: hypothetical protein
SGAir0260_chromosome	650542	651096	+	1	fig|1396.2483.peg.562	Protein distantly related to SAM-dependent methyltransferases
SGAir0260_chromosome	657211	657336	+	1	fig|1396.2483.peg.567	FIG01225132: hypothetical protein
SGAir0260_chromosome	665745	666938	-	0	fig|1396.2483.peg.576	Mobile element protein
SGAir0260_chromosome	672165	672281	+	0	fig|1396.2483.peg.580	hypothetical protein
SGAir0260_chromosome	682388	682930	+	2	fig|1396.2483.peg.591	Orotate phosphoribosyltransferase (EC 2.4.2.10)
SGAir0260_chromosome	702908	703036	+	2	fig|1396.2483.peg.607	Glutamine ABC transporter%2C ATP-binding protein GlnQ
SGAir0260_chromosome	731510	731782	+	2	fig|1396.2483.peg.636	Reductase or disulfide isomerase in copper uptake%2C YcnL
SGAir0260_chromosome	731804	732133	+	2	fig|1396.2483.peg.637	FIG01235281: hypothetical protein
SGAir0260_chromosome	749735	749866	+	2	fig|1396.2483.peg.656	hypothetical protein
SGAir0260_chromosome	819256	819690	+	1	fig|1396.2483.peg.718	hypothetical protein
SGAir0260_chromosome	819722	820102	-	2	fig|1396.2483.peg.719	Mobile element protein
SGAir0260_chromosome	820095	822200	-	0	fig|1396.2483.peg.720	Transposase B from transposon Tn554
SGAir0260_chromosome	822212	823330	-	2	fig|1396.2483.peg.721	Mobile element protein
SGAir0260_chromosome	857796	858098	+	0	fig|1396.2483.peg.760	Mobile element protein
SGAir0260_chromosome	858089	858955	+	2	fig|1396.2483.peg.761	Transposase
SGAir0260_chromosome	893881	894156	-	1	fig|1396.2483.peg.803	Mobile element protein
SGAir0260_chromosome	894785	895165	+	2	fig|1396.2483.peg.804	conserved hypothetical protein protein
SGAir0260_chromosome	895528	895650	+	1	fig|1396.2483.peg.805	hypothetical protein
SGAir0260_chromosome	895652	896350	+	2	fig|1396.2483.peg.806	Vancomycin (or other glycopeptides) response regulator VanR > VanF/M-type
SGAir0260_chromosome	896343	897428	+	0	fig|1396.2483.peg.807	Vancomycin (or other glycopeptides) histidine kinase VanS > VanF/M-type
SGAir0260_chromosome	897705	898805	+	0	fig|1396.2483.peg.808	ABC transporter%2C RND-adapter-like protein
SGAir0260_chromosome	898802	899476	+	2	fig|1396.2483.peg.809	ABC-type antimicrobial peptide transport system%2C ATPase component
SGAir0260_chromosome	899473	900657	+	1	fig|1396.2483.peg.810	ABC-type antimicrobial peptide transport system%2C permease component
SGAir0260_chromosome	900829	901599	+	1	fig|1396.2483.peg.811	ABC transporter-like sensor ATP-binding protein
SGAir0260_chromosome	901676	903043	+	2	fig|1396.2483.peg.812	ABC transporter-like sensor and permease protein
SGAir0260_chromosome	903356	904363	+	2	fig|1396.2483.peg.813	hypothetical protein
SGAir0260_chromosome	904453	904671	-	1	fig|1396.2483.peg.814	Mobile element protein
SGAir0260_chromosome	904819	904950	-	1	fig|1396.2483.peg.815	hypothetical protein
SGAir0260_chromosome	906663	907181	-	0	fig|1396.2483.peg.819	FIG01227728: hypothetical protein
SGAir0260_chromosome	910660	910809	+	1	fig|1396.2483.peg.823	hypothetical protein
SGAir0260_chromosome	924713	924850	+	2	fig|1396.2483.peg.833	FIG01229671: hypothetical protein
SGAir0260_chromosome	932611	933216	-	1	fig|1396.2483.peg.843	hypothetical protein
SGAir0260_chromosome	933234	933794	-	0	fig|1396.2483.peg.844	hypothetical protein
SGAir0260_chromosome	966776	967114	-	2	fig|1396.2483.peg.870	conserved hypothetical protein%2C truncation
SGAir0260_chromosome	972895	973167	+	1	fig|1396.2483.peg.876	putative lipoprotein
SGAir0260_chromosome	973349	974134	-	2	fig|1396.2483.peg.877	hypothetical protein
SGAir0260_chromosome	974399	975028	+	2	fig|1396.2483.peg.878	hypothetical protein
SGAir0260_chromosome	977048	977260	+	2	fig|1396.2483.peg.881	Metallo-beta-lactamase superfamily protein PA0057
SGAir0260_chromosome	978739	979023	-	1	fig|1396.2483.peg.884	FIG01232649: hypothetical protein
SGAir0260_chromosome	979023	980117	-	0	fig|1396.2483.peg.885	Response regulator aspartate phosphatase
SGAir0260_chromosome	980663	982009	+	2	fig|1396.2483.peg.886	hypothetical protein
SGAir0260_chromosome	982603	983046	+	1	fig|1396.2483.peg.887	hypothetical protein
SGAir0260_chromosome	983064	983228	-	0	fig|1396.2483.peg.888	hypothetical protein
SGAir0260_chromosome	983407	983937	+	1	fig|1396.2483.peg.889	Transposase
SGAir0260_chromosome	983934	984776	+	0	fig|1396.2483.peg.890	Putative transposase InsK for insertion sequence element IS150
SGAir0260_chromosome	989745	989870	+	0	fig|1396.2483.peg.899	hypothetical protein
SGAir0260_chromosome	991708	992229	+	1	fig|1396.2483.peg.902	hypothetical protein
SGAir0260_chromosome	993523	993642	+	1	fig|1396.2483.peg.904	Putative EsaC protein analog (Listeria type 3)
SGAir0260_chromosome	993849	994115	+	0	fig|1396.2483.peg.905	hypothetical protein
SGAir0260_chromosome	994351	994599	+	1	fig|1396.2483.peg.906	membrane protein%2C putative
SGAir0260_chromosome	995009	995659	+	2	fig|1396.2483.peg.907	hypothetical protein
SGAir0260_chromosome	995711	995872	+	2	fig|1396.2483.peg.908	hypothetical protein
SGAir0260_chromosome	995985	996176	+	0	fig|1396.2483.peg.909	FIG01245857: hypothetical protein
SGAir0260_chromosome	996198	996479	+	0	fig|1396.2483.peg.910	hypothetical protein
SGAir0260_chromosome	996563	996718	-	2	fig|1396.2483.peg.911	Integrase
SGAir0260_chromosome	1001490	1001693	+	0	fig|1396.2483.peg.916	Tripartite tricarboxylate transporter TctC family
SGAir0260_chromosome	1001811	1003208	-	0	fig|1396.2483.peg.917	hypothetical protein
SGAir0260_chromosome	1003386	1004765	+	0	fig|1396.2483.peg.918	DNA-cytosine methyltransferase (EC 2.1.1.37)
SGAir0260_chromosome	1005024	1007390	+	0	fig|1396.2483.peg.919	hypothetical protein
SGAir0260_chromosome	1007394	1008782	+	0	fig|1396.2483.peg.920	DNA phosphorothioation-dependent restriction protein DptG
SGAir0260_chromosome	1008763	1013865	+	1	fig|1396.2483.peg.921	hypothetical protein
SGAir0260_chromosome	1014140	1014331	+	2	fig|1396.2483.peg.922	hypothetical protein
SGAir0260_chromosome	1015964	1016734	-	2	fig|1396.2483.peg.926	hypothetical protein
SGAir0260_chromosome	1016731	1017690	-	1	fig|1396.2483.peg.927	hypothetical protein
SGAir0260_chromosome	1022251	1023138	-	1	fig|1396.2483.peg.932	Permease of the drug/metabolite transporter (DMT) superfamily
SGAir0260_chromosome	1023270	1023395	-	0	fig|1396.2483.peg.933	Transcriptional regulator%2C TetR family
SGAir0260_chromosome	1024086	1024316	+	0	fig|1396.2483.peg.934	FIG01243602: hypothetical protein
SGAir0260_chromosome	1024348	1026285	+	1	fig|1396.2483.peg.935	hypothetical protein
SGAir0260_chromosome	1026275	1027123	+	2	fig|1396.2483.peg.936	hypothetical protein
SGAir0260_chromosome	1027127	1027885	+	2	fig|1396.2483.peg.937	hypothetical protein
SGAir0260_chromosome	1030669	1030869	-	1	fig|1396.2483.peg.940	hypothetical protein
SGAir0260_chromosome	1032017	1032166	+	2	fig|1396.2483.peg.943	hypothetical protein
SGAir0260_chromosome	1032992	1033114	+	2	fig|1396.2483.peg.945	hypothetical protein
SGAir0260_chromosome	1033168	1033365	+	1	fig|1396.2483.peg.946	FIG01244545: hypothetical protein
SGAir0260_chromosome	1035682	1036068	+	1	fig|1396.2483.peg.950	[Genomic island nu Sa beta2]
SGAir0260_chromosome	1036612	1036914	+	1	fig|1396.2483.peg.952	Mobile element protein
SGAir0260_chromosome	1036905	1037771	+	0	fig|1396.2483.peg.953	Transposase
SGAir0260_chromosome	1037960	1038280	+	2	fig|1396.2483.peg.954	[Genomic island nu Sa beta2]
SGAir0260_chromosome	1038414	1038710	+	0	fig|1396.2483.peg.955	6 kDa early secretory antigenic target ESAT-6 (EsxA)
SGAir0260_chromosome	1038854	1039183	-	2	fig|1396.2483.peg.956	hypothetical protein
SGAir0260_chromosome	1039423	1039557	+	1	fig|1396.2483.peg.957	FIG01236085: hypothetical protein
SGAir0260_chromosome	1039922	1040221	+	2	fig|1396.2483.peg.958	hypothetical protein
SGAir0260_chromosome	1040433	1041014	-	0	fig|1396.2483.peg.959	Hypothetical protein in cluster with SinR and SinI
SGAir0260_chromosome	1041526	1042062	+	1	fig|1396.2483.peg.960	Farnesyl cysteine carboxyl-methyltransferase (EC 2.1.1.100)
SGAir0260_chromosome	1042194	1042376	-	0	fig|1396.2483.peg.961	hypothetical protein
SGAir0260_chromosome	1043459	1043710	+	2	fig|1396.2483.peg.963	Mobile element protein
SGAir0260_chromosome	1043722	1044189	+	1	fig|1396.2483.peg.964	Mobile element protein
SGAir0260_chromosome	1047460	1048890	-	1	fig|1396.2483.peg.967	Mobile element protein
SGAir0260_chromosome	1049214	1050230	+	0	fig|1396.2483.peg.968	hypothetical protein
SGAir0260_chromosome	1050819	1051022	+	0	fig|1396.2483.peg.969	Transcriptional regulator%2C Xre family
SGAir0260_chromosome	1051022	1051321	+	2	fig|1396.2483.peg.970	hypothetical protein
SGAir0260_chromosome	1051349	1051771	-	2	fig|1396.2483.peg.971	Acetyltransferase
SGAir0260_chromosome	1051855	1053090	-	1	fig|1396.2483.peg.972	3-oxoacyl-[acyl-carrier-protein] synthase%2C KASII (EC 2.3.1.179)
SGAir0260_chromosome	1053214	1054065	+	1	fig|1396.2483.peg.973	hypothetical protein
SGAir0260_chromosome	1054979	1055629	+	2	fig|1396.2483.peg.974	hypothetical protein
SGAir0260_chromosome	1056490	1056924	+	1	fig|1396.2483.peg.975	hypothetical protein
SGAir0260_chromosome	1057162	1057863	+	1	fig|1396.2483.peg.976	Hypothetical protein perhaps functionally coupled to transcription elongation factor GreA
SGAir0260_chromosome	1059102	1059647	-	0	fig|1396.2483.peg.979	hypothetical protein
SGAir0260_chromosome	1062370	1062507	-	1	fig|1396.2483.peg.985	hypothetical protein
SGAir0260_chromosome	1062830	1064005	-	2	fig|1396.2483.peg.986	Uncharacterized MFS-type transporter
SGAir0260_chromosome	1064292	1064603	-	0	fig|1396.2483.peg.987	Transcriptional regulator%2C ArsR family
SGAir0260_chromosome	1065856	1066491	+	1	fig|1396.2483.peg.989	FIG01231047: hypothetical protein
SGAir0260_chromosome	1066727	1067380	+	2	fig|1396.2483.peg.990	Membrane protein
SGAir0260_chromosome	1067562	1068191	+	0	fig|1396.2483.peg.991	hypothetical protein
SGAir0260_chromosome	1068331	1068852	+	1	fig|1396.2483.peg.992	Transposase
SGAir0260_chromosome	1068894	1069691	+	0	fig|1396.2483.peg.993	Putative transposase InsK for insertion sequence element IS150
SGAir0260_chromosome	1073724	1074074	+	0	fig|1396.2483.peg.997	hypothetical protein
SGAir0260_chromosome	1074267	1074818	-	0	fig|1396.2483.peg.998	putative lipoprotein
SGAir0260_chromosome	1075544	1075684	+	2	fig|1396.2483.peg.1000	Dihydroxyacetone kinase%2C ATP-dependent (EC 2.7.1.29)
SGAir0260_chromosome	1076071	1076961	-	1	fig|1396.2483.peg.1001	Transcriptional regulator%2C Xre family
SGAir0260_chromosome	1081663	1081782	-	1	fig|1396.2483.peg.1007	hypothetical protein
SGAir0260_chromosome	1081784	1082761	-	2	fig|1396.2483.peg.1008	hypothetical protein
SGAir0260_chromosome	1082765	1083295	-	2	fig|1396.2483.peg.1009	RNA polymerase sigma factor SigX%2C putative
SGAir0260_chromosome	1095926	1097014	-	2	fig|1396.2483.peg.1027	Mobile element protein
SGAir0260_chromosome	1097018	1097329	-	2	fig|1396.2483.peg.1028	Transposase IS200-like
SGAir0260_chromosome	1107541	1108698	-	1	fig|1396.2483.peg.1040	Integrase
SGAir0260_chromosome	1108768	1109193	-	1	fig|1396.2483.peg.1041	Phage repressor protein
SGAir0260_chromosome	1109209	1109631	-	1	fig|1396.2483.peg.1042	Phage transcriptional regulator%2C Cro/CI family
SGAir0260_chromosome	1109901	1110083	+	0	fig|1396.2483.peg.1043	Phage-related protein
SGAir0260_chromosome	1110086	1110358	+	2	fig|1396.2483.peg.1044	hypothetical protein
SGAir0260_chromosome	1110373	1110528	+	1	fig|1396.2483.peg.1045	Phage protein
SGAir0260_chromosome	1110544	1111299	+	1	fig|1396.2483.peg.1046	Phage Rha protein
SGAir0260_chromosome	1111311	1111499	+	0	fig|1396.2483.peg.1047	FIG01230269: hypothetical protein
SGAir0260_chromosome	1111526	1111960	+	2	fig|1396.2483.peg.1048	FIG01239274: hypothetical protein
SGAir0260_chromosome	1111978	1112691	+	1	fig|1396.2483.peg.1049	Phage-related protein
SGAir0260_chromosome	1112839	1113177	+	1	fig|1396.2483.peg.1050	unknown
SGAir0260_chromosome	1113273	1114193	+	0	fig|1396.2483.peg.1051	Phage replication protein
SGAir0260_chromosome	1114205	1114684	+	2	fig|1396.2483.peg.1052	FIG01234768: hypothetical protein
SGAir0260_chromosome	1114677	1114907	+	0	fig|1396.2483.peg.1053	hypothetical protein
SGAir0260_chromosome	1114931	1115440	+	2	fig|1396.2483.peg.1054	Phage protein
SGAir0260_chromosome	1115424	1115984	+	0	fig|1396.2483.peg.1055	hypothetical protein
SGAir0260_chromosome	1116023	1116457	+	2	fig|1396.2483.peg.1056	hypothetical protein
SGAir0260_chromosome	1116516	1116806	+	0	fig|1396.2483.peg.1057	hypothetical protein
SGAir0260_chromosome	1116811	1116951	+	1	fig|1396.2483.peg.1058	hypothetical protein
SGAir0260_chromosome	1116953	1117744	+	2	fig|1396.2483.peg.1059	hypothetical protein
SGAir0260_chromosome	1117828	1118355	+	1	fig|1396.2483.peg.1060	recombination protein U
SGAir0260_chromosome	1118352	1118678	+	0	fig|1396.2483.peg.1061	hypothetical protein
SGAir0260_chromosome	1118704	1119117	+	1	fig|1396.2483.peg.1062	Phage protein (ACLAME 1230)
SGAir0260_chromosome	1119127	1119276	+	1	fig|1396.2483.peg.1063	hypothetical protein
SGAir0260_chromosome	1119520	1120104	-	1	fig|1396.2483.peg.1064	hypothetical protein
SGAir0260_chromosome	1120230	1120427	+	0	fig|1396.2483.peg.1065	FIG01246370: hypothetical protein
SGAir0260_chromosome	1120474	1120815	+	1	fig|1396.2483.peg.1066	hypothetical protein
SGAir0260_chromosome	1123734	1124939	+	0	fig|1396.2483.peg.1071	Phage portal
SGAir0260_chromosome	1124908	1125486	+	1	fig|1396.2483.peg.1072	Phage head maturation protease
SGAir0260_chromosome	1125488	1126858	+	2	fig|1396.2483.peg.1073	Phage capsid and scaffold
SGAir0260_chromosome	1127106	1127435	+	0	fig|1396.2483.peg.1075	Phage protein
SGAir0260_chromosome	1137229	1137462	+	1	fig|1396.2483.peg.1085	FIG01227797: hypothetical protein
SGAir0260_chromosome	1137459	1138511	+	0	fig|1396.2483.peg.1086	N-acetylmuramoyl-L-alanine amidase
SGAir0260_chromosome	1138534	1139004	-	1	fig|1396.2483.peg.1087	hypothetical protein
SGAir0260_chromosome	1139032	1139361	-	1	fig|1396.2483.peg.1088	hypothetical protein
SGAir0260_chromosome	1139426	1140097	-	2	fig|1396.2483.peg.1089	hypothetical protein
SGAir0260_chromosome	1140248	1140466	+	2	fig|1396.2483.peg.1090	hypothetical protein
SGAir0260_chromosome	1140490	1140783	+	1	fig|1396.2483.peg.1091	hypothetical protein
SGAir0260_chromosome	1140800	1141630	-	2	fig|1396.2483.peg.1092	hypothetical protein
SGAir0260_chromosome	1142287	1143714	+	1	fig|1396.2483.peg.1093	Beta-lactamase class C-like and penicillin binding proteins (PBPs) superfamily
SGAir0260_chromosome	1144363	1144563	+	1	fig|1396.2483.peg.1094	hypothetical protein
SGAir0260_chromosome	1144586	1144774	-	2	fig|1396.2483.peg.1095	hypothetical protein
SGAir0260_chromosome	1147621	1148715	+	1	fig|1396.2483.peg.1098	Response regulator aspartate phosphatase
SGAir0260_chromosome	1148715	1148957	+	0	fig|1396.2483.peg.1099	hypothetical protein
SGAir0260_chromosome	1160899	1161432	+	1	fig|1396.2483.peg.1113	RNA polymerase ECF-type sigma factor
SGAir0260_chromosome	1161437	1161844	+	2	fig|1396.2483.peg.1114	Transcriptional regulator%2C PadR family
SGAir0260_chromosome	1161852	1163105	+	0	fig|1396.2483.peg.1115	Rod shape-determining protein RodA
SGAir0260_chromosome	1168382	1168510	-	2	fig|1396.2483.peg.1122	hypothetical protein
SGAir0260_chromosome	1176175	1176828	+	1	fig|1396.2483.peg.1133	hypothetical protein
SGAir0260_chromosome	1185045	1186013	+	0	fig|1396.2483.peg.1137	putative lipoprotein
SGAir0260_chromosome	1189701	1190324	+	0	fig|1396.2483.peg.1142	transmembrane protein%2C distant homology with ydbT
SGAir0260_chromosome	1222287	1229009	+	0	fig|1396.2483.peg.1172	wall-associated protein%2C putative
SGAir0260_chromosome	1229024	1229788	+	2	fig|1396.2483.peg.1173	hypothetical protein
SGAir0260_chromosome	1230224	1231000	+	2	fig|1396.2483.peg.1174	wall-associated protein%2C putative
SGAir0260_chromosome	1230991	1231422	+	1	fig|1396.2483.peg.1175	hypothetical protein
SGAir0260_chromosome	1231865	1232596	+	2	fig|1396.2483.peg.1177	wall-associated protein%2C putative
SGAir0260_chromosome	1233661	1234026	+	1	fig|1396.2483.peg.1179	hypothetical protein
SGAir0260_chromosome	1234311	1234775	+	0	fig|1396.2483.peg.1180	wall-associated protein%2C putative
SGAir0260_chromosome	1236362	1236907	-	2	fig|1396.2483.peg.1183	Transcriptional regulator%2C AcrR family
SGAir0260_chromosome	1237077	1237994	+	0	fig|1396.2483.peg.1184	Dienelactone hydrolase and related enzymes
SGAir0260_chromosome	1258917	1259030	+	0	fig|1396.2483.peg.1207	hypothetical protein
SGAir0260_chromosome	1280652	1280807	-	0	fig|1396.2483.peg.1231	hypothetical protein
SGAir0260_chromosome	1281176	1281526	+	2	fig|1396.2483.peg.1232	FIG01233269: hypothetical protein
SGAir0260_chromosome	1281572	1286119	+	2	fig|1396.2483.peg.1233	hypothetical protein
SGAir0260_chromosome	1286125	1286421	+	1	fig|1396.2483.peg.1234	FIG01234619: hypothetical protein
SGAir0260_chromosome	1286411	1286644	+	2	fig|1396.2483.peg.1235	FIG01236131: hypothetical protein
SGAir0260_chromosome	1286761	1287378	+	1	fig|1396.2483.peg.1236	Integral membrane protein
SGAir0260_chromosome	1287399	1287635	+	0	fig|1396.2483.peg.1237	hypothetical protein
SGAir0260_chromosome	1287812	1288453	+	2	fig|1396.2483.peg.1238	hypothetical protein
SGAir0260_chromosome	1292145	1292264	-	0	fig|1396.2483.peg.1241	hypothetical protein
SGAir0260_chromosome	1294404	1294889	+	0	fig|1396.2483.peg.1244	hypothetical protein
SGAir0260_chromosome	1295109	1295372	+	0	fig|1396.2483.peg.1245	hypothetical protein
SGAir0260_chromosome	1304756	1305286	-	2	fig|1396.2483.peg.1258	hypothetical protein
SGAir0260_chromosome	1305487	1306263	+	1	fig|1396.2483.peg.1259	Mobile element protein
SGAir0260_chromosome	1306335	1306919	+	0	fig|1396.2483.peg.1260	Mobile element protein
SGAir0260_chromosome	1359911	1360483	+	2	fig|1396.2483.peg.1317	cAMP-binding proteins - catabolite gene activator and regulatory subunit of cAMP-dependent protein kinases
SGAir0260_chromosome	1360476	1361144	-	0	fig|1396.2483.peg.1318	conserved hypothetical protein protein
SGAir0260_chromosome	1393550	1393711	+	2	fig|1396.2483.peg.1351	L-fuco-beta-pyranose dehydrogenase (EC 1.1.1.122)
SGAir0260_chromosome	1393744	1394643	+	1	fig|1396.2483.peg.1352	Efflux ABC transporter%2C ATP-binding protein
SGAir0260_chromosome	1394636	1395880	+	2	fig|1396.2483.peg.1353	FIG01226412: hypothetical protein
SGAir0260_chromosome	1472386	1473159	+	1	fig|1396.2483.peg.1434	FIG01239230: hypothetical protein
SGAir0260_chromosome	1473283	1473684	+	1	fig|1396.2483.peg.1435	Ribonucleotide reductase of class Ib (aerobic)%2C beta subunit (EC 1.17.4.1)
SGAir0260_chromosome	1474973	1475755	+	2	fig|1396.2483.peg.1438	ABC transporter%2C permease protein
SGAir0260_chromosome	1483274	1483804	+	2	fig|1396.2483.peg.1449	Transposase
SGAir0260_chromosome	1483801	1484643	+	1	fig|1396.2483.peg.1450	Putative transposase InsK for insertion sequence element IS150
SGAir0260_chromosome	1555941	1556807	-	0	fig|1396.2483.peg.1534	Transposase
SGAir0260_chromosome	1556798	1557100	-	2	fig|1396.2483.peg.1535	Mobile element protein
SGAir0260_chromosome	1628428	1629183	-	1	fig|1396.2483.peg.1613	Putative transposase InsK for insertion sequence element IS150
SGAir0260_chromosome	1629180	1629710	-	0	fig|1396.2483.peg.1614	Transposase
SGAir0260_chromosome	1714819	1715121	+	1	fig|1396.2483.peg.1694	Mobile element protein
SGAir0260_chromosome	1715112	1715978	+	0	fig|1396.2483.peg.1695	Transposase
SGAir0260_chromosome	1726351	1726479	+	1	fig|1396.2483.peg.1706	hypothetical protein
SGAir0260_chromosome	1774068	1774427	-	0	fig|1396.2483.peg.1763	hypothetical protein
SGAir0260_chromosome	1787072	1787395	+	2	fig|1396.2483.peg.1779	D-alanyl-D-alanine carboxypeptidase (EC 3.4.16.4)
SGAir0260_chromosome	1790435	1791628	+	2	fig|1396.2483.peg.1784	Mobile element protein
SGAir0260_chromosome	1791722	1791835	-	2	fig|1396.2483.peg.1785	Putative hydrolase
SGAir0260_chromosome	1810981	1811097	-	1	fig|1396.2483.peg.1807	hypothetical protein
SGAir0260_chromosome	1818052	1818189	-	1	fig|1396.2483.peg.1816	FIG01228997: hypothetical protein
SGAir0260_chromosome	1818189	1819283	-	0	fig|1396.2483.peg.1817	hypothetical protein
SGAir0260_chromosome	1819459	1819602	+	1	fig|1396.2483.peg.1818	FIG01234634: hypothetical protein
SGAir0260_chromosome	1824385	1825044	+	1	fig|1396.2483.peg.1823	S-layer homology domain protein
SGAir0260_chromosome	1825037	1826962	+	2	fig|1396.2483.peg.1824	hypothetical protein
SGAir0260_chromosome	1826977	1827963	+	1	fig|1396.2483.peg.1825	Type II secretory pathway%2C component ExeA (predicted ATPase)
SGAir0260_chromosome	1827960	1829477	+	0	fig|1396.2483.peg.1826	hypothetical protein
SGAir0260_chromosome	1829932	1831236	+	1	fig|1396.2483.peg.1827	hypothetical protein
SGAir0260_chromosome	1831229	1831714	+	2	fig|1396.2483.peg.1828	hypothetical protein
SGAir0260_chromosome	1831714	1833645	+	1	fig|1396.2483.peg.1829	hypothetical protein
SGAir0260_chromosome	1833838	1834299	-	1	fig|1396.2483.peg.1830	Thioredoxin
SGAir0260_chromosome	1834296	1834730	-	0	fig|1396.2483.peg.1831	putative disulfide oxidoreductase
SGAir0260_chromosome	1834755	1835666	-	0	fig|1396.2483.peg.1832	hypothetical protein
SGAir0260_chromosome	1835796	1836002	+	0	fig|1396.2483.peg.1833	Transcriptional regulator%2C Xre family
SGAir0260_chromosome	1835995	1836372	+	1	fig|1396.2483.peg.1834	hypothetical protein
SGAir0260_chromosome	1836415	1837119	-	1	fig|1396.2483.peg.1835	hypothetical protein
SGAir0260_chromosome	1837848	1838189	+	0	fig|1396.2483.peg.1836	Transcriptional regulator%2C PadR family
SGAir0260_chromosome	1838179	1839018	+	1	fig|1396.2483.peg.1837	hypothetical protein
SGAir0260_chromosome	1839202	1839414	-	1	fig|1396.2483.peg.1838	Recombinase
SGAir0260_chromosome	1839858	1840289	-	0	fig|1396.2483.peg.1839	hypothetical protein
SGAir0260_chromosome	1840286	1840492	-	2	fig|1396.2483.peg.1840	Transcriptional regulator%2C Xre family
SGAir0260_chromosome	1848336	1849274	-	0	fig|1396.2483.peg.1849	hypothetical protein
SGAir0260_chromosome	1862305	1862421	+	1	fig|1396.2483.peg.1860	hypothetical protein
SGAir0260_chromosome	1864003	1864443	+	1	fig|1396.2483.peg.1863	Transcriptional regulator%2C Xre family
SGAir0260_chromosome	1870328	1870447	-	2	fig|1396.2483.peg.1869	MutT/Nudix family protein
SGAir0260_chromosome	1876262	1876564	+	2	fig|1396.2483.peg.1875	Mobile element protein
SGAir0260_chromosome	1876555	1877421	+	1	fig|1396.2483.peg.1876	Transposase
SGAir0260_chromosome	1927882	1928508	+	1	fig|1396.2483.peg.1924	Putative efflux protein in 2-methylcitrate synthase cluster%3B homoserine/threonine efflux protein%2C putative
SGAir0260_chromosome	1929848	1929979	+	2	fig|1396.2483.peg.1927	hypothetical protein
SGAir0260_chromosome	1936440	1936835	+	0	fig|1396.2483.peg.1934	no significant homology Putative N-terminal signal sequence and 3 putative transmembrane regions were found by PSORT.
SGAir0260_chromosome	1945372	1945578	+	1	fig|1396.2483.peg.1942	N-acetylmuramoyl-L-alanine amidase/putative S- layer protein
SGAir0260_chromosome	1945754	1946464	+	2	fig|1396.2483.peg.1943	ABC transporter-like sensor linked response regulator YxdJ
SGAir0260_chromosome	1946461	1947447	+	1	fig|1396.2483.peg.1944	ABC transporter-like sensor linked histidine kinase YxdK
SGAir0260_chromosome	1947590	1948360	+	2	fig|1396.2483.peg.1945	ABC transporter ATP-binding protein YvcR
SGAir0260_chromosome	1948335	1950263	+	0	fig|1396.2483.peg.1946	ABC transporter permease protein YvcS
SGAir0260_chromosome	1950301	1951023	+	1	fig|1396.2483.peg.1947	hypothetical protein
SGAir0260_chromosome	1952089	1953159	+	1	fig|1396.2483.peg.1948	Nitric oxide synthase oxygenase (EC 1.-.-.-)
SGAir0260_chromosome	1955203	1956000	+	1	fig|1396.2483.peg.1949	hypothetical protein
SGAir0260_chromosome	1956022	1956717	+	1	fig|1396.2483.peg.1950	ABC transporter-coupled two-component system%2C ATP-binding protein
SGAir0260_chromosome	1956731	1959202	+	2	fig|1396.2483.peg.1951	ABC transporter-coupled two-component system%2C fused permease protein
SGAir0260_chromosome	1959358	1959507	+	1	fig|1396.2483.peg.1952	hypothetical protein
SGAir0260_chromosome	1959915	1960193	+	0	fig|1396.2483.peg.1953	FIG01225261: hypothetical protein
SGAir0260_chromosome	1960239	1960616	+	0	fig|1396.2483.peg.1954	hypothetical protein
SGAir0260_chromosome	1960710	1960826	+	0	fig|1396.2483.peg.1955	hypothetical protein
SGAir0260_chromosome	1961703	1962431	+	0	fig|1396.2483.peg.1956	hypothetical protein
SGAir0260_chromosome	1962830	1963297	+	2	fig|1396.2483.peg.1957	Collagen triple helix repeat protein
SGAir0260_chromosome	1963687	1965075	+	1	fig|1396.2483.peg.1958	hypothetical protein formerly called flagellar hook-length control protein FliK
SGAir0260_chromosome	1965385	1965525	-	1	fig|1396.2483.peg.1959	hypothetical protein
SGAir0260_chromosome	1966051	1966302	+	1	fig|1396.2483.peg.1960	hypothetical protein
SGAir0260_chromosome	1966713	1966859	+	0	fig|1396.2483.peg.1961	hypothetical protein
SGAir0260_chromosome	1967356	1967637	-	1	fig|1396.2483.peg.1962	hypothetical protein
SGAir0260_chromosome	1970295	1971323	+	0	fig|1396.2483.peg.1963	Mtx2
SGAir0260_chromosome	1972371	1973297	-	0	fig|1396.2483.peg.1964	Mobile element protein
SGAir0260_chromosome	1973358	1973582	-	0	fig|1396.2483.peg.1965	Mobile element protein
SGAir0260_chromosome	1973721	1973921	-	0	fig|1396.2483.peg.1966	hypothetical protein
SGAir0260_chromosome	1974009	1974125	+	0	fig|1396.2483.peg.1967	hypothetical protein
SGAir0260_chromosome	1974572	1974676	+	2	fig|1396.2483.peg.1968	hypothetical protein
SGAir0260_chromosome	1976292	1976510	+	0	fig|1396.2483.peg.1969	hypothetical protein
SGAir0260_chromosome	1976982	1977230	-	0	fig|1396.2483.peg.1970	Mobile element protein
SGAir0260_chromosome	1978152	1978550	+	0	fig|1396.2483.peg.1971	FIG01230494: hypothetical protein
SGAir0260_chromosome	1978842	1979150	+	0	fig|1396.2483.peg.1972	N-acetyltransferase
SGAir0260_chromosome	1979268	1979648	+	0	fig|1396.2483.peg.1973	N-hydroxyarylamine O-acetyltransferase( EC:2.3.1.118 )
SGAir0260_chromosome	1979800	1980171	+	1	fig|1396.2483.peg.1974	FIG01239297: hypothetical protein
SGAir0260_chromosome	1980240	1980365	+	0	fig|1396.2483.peg.1975	FIG01239297: hypothetical protein
SGAir0260_chromosome	1980386	1980658	+	2	fig|1396.2483.peg.1976	FIG01236150: hypothetical protein
SGAir0260_chromosome	1981565	1981753	+	2	fig|1396.2483.peg.1977	RNA-binding protein Hfq
SGAir0260_chromosome	1982463	1982657	+	0	fig|1396.2483.peg.1978	Transcriptional regulator%2C PBSX family
SGAir0260_chromosome	1983652	1983780	+	1	fig|1396.2483.peg.1979	hypothetical protein
SGAir0260_chromosome	1984443	1984745	+	0	fig|1396.2483.peg.1980	hypothetical protein
SGAir0260_chromosome	1984736	1985080	+	2	fig|1396.2483.peg.1981	Mobile element protein
SGAir0260_chromosome	1985077	1985571	+	1	fig|1396.2483.peg.1982	Transposase
SGAir0260_chromosome	1985753	1985875	+	2	fig|1396.2483.peg.1983	hypothetical protein
SGAir0260_chromosome	1986605	1987627	-	2	fig|1396.2483.peg.1984	Phage tail fiber protein
SGAir0260_chromosome	1988438	1988557	+	2	fig|1396.2483.peg.1985	Mobile element protein
SGAir0260_chromosome	1989450	1989914	-	0	fig|1396.2483.peg.1986	acetyltransferase%2C GNAT family
SGAir0260_chromosome	1990428	1990778	+	0	fig|1396.2483.peg.1987	hypothetical protein
SGAir0260_chromosome	1990870	1991502	-	1	fig|1396.2483.peg.1988	phage integrase family protein
SGAir0260_chromosome	1991540	1992049	-	2	fig|1396.2483.peg.1989	phage integrase family protein
SGAir0260_chromosome	1992375	1992497	-	0	fig|1396.2483.peg.1990	hypothetical protein
SGAir0260_chromosome	1992922	1994190	-	1	fig|1396.2483.peg.1991	PTS system%2C IIC component%2C UlaA-type
SGAir0260_chromosome	1994216	1994482	-	2	fig|1396.2483.peg.1992	PTS system%2C IIB component
SGAir0260_chromosome	1994479	1994934	-	1	fig|1396.2483.peg.1993	Predicted galactitol operon regulator (Transcriptional antiterminator)%2C BglG family / PTS system%2C mannitol/fructose-specific IIA component (EC 2.7.1.69)
SGAir0260_chromosome	1995922	1996107	+	1	fig|1396.2483.peg.1994	hypothetical protein
SGAir0260_chromosome	1996190	1996285	+	2	fig|1396.2483.peg.1995	hypothetical protein
SGAir0260_chromosome	1996655	1996771	+	2	fig|1396.2483.peg.1996	hypothetical protein
SGAir0260_chromosome	1998232	1998354	+	1	fig|1396.2483.peg.1997	hypothetical protein
SGAir0260_chromosome	1998479	1998634	+	2	fig|1396.2483.peg.1998	hypothetical protein
SGAir0260_chromosome	1999406	1999951	+	2	fig|1396.2483.peg.1999	Mobile element protein
SGAir0260_chromosome	2000116	2000271	+	1	fig|1396.2483.peg.2000	Mobile element protein
SGAir0260_chromosome	2000661	2000867	+	0	fig|1396.2483.peg.2001	DNA primase/helicase%2C phage-associated
SGAir0260_chromosome	2001288	2001404	+	0	fig|1396.2483.peg.2002	hypothetical protein
SGAir0260_chromosome	2002385	2003239	-	2	fig|1396.2483.peg.2003	Mobile element protein
SGAir0260_chromosome	2003236	2003541	-	1	fig|1396.2483.peg.2004	hypothetical protein
SGAir0260_chromosome	2003776	2003889	+	1	fig|1396.2483.peg.2005	hypothetical protein
SGAir0260_chromosome	2003924	2004058	+	2	fig|1396.2483.peg.2006	hypothetical protein
SGAir0260_chromosome	2004146	2004295	+	2	fig|1396.2483.peg.2007	hypothetical protein
SGAir0260_chromosome	2004394	2004618	+	1	fig|1396.2483.peg.2008	XpaF1 protein
SGAir0260_chromosome	2005285	2005563	+	1	fig|1396.2483.peg.2009	hypothetical protein
SGAir0260_chromosome	2005995	2006261	-	0	fig|1396.2483.peg.2010	Mobile element protein
SGAir0260_chromosome	2006801	2006950	+	2	fig|1396.2483.peg.2011	Transposase
SGAir0260_chromosome	2006947	2007921	+	1	fig|1396.2483.peg.2012	Mobile element protein
SGAir0260_chromosome	2008086	2008793	-	0	fig|1396.2483.peg.2013	D-alanyl-D-alanine carboxypeptidase (EC 3.4.16.4)
SGAir0260_chromosome	2008910	2009809	-	2	fig|1396.2483.peg.2014	D-alanyl-D-alanine carboxypeptidase (EC 3.4.16.4)
SGAir0260_chromosome	2010877	2012037	+	1	fig|1396.2483.peg.2015	Non-hemolytic enterotoxin A
SGAir0260_chromosome	2012092	2013303	+	1	fig|1396.2483.peg.2016	Non-hemolytic enterotoxin lytic component L1
SGAir0260_chromosome	2013481	2014500	+	1	fig|1396.2483.peg.2017	Enterotoxin C
SGAir0260_chromosome	2014718	2015848	-	2	fig|1396.2483.peg.2018	FIG01231943: hypothetical protein
SGAir0260_chromosome	2015845	2016948	-	1	fig|1396.2483.peg.2019	hypothetical protein
SGAir0260_chromosome	2016929	2018443	-	2	fig|1396.2483.peg.2020	Nutrient germinant receptor inner membrane subunit A (GerKA/GerAA/GerBA)
SGAir0260_chromosome	2018643	2019059	+	0	fig|1396.2483.peg.2021	hypothetical protein
SGAir0260_chromosome	2019137	2019859	+	2	fig|1396.2483.peg.2022	Mobile element protein
SGAir0260_chromosome	2019996	2020715	-	0	fig|1396.2483.peg.2023	Mobile element protein
SGAir0260_chromosome	2020859	2021167	-	2	fig|1396.2483.peg.2024	Mobile element protein
SGAir0260_chromosome	2022293	2022739	+	2	fig|1396.2483.peg.2025	penicillin-binding protein%2C putative
SGAir0260_chromosome	2023117	2023449	-	1	fig|1396.2483.peg.2026	FIG01239190: hypothetical protein
SGAir0260_chromosome	2023587	2023895	-	0	fig|1396.2483.peg.2027	hypothetical Cytosolic Protein
SGAir0260_chromosome	2024332	2031951	+	1	fig|1396.2483.peg.2028	Polyketide synthase modules and related proteins
SGAir0260_chromosome	2032103	2032363	+	2	fig|1396.2483.peg.2029	hypothetical protein
SGAir0260_chromosome	2032393	2032530	+	1	fig|1396.2483.peg.2030	putative resolvase
SGAir0260_chromosome	2032863	2034074	+	0	fig|1396.2483.peg.2031	Phage tail fiber protein
SGAir0260_chromosome	2035647	2035790	+	0	fig|1396.2483.peg.2032	N-acetylmuramoyl-L-alanine amidase
SGAir0260_chromosome	2037583	2038710	+	1	fig|1396.2483.peg.2033	hypothetical protein
SGAir0260_chromosome	2038937	2039518	-	2	fig|1396.2483.peg.2034	hypothetical protein
SGAir0260_chromosome	2039638	2040891	-	1	fig|1396.2483.peg.2035	hypothetical protein
SGAir0260_chromosome	2041847	2043931	+	2	fig|1396.2483.peg.2036	Cyclomaltodextrin glucanotransferase (EC 2.4.1.19)
SGAir0260_chromosome	2044116	2045438	+	0	fig|1396.2483.peg.2037	hypothetical protein
SGAir0260_chromosome	2045467	2046555	+	1	fig|1396.2483.peg.2038	hypothetical protein
SGAir0260_chromosome	2046723	2047040	+	0	fig|1396.2483.peg.2039	FIG01237261: hypothetical protein
SGAir0260_chromosome	2047079	2048431	+	2	fig|1396.2483.peg.2040	Long-chain-fatty-acid--CoA ligase (EC 6.2.1.3)
SGAir0260_chromosome	2049006	2049764	+	0	fig|1396.2483.peg.2041	Tn554-related%2C transposase A
SGAir0260_chromosome	2049866	2050180	+	2	fig|1396.2483.peg.2042	Tn554-related%2C transposase B
SGAir0260_chromosome	2050370	2051470	+	2	fig|1396.2483.peg.2043	Transposase B from transposon Tn554
SGAir0260_chromosome	2051489	2051857	+	2	fig|1396.2483.peg.2044	Tn554-related%2C transposase C
SGAir0260_chromosome	2052179	2052310	-	2	fig|1396.2483.peg.2045	Resolvase%2C N-terminal domain
SGAir0260_chromosome	2052338	2052484	-	2	fig|1396.2483.peg.2046	Resolvase%2C N-terminal domain
SGAir0260_chromosome	2052687	2053499	+	0	fig|1396.2483.peg.2047	hypothetical protein formerly called flagellar hook-length control protein FliK
SGAir0260_chromosome	2054083	2054199	+	1	fig|1396.2483.peg.2048	hypothetical protein
SGAir0260_chromosome	2054224	2054448	+	1	fig|1396.2483.peg.2049	hypothetical protein
SGAir0260_chromosome	2054849	2055076	-	2	fig|1396.2483.peg.2050	putative membrane protein
SGAir0260_chromosome	2055414	2056178	-	0	fig|1396.2483.peg.2051	Hydralysin
SGAir0260_chromosome	2056615	2057031	+	1	fig|1396.2483.peg.2052	hypothetical protein
SGAir0260_chromosome	2057109	2057831	+	0	fig|1396.2483.peg.2053	Mobile element protein
SGAir0260_chromosome	2057968	2058687	-	1	fig|1396.2483.peg.2054	Mobile element protein
SGAir0260_chromosome	2058831	2059139	-	0	fig|1396.2483.peg.2055	Mobile element protein
SGAir0260_chromosome	2059794	2059940	-	0	fig|1396.2483.peg.2056	hypothetical protein
SGAir0260_chromosome	2060125	2060490	+	1	fig|1396.2483.peg.2057	hypothetical protein
SGAir0260_chromosome	2060594	2061094	+	2	fig|1396.2483.peg.2058	hypothetical protein
SGAir0260_chromosome	2061696	2062055	-	0	fig|1396.2483.peg.2059	Transcriptional regulator%2C MerR family
SGAir0260_chromosome	2062641	2062952	-	0	fig|1396.2483.peg.2060	TerF-related protein
SGAir0260_chromosome	2062945	2063064	-	1	fig|1396.2483.peg.2061	hypothetical protein
SGAir0260_chromosome	2063092	2063538	-	1	fig|1396.2483.peg.2062	hypothetical protein
SGAir0260_chromosome	2064270	2065160	+	0	fig|1396.2483.peg.2063	Mobile element protein
SGAir0260_chromosome	2065196	2067346	+	2	fig|1396.2483.peg.2064	DNA topoisomerase III (EC 5.99.1.2)
SGAir0260_chromosome	2067790	2068941	+	1	fig|1396.2483.peg.2065	hypothetical protein
SGAir0260_chromosome	2068934	2071273	+	2	fig|1396.2483.peg.2066	hypothetical protein
SGAir0260_chromosome	2071577	2072818	+	2	fig|1396.2483.peg.2067	hypothetical protein
SGAir0260_chromosome	2072841	2075117	+	0	fig|1396.2483.peg.2068	hypothetical protein
SGAir0260_chromosome	2075131	2076627	+	1	fig|1396.2483.peg.2069	possible phage integrase family protein
SGAir0260_chromosome	2076639	2077370	+	0	fig|1396.2483.peg.2070	hypothetical protein
SGAir0260_chromosome	2077733	2078926	-	2	fig|1396.2483.peg.2071	Mobile element protein
SGAir0260_chromosome	2079295	2080065	+	1	fig|1396.2483.peg.2072	hypothetical protein
SGAir0260_chromosome	2081602	2081883	+	1	fig|1396.2483.peg.2073	Flagellar hook-length control protein FliK
SGAir0260_chromosome	2082065	2082355	-	2	fig|1396.2483.peg.2074	hypothetical protein
SGAir0260_chromosome	2082956	2083228	+	2	fig|1396.2483.peg.2075	Mobile element protein
SGAir0260_chromosome	2083733	2085037	+	2	fig|1396.2483.peg.2076	Retron-type RNA-directed DNA polymerase (EC 2.7.7.49)
SGAir0260_chromosome	2085942	2086181	-	0	fig|1396.2483.peg.2077	Mobile element protein
SGAir0260_chromosome	2086931	2087119	+	2	fig|1396.2483.peg.2078	hypothetical protein
SGAir0260_chromosome	2087119	2087436	+	1	fig|1396.2483.peg.2079	hypothetical protein
SGAir0260_chromosome	2087691	2088419	+	0	fig|1396.2483.peg.2080	Two-component response regulator%2C malate (EC 2.7.3.-)
SGAir0260_chromosome	2088505	2088678	+	1	fig|1396.2483.peg.2081	hypothetical protein
SGAir0260_chromosome	2088728	2089744	-	2	fig|1396.2483.peg.2082	D-lactate dehydrogenase (EC 1.1.1.28)
SGAir0260_chromosome	2089775	2090833	-	2	fig|1396.2483.peg.2083	Malate permease
SGAir0260_chromosome	2091344	2092006	+	2	fig|1396.2483.peg.2084	Mobile element protein
SGAir0260_chromosome	2092544	2093023	+	2	fig|1396.2483.peg.2085	DNA topoisomerase III (EC 5.99.1.2)
SGAir0260_chromosome	2093468	2093764	+	2	fig|1396.2483.peg.2086	Predicted ATP-binding protein involved in virulence
SGAir0260_chromosome	2093756	2094106	-	2	fig|1396.2483.peg.2087	putative metalloprotease
SGAir0260_chromosome	2094199	2094345	-	1	fig|1396.2483.peg.2088	hypothetical protein
SGAir0260_chromosome	2095421	2095972	+	2	fig|1396.2483.peg.2089	FIG00637898: hypothetical protein
SGAir0260_chromosome	2096386	2097060	-	1	fig|1396.2483.peg.2090	Mobile element protein
SGAir0260_chromosome	2097239	2097691	-	2	fig|1396.2483.peg.2091	Mobile element protein
SGAir0260_chromosome	2097734	2098279	-	2	fig|1396.2483.peg.2092	Mobile element protein
SGAir0260_chromosome	2098701	2099168	+	0	fig|1396.2483.peg.2093	hypothetical protein
SGAir0260_chromosome	2099228	2100664	+	2	fig|1396.2483.peg.2094	4-hydroxyphenylacetate 3-monooxygenase (EC 1.14.14.9)
SGAir0260_chromosome	2100713	2101507	+	2	fig|1396.2483.peg.2095	beta-galactosidase (EC 3.2.1.23)
SGAir0260_chromosome	2101656	2102069	+	0	fig|1396.2483.peg.2096	Permease of the drug/metabolite transporter (DMT) superfamily
SGAir0260_chromosome	2102506	2102748	+	1	fig|1396.2483.peg.2097	hypothetical protein
SGAir0260_chromosome	2103037	2103375	-	1	fig|1396.2483.peg.2098	Two-component response regulator vanRB
SGAir0260_chromosome	2103372	2103662	-	0	fig|1396.2483.peg.2099	Two-component response regulator vanRB
SGAir0260_chromosome	2103942	2104100	+	0	fig|1396.2483.peg.2100	hypothetical protein
SGAir0260_chromosome	2104114	2104407	+	1	fig|1396.2483.peg.2101	hypothetical protein
SGAir0260_chromosome	2104671	2104808	+	0	fig|1396.2483.peg.2102	hypothetical protein
SGAir0260_chromosome	2106615	2106911	+	0	fig|1396.2483.peg.2103	hypothetical protein
SGAir0260_chromosome	2107313	2107714	+	2	fig|1396.2483.peg.2104	Phage protein
SGAir0260_chromosome	2108412	2108537	+	0	fig|1396.2483.peg.2105	Phage protein
SGAir0260_chromosome	2108542	2108637	+	1	fig|1396.2483.peg.2106	hypothetical protein
SGAir0260_chromosome	2108788	2109033	+	1	fig|1396.2483.peg.2107	prophage LambdaBa01%2C minor structural protein
SGAir0260_chromosome	2109159	2109383	+	0	fig|1396.2483.peg.2108	XpaF1 protein
SGAir0260_chromosome	2109463	2109654	+	1	fig|1396.2483.peg.2109	hypothetical protein
SGAir0260_chromosome	2109967	2110476	-	1	fig|1396.2483.peg.2110	Hypothetical exported protein
SGAir0260_chromosome	2111035	2111298	+	1	fig|1396.2483.peg.2111	Mobile element protein
SGAir0260_chromosome	2112441	2112557	-	0	fig|1396.2483.peg.2112	hypothetical protein
SGAir0260_chromosome	2113261	2113521	-	1	fig|1396.2483.peg.2113	hypothetical protein
SGAir0260_chromosome	2113545	2113835	-	0	fig|1396.2483.peg.2114	hypothetical protein
SGAir0260_chromosome	2114799	2116622	-	0	fig|1396.2483.peg.2115	Asparagine synthetase [glutamine-hydrolyzing] (EC 6.3.5.4) YisO
SGAir0260_chromosome	2117030	2117599	+	2	fig|1396.2483.peg.2116	Transcriptional regulator%2C TetR family
SGAir0260_chromosome	2118702	2119592	+	0	fig|1396.2483.peg.2117	Outer surface protein of unknown function%2C cellobiose operon
SGAir0260_chromosome	2120476	2121045	-	1	fig|1396.2483.peg.2118	hypothetical protein
SGAir0260_chromosome	2121088	2122740	-	1	fig|1396.2483.peg.2119	hypothetical protein
SGAir0260_chromosome	2122753	2125515	-	1	fig|1396.2483.peg.2120	hypothetical protein
SGAir0260_chromosome	2125535	2126800	-	2	fig|1396.2483.peg.2121	hypothetical protein
SGAir0260_chromosome	2126992	2127558	+	1	fig|1396.2483.peg.2122	DNA topoisomerase III (EC 5.99.1.2)
SGAir0260_chromosome	2133604	2134551	+	1	fig|1396.2483.peg.2127	Uncharacterized protein YvgK
SGAir0260_chromosome	2134680	2135963	-	0	fig|1396.2483.peg.2128	Guanine/hypoxanthine permease
SGAir0260_chromosome	2135991	2137196	-	0	fig|1396.2483.peg.2129	putative cytochrome P450 hydroxylase
SGAir0260_chromosome	2137846	2138619	+	1	fig|1396.2483.peg.2130	Putative hydrolase
SGAir0260_chromosome	2139128	2139643	+	2	fig|1396.2483.peg.2131	hypothetical protein
SGAir0260_chromosome	2140019	2140687	-	2	fig|1396.2483.peg.2132	O-methyltransferase Rv0190
SGAir0260_chromosome	2140922	2141560	-	2	fig|1396.2483.peg.2133	Transporter%2C LysE family
SGAir0260_chromosome	2141553	2142353	-	0	fig|1396.2483.peg.2134	FIG01225447: hypothetical protein
SGAir0260_chromosome	2142353	2142826	-	2	fig|1396.2483.peg.2135	DNA-binding protein
SGAir0260_chromosome	2143131	2144306	-	0	fig|1396.2483.peg.2136	Nucleoside:H+ symporter:Major facilitator superfamily
SGAir0260_chromosome	2145327	2146145	+	0	fig|1396.2483.peg.2137	Molybdenum ABC transporter%2C substrate-binding protein ModA
SGAir0260_chromosome	2146302	2147105	+	0	fig|1396.2483.peg.2138	hydrolase%2C haloacid dehalogenase-like family
SGAir0260_chromosome	2147141	2147860	+	2	fig|1396.2483.peg.2139	Phosphoribosylaminoimidazole-succinocarboxamide synthase (EC 6.3.2.6)
SGAir0260_chromosome	2147865	2148779	+	0	fig|1396.2483.peg.2140	acetamidase/formamidase family protein
SGAir0260_chromosome	2148845	2149501	+	2	fig|1396.2483.peg.2141	ATP phosphoribosyltransferase (EC 2.4.2.17) > HisGs
SGAir0260_chromosome	2149537	2150223	+	1	fig|1396.2483.peg.2142	short chain dehydrogenase
SGAir0260_chromosome	2150801	2151406	-	2	fig|1396.2483.peg.2143	hypothetical protein
SGAir0260_chromosome	2151618	2152196	-	0	fig|1396.2483.peg.2144	GNAT family acetyltransferase BA3108
SGAir0260_chromosome	2152734	2152865	+	0	fig|1396.2483.peg.2145	hypothetical protein
SGAir0260_chromosome	2173631	2174050	+	2	fig|1396.2483.peg.2168	YusQ-like protein
SGAir0260_chromosome	2174040	2174363	+	0	fig|1396.2483.peg.2169	carboxymuconolactone decarboxylase family protein
SGAir0260_chromosome	2196409	2196609	+	1	fig|1396.2483.peg.2191	Multidrug resistance ABC transporter permease/ATP-binding protein BmrA
SGAir0260_chromosome	2206008	2207201	-	0	fig|1396.2483.peg.2201	Mobile element protein
SGAir0260_chromosome	2324447	2325241	+	2	fig|1396.2483.peg.2325	hypothetical protein
SGAir0260_chromosome	2325465	2326265	+	0	fig|1396.2483.peg.2326	hypothetical protein
SGAir0260_chromosome	2326366	2327154	+	1	fig|1396.2483.peg.2327	hypothetical protein
SGAir0260_chromosome	2327187	2327984	+	0	fig|1396.2483.peg.2328	hypothetical protein
SGAir0260_chromosome	2329066	2329863	+	1	fig|1396.2483.peg.2330	hypothetical protein
SGAir0260_chromosome	2329958	2330236	+	2	fig|1396.2483.peg.2331	FIG01228884: hypothetical protein
SGAir0260_chromosome	2352398	2352739	-	2	fig|1396.2483.peg.2357	hypothetical protein
SGAir0260_chromosome	2352856	2353356	-	1	fig|1396.2483.peg.2358	hypothetical protein
SGAir0260_chromosome	2368411	2368551	+	1	fig|1396.2483.peg.2371	hypothetical protein
SGAir0260_chromosome	2382322	2382585	+	1	fig|1396.2483.peg.2386	FIG01227691: hypothetical protein
SGAir0260_chromosome	2383736	2384854	+	2	fig|1396.2483.peg.2389	Mobile element protein
SGAir0260_chromosome	2384866	2386971	+	1	fig|1396.2483.peg.2390	Transposase B from transposon Tn554
SGAir0260_chromosome	2386964	2387344	+	2	fig|1396.2483.peg.2391	Mobile element protein
SGAir0260_chromosome	2387376	2387810	-	0	fig|1396.2483.peg.2392	hypothetical protein
SGAir0260_chromosome	2395324	2395542	+	1	fig|1396.2483.peg.2401	FIG01237512: hypothetical protein
SGAir0260_chromosome	2512839	2513000	+	0	fig|1396.2483.peg.2518	hypothetical protein
SGAir0260_chromosome	2564263	2564379	+	1	fig|1396.2483.peg.2566	hypothetical protein
SGAir0260_chromosome	2575572	2576222	-	0	fig|1396.2483.peg.2576	FIG01231966: hypothetical protein
SGAir0260_chromosome	2580770	2581591	-	2	fig|1396.2483.peg.2584	hypothetical protein
SGAir0260_chromosome	2581625	2582065	-	2	fig|1396.2483.peg.2585	Transcriptional regulator%2C MarR family
SGAir0260_chromosome	2583619	2583789	+	1	fig|1396.2483.peg.2588	MBL-fold metallo-hydrolase superfamily
SGAir0260_chromosome	2587320	2587970	+	0	fig|1396.2483.peg.2592	Chloramphenicol O-acetyltransferase (EC 2.3.1.28) > CatA15/A16 family
SGAir0260_chromosome	2611320	2612597	+	0	fig|1396.2483.peg.2619	hypothetical protein
SGAir0260_chromosome	2620462	2620629	-	1	fig|1396.2483.peg.2628	hypothetical protein
SGAir0260_chromosome	2640090	2640641	+	0	fig|1396.2483.peg.2649	hypothetical protein
SGAir0260_chromosome	2648854	2648961	-	1	fig|1396.2483.peg.2657	FIG01226744: hypothetical protein
SGAir0260_chromosome	2663327	2663857	+	2	fig|1396.2483.peg.2674	Transposase
SGAir0260_chromosome	2663854	2664696	+	1	fig|1396.2483.peg.2675	Putative transposase InsK for insertion sequence element IS150
SGAir0260_chromosome	2668251	2668367	+	0	fig|1396.2483.peg.2679	hypothetical protein
SGAir0260_chromosome	2701198	2701578	+	1	fig|1396.2483.peg.2688	Short-chain dehydrogenase/reductase SDR
SGAir0260_chromosome	2701901	2702101	+	2	fig|1396.2483.peg.2689	Chitinase (EC 3.2.1.14)
SGAir0260_chromosome	2702460	2702870	+	0	fig|1396.2483.peg.2690	FIG01232418: hypothetical protein
SGAir0260_chromosome	2703979	2704167	+	1	fig|1396.2483.peg.2692	4Fe-4S ferredoxin%2C iron-sulfur binding
SGAir0260_chromosome	2704382	2704564	+	2	fig|1396.2483.peg.2693	4Fe-4S ferredoxin%2C iron-sulfur binding
SGAir0260_chromosome	2704683	2705627	-	0	fig|1396.2483.peg.2694	Class A beta-lactamase (EC 3.5.2.6)
SGAir0260_chromosome	2706405	2706548	+	0	fig|1396.2483.peg.2695	hypothetical protein
SGAir0260_chromosome	2706654	2706953	+	0	fig|1396.2483.peg.2696	hypothetical protein
SGAir0260_chromosome	2711957	2712511	-	2	fig|1396.2483.peg.2701	Transcriptional regulator%2C MerR family
SGAir0260_chromosome	2712643	2712813	+	1	fig|1396.2483.peg.2702	D-serine dehydratase (EC 4.3.1.18)
SGAir0260_chromosome	2713136	2713639	+	2	fig|1396.2483.peg.2703	FIG01231147: hypothetical protein
SGAir0260_chromosome	2713686	2714507	+	0	fig|1396.2483.peg.2704	Polysaccharide deacetylase (EC 3.5.1.41)
SGAir0260_chromosome	2714805	2715374	-	0	fig|1396.2483.peg.2705	Transcriptional regulator%2C TetR family
SGAir0260_chromosome	2715751	2717160	+	1	fig|1396.2483.peg.2706	Asparagine synthetase [glutamine-hydrolyzing] (EC 6.3.5.4) YisO
SGAir0260_chromosome	2717179	2717577	+	1	fig|1396.2483.peg.2707	Asparagine synthetase [glutamine-hydrolyzing] (EC 6.3.5.4) YisO
SGAir0260_chromosome	2718289	2720121	+	1	fig|1396.2483.peg.2708	hypothetical protein
SGAir0260_chromosome	2720123	2720764	+	2	fig|1396.2483.peg.2709	Two-component transcriptional response regulator%2C LuxR family
SGAir0260_chromosome	2721168	2725340	+	0	fig|1396.2483.peg.2710	Subtilase family domain protein
SGAir0260_chromosome	2725601	2726200	+	2	fig|1396.2483.peg.2711	Cell envelope-bound metalloprotease%2C Camelysin (EC 3.4.24.-)
SGAir0260_chromosome	2726301	2726414	+	0	fig|1396.2483.peg.2712	hypothetical protein
SGAir0260_chromosome	2726792	2726920	-	2	fig|1396.2483.peg.2713	hypothetical protein
SGAir0260_chromosome	2727735	2727884	+	0	fig|1396.2483.peg.2714	FIG01244418: hypothetical protein
SGAir0260_chromosome	2728006	2729079	+	1	fig|1396.2483.peg.2715	Putative transmembrane protein
SGAir0260_chromosome	2729843	2730169	+	2	fig|1396.2483.peg.2716	FIG01237580: hypothetical protein
SGAir0260_chromosome	2730807	2731505	+	0	fig|1396.2483.peg.2717	L-serine dehydratase%2C beta subunit (EC 4.3.1.17)
SGAir0260_chromosome	2731527	2732417	+	0	fig|1396.2483.peg.2718	L-serine dehydratase%2C alpha subunit (EC 4.3.1.17)
SGAir0260_chromosome	2732708	2734027	+	2	fig|1396.2483.peg.2719	Serine transporter
SGAir0260_chromosome	2734320	2734544	+	0	fig|1396.2483.peg.2720	FIG01236693: hypothetical protein
SGAir0260_chromosome	2734695	2734823	-	0	fig|1396.2483.peg.2721	FIG01248359: hypothetical protein
SGAir0260_chromosome	2734828	2735001	+	1	fig|1396.2483.peg.2722	hypothetical protein
SGAir0260_chromosome	2735177	2735440	+	2	fig|1396.2483.peg.2723	hypothetical protein
SGAir0260_chromosome	2735437	2736465	+	1	fig|1396.2483.peg.2724	Spore photoproduct lyase (EC 4.1.99.14)
SGAir0260_chromosome	2736696	2736812	-	0	fig|1396.2483.peg.2725	hypothetical protein
SGAir0260_chromosome	2736834	2737097	-	0	fig|1396.2483.peg.2726	ABC-type sugar transport systems%2C permease components
SGAir0260_chromosome	2737319	2738788	+	2	fig|1396.2483.peg.2727	Glutamate decarboxylase (EC 4.1.1.15)
SGAir0260_chromosome	2739520	2739774	-	1	fig|1396.2483.peg.2728	FIG01240507: hypothetical protein
SGAir0260_chromosome	2741425	2742372	-	1	fig|1396.2483.peg.2729	oxidase-related protein
SGAir0260_chromosome	2742559	2743680	-	1	fig|1396.2483.peg.2730	FtsW-like protein YlaO
SGAir0260_chromosome	2744989	2746317	+	1	fig|1396.2483.peg.2731	Mg/Co/Ni transporter MgtE%2C CBS domain-containing
SGAir0260_chromosome	2746475	2747572	+	2	fig|1396.2483.peg.2732	N-acetylmuramoyl-L-alanine amidase/putative S-layer protein
SGAir0260_chromosome	2771342	2771638	-	2	fig|1396.2483.peg.2753	Collagen triple helix repeat protein
SGAir0260_chromosome	2771619	2771840	+	0	fig|1396.2483.peg.2754	hypothetical protein
SGAir0260_chromosome	2772112	2772480	-	1	fig|1396.2483.peg.2755	Cell division protein DivIC (FtsB)%2C stabilizes FtsL against RasP cleavage
SGAir0260_chromosome	2774897	2775457	+	2	fig|1396.2483.peg.2759	Possible uridine kinase (EC 2.7.1.48)
SGAir0260_chromosome	2791005	2791367	+	0	fig|1396.2483.peg.2773	Collagen adhesion protein
SGAir0260_chromosome	2805460	2805573	+	1	fig|1396.2483.peg.2788	FIG01226999: hypothetical protein
SGAir0260_chromosome	2805620	2807053	-	2	fig|1396.2483.peg.2789	4-hydroxyphenylacetate 3-monooxygenase (EC 1.14.14.9)
SGAir0260_chromosome	2807072	2807515	-	2	fig|1396.2483.peg.2790	Cysteine dioxygenase (EC 1.13.11.20)
SGAir0260_chromosome	2836270	2836389	+	1	fig|1396.2483.peg.2818	FIG01228347: hypothetical protein
SGAir0260_chromosome	2861497	2863485	-	1	fig|1396.2483.peg.2843	collagen triple helix repeat domain protein
SGAir0260_chromosome	2864145	2864399	-	0	fig|1396.2483.peg.2844	FIG01232899: hypothetical protein
SGAir0260_chromosome	2865216	2865824	-	0	fig|1396.2483.peg.2845	hypothetical protein
SGAir0260_chromosome	2866436	2866804	+	2	fig|1396.2483.peg.2846	hypothetical protein
SGAir0260_chromosome	2867276	2867491	-	2	fig|1396.2483.peg.2847	GerPF/GerPA protein family%2C required for proper assembly of spore coat%2C mutations lead to super-dormant spore
SGAir0260_chromosome	2867728	2867859	+	1	fig|1396.2483.peg.2848	hypothetical protein
SGAir0260_chromosome	2868185	2869024	+	2	fig|1396.2483.peg.2849	cysteine protease
SGAir0260_chromosome	2869044	2869256	+	0	fig|1396.2483.peg.2850	FIG01235065: hypothetical protein
SGAir0260_chromosome	2869321	2869521	+	1	fig|1396.2483.peg.2851	Phage lysin%2C glycosyl hydrolase%2C family 25
SGAir0260_chromosome	2871295	2871825	+	1	fig|1396.2483.peg.2854	FIG01237584: hypothetical protein
SGAir0260_chromosome	2871838	2872512	+	1	fig|1396.2483.peg.2855	Two-component transcriptional response regulator%2C OmpR family
SGAir0260_chromosome	2872509	2873924	+	0	fig|1396.2483.peg.2856	hypothetical protein
SGAir0260_chromosome	2880293	2880475	+	2	fig|1396.2483.peg.2861	Beta-lactamase class C-like and penicillin binding proteins (PBPs) superfamily
SGAir0260_chromosome	2885246	2885398	+	2	fig|1396.2483.peg.2868	Resolvase
SGAir0260_chromosome	2887787	2887921	+	2	fig|1396.2483.peg.2871	hypothetical protein
SGAir0260_chromosome	2889097	2890281	-	1	fig|1396.2483.peg.2873	Purine efflux pump PbuE
SGAir0260_chromosome	2912135	2912287	+	2	fig|1396.2483.peg.2898	Hydrolase%2C alpha/beta fold family functionally coupled to Phosphoribulokinase
SGAir0260_chromosome	2912305	2912505	+	1	fig|1396.2483.peg.2899	Hydrolase%2C alpha/beta fold family functionally coupled to Phosphoribulokinase
SGAir0260_chromosome	2915285	2915464	-	2	fig|1396.2483.peg.2903	Enterochelin esterase
SGAir0260_chromosome	2915617	2915811	-	1	fig|1396.2483.peg.2904	Enterochelin esterase
SGAir0260_chromosome	2922418	2922567	-	1	fig|1396.2483.peg.2916	Acetyltransferase%2C GNAT family
SGAir0260_chromosome	2932305	2932463	-	0	fig|1396.2483.peg.2929	hypothetical protein
SGAir0260_chromosome	2932692	2933357	+	0	fig|1396.2483.peg.2930	Two-component transcriptional response regulator%2C OmpR family
SGAir0260_chromosome	2933350	2934822	+	1	fig|1396.2483.peg.2931	Two-component system sensor histidine kinase
SGAir0260_chromosome	2935816	2936493	-	1	fig|1396.2483.peg.2934	ABC transporter%2C ATP-binding protein
SGAir0260_chromosome	2936505	2937935	-	0	fig|1396.2483.peg.2935	ABC transporter%2C permease protein
SGAir0260_chromosome	2937988	2938107	+	1	fig|1396.2483.peg.2936	hypothetical protein
SGAir0260_chromosome	2940164	2941120	+	2	fig|1396.2483.peg.2938	Lipase
SGAir0260_chromosome	2941232	2942686	-	2	fig|1396.2483.peg.2939	decarboxylase%2C pyridoxal-dependent
SGAir0260_chromosome	2942742	2949758	-	0	fig|1396.2483.peg.2940	Polyketide synthase modules and related proteins
SGAir0260_chromosome	2949791	2950768	-	2	fig|1396.2483.peg.2941	hypothetical protein
SGAir0260_chromosome	2985994	2986524	+	1	fig|1396.2483.peg.2981	Transposase
SGAir0260_chromosome	2986521	2987363	+	0	fig|1396.2483.peg.2982	Putative transposase InsK for insertion sequence element IS150
SGAir0260_chromosome	2994803	2994958	-	2	fig|1396.2483.peg.2991	hypothetical protein
SGAir0260_chromosome	2995511	2996707	-	2	fig|1396.2483.peg.2993	Uncharacterized MFS-type transporter
SGAir0260_chromosome	2996818	2997777	-	1	fig|1396.2483.peg.2994	Transcriptional regulator%2C AraC family
SGAir0260_chromosome	3012232	3013161	-	1	fig|1396.2483.peg.3013	hypothetical protein
SGAir0260_chromosome	3020009	3020569	+	2	fig|1396.2483.peg.3026	GCN5-related N-acetyltransferase
SGAir0260_chromosome	3020859	3021803	-	0	fig|1396.2483.peg.3027	Transcriptional regulator%2C YafY family
SGAir0260_chromosome	3021893	3022330	+	2	fig|1396.2483.peg.3028	hypothetical protein
SGAir0260_chromosome	3022759	3023061	+	1	fig|1396.2483.peg.3029	Mobile element protein
SGAir0260_chromosome	3023052	3023918	+	0	fig|1396.2483.peg.3030	Transposase
SGAir0260_chromosome	3029603	3029764	+	2	fig|1396.2483.peg.3035	hypothetical protein
SGAir0260_chromosome	3038117	3038413	+	2	fig|1396.2483.peg.3048	FIG01234196: hypothetical protein
SGAir0260_chromosome	3051984	3052820	-	0	fig|1396.2483.peg.3063	Diadenosine tetraphosphatase and related serine/threonine protein phosphatases
SGAir0260_chromosome	3052884	3053999	-	0	fig|1396.2483.peg.3064	Deoxyguanosinetriphosphate triphosphohydrolase (EC 3.1.5.1)
SGAir0260_chromosome	3067822	3068421	-	1	fig|1396.2483.peg.3081	Putative Xaa-Pro dipeptidyl-peptidase (EC 3.4.14.11) (X-Pro dipeptidyl-peptidase) (X-prolyl-dipeptidyl aminopeptidase) (X-PDAP)
SGAir0260_chromosome	3075909	3076343	+	0	fig|1396.2483.peg.3095	hypothetical protein
SGAir0260_chromosome	3076376	3076648	+	2	fig|1396.2483.peg.3096	hypothetical protein
SGAir0260_chromosome	3078409	3078858	-	1	fig|1396.2483.peg.3100	hypothetical protein
SGAir0260_chromosome	3078881	3083434	-	2	fig|1396.2483.peg.3101	Phage protein
SGAir0260_chromosome	3099295	3099858	-	1	fig|1396.2483.peg.3120	Site-specific recombinase%2C resolvase family
SGAir0260_chromosome	3101222	3101404	-	2	fig|1396.2483.peg.3123	FIG01238529: hypothetical protein
SGAir0260_chromosome	3119353	3119970	-	1	fig|1396.2483.peg.3153	hypothetical protein
SGAir0260_chromosome	3121871	3122236	-	2	fig|1396.2483.peg.3157	Phage protein
SGAir0260_chromosome	3125443	3126636	+	1	fig|1396.2483.peg.3163	Mobile element protein
SGAir0260_chromosome	3140856	3142124	-	0	fig|1396.2483.peg.3182	Uncharacterized amino acid permease%2C GabP family
SGAir0260_chromosome	3142267	3142701	+	1	fig|1396.2483.peg.3183	Transcriptional regulator%2C AsnC family
SGAir0260_chromosome	3181102	3181215	-	1	fig|1396.2483.peg.3235	hypothetical protein
SGAir0260_chromosome	3184718	3185965	-	2	fig|1396.2483.peg.3240	Similarity with glutathionylspermidine synthase (EC 6.3.1.8)%2C group 2
SGAir0260_chromosome	3185986	3186594	-	1	fig|1396.2483.peg.3241	putative lipoprotein
SGAir0260_chromosome	3188225	3188461	+	2	fig|1396.2483.peg.3244	hypothetical protein
SGAir0260_chromosome	3192103	3192261	-	1	fig|1396.2483.peg.3251	Uncharacterized protein YmaE
SGAir0260_chromosome	3196782	3196883	-	0	fig|1396.2483.peg.3255	hypothetical protein
SGAir0260_chromosome	3222227	3223774	-	2	fig|1396.2483.peg.3275	hypothetical protein
SGAir0260_chromosome	3223795	3224370	-	1	fig|1396.2483.peg.3276	Transcriptional regulator%2C TetR family
SGAir0260_chromosome	3224474	3225154	-	2	fig|1396.2483.peg.3277	RNA polymerase ECF-type sigma factor
SGAir0260_chromosome	3238427	3239173	-	2	fig|1396.2483.peg.3291	hypothetical protein
SGAir0260_chromosome	3252259	3252378	+	1	fig|1396.2483.peg.3302	hypothetical protein
SGAir0260_chromosome	3254312	3254470	+	2	fig|1396.2483.peg.3305	hypothetical protein
SGAir0260_chromosome	3269375	3269905	+	2	fig|1396.2483.peg.3322	Transposase
SGAir0260_chromosome	3269902	3270744	+	1	fig|1396.2483.peg.3323	Putative transposase InsK for insertion sequence element IS150
SGAir0260_chromosome	3295059	3296000	-	0	fig|1396.2483.peg.3342	hypothetical protein
SGAir0260_chromosome	3295957	3296304	-	1	fig|1396.2483.peg.3343	hypothetical protein
SGAir0260_chromosome	3296332	3296793	-	1	fig|1396.2483.peg.3344	transposase (12) BH0978
SGAir0260_chromosome	3297161	3297334	-	2	fig|1396.2483.peg.3345	hypothetical protein
SGAir0260_chromosome	3297410	3297937	-	2	fig|1396.2483.peg.3346	FIG01229808: hypothetical protein
SGAir0260_chromosome	3298024	3298374	-	1	fig|1396.2483.peg.3347	RNA:NAD 2'-phosphotransferase
SGAir0260_chromosome	3298367	3298591	-	2	fig|1396.2483.peg.3348	hypothetical protein
SGAir0260_chromosome	3298696	3299034	-	1	fig|1396.2483.peg.3349	hypothetical protein
SGAir0260_chromosome	3299059	3300114	-	1	fig|1396.2483.peg.3350	transposase (12) BH0978
SGAir0260_chromosome	3311613	3312284	-	0	fig|1396.2483.peg.3364	ABC-type antimicrobial peptide transport system%2C ATPase component
SGAir0260_chromosome	3312284	3313549	-	2	fig|1396.2483.peg.3365	ABC transporter%2C permease protein
SGAir0260_chromosome	3313552	3314637	-	1	fig|1396.2483.peg.3366	ABC transporter%2C permease protein
SGAir0260_chromosome	3314703	3315071	-	0	fig|1396.2483.peg.3367	hypothetical protein
SGAir0260_chromosome	3318057	3318230	-	0	fig|1396.2483.peg.3371	hypothetical protein
SGAir0260_chromosome	3360913	3361083	-	1	fig|1396.2483.peg.3419	hypothetical protein
SGAir0260_chromosome	3361368	3363266	-	0	fig|1396.2483.peg.3420	Asparagine synthetase [glutamine-hydrolyzing] (EC 6.3.5.4) AsnB
SGAir0260_chromosome	3363536	3364480	-	2	fig|1396.2483.peg.3421	Chromosome initiation inhibitor
SGAir0260_chromosome	3364825	3365145	-	1	fig|1396.2483.peg.3422	hypothetical protein
SGAir0260_chromosome	3365164	3366075	-	1	fig|1396.2483.peg.3423	probable iron-sulfur binding protein YPO1417
SGAir0260_chromosome	3366792	3367430	+	0	fig|1396.2483.peg.3424	hypothetical protein
SGAir0260_chromosome	3367849	3368142	+	1	fig|1396.2483.peg.3425	hypothetical protein
SGAir0260_chromosome	3368549	3369193	-	2	fig|1396.2483.peg.3426	membrane protein%2C putative
SGAir0260_chromosome	3369330	3369911	-	0	fig|1396.2483.peg.3427	Intracellular protease
SGAir0260_chromosome	3370054	3370491	+	1	fig|1396.2483.peg.3428	Leucine-responsive regulatory protein%2C regulator for leucine (or lrp) regulon and high-affinity branched-chain amino acid transport system
SGAir0260_chromosome	3370597	3371346	+	1	fig|1396.2483.peg.3429	Oxidoreductase%2C short-chain dehydrogenase/reductase family
SGAir0260_chromosome	3376348	3377202	+	1	fig|1396.2483.peg.3435	Manganese catalase (EC 1.11.1.6)
SGAir0260_chromosome	3380592	3380762	+	0	fig|1396.2483.peg.3439	hypothetical protein
SGAir0260_chromosome	3385560	3385703	+	0	fig|1396.2483.peg.3443	hypothetical protein
SGAir0260_chromosome	3386083	3386247	+	1	fig|1396.2483.peg.3444	conserved hypothetical protein
SGAir0260_chromosome	3386433	3386930	-	0	fig|1396.2483.peg.3445	Probable secreted protein
SGAir0260_chromosome	3387029	3388087	-	2	fig|1396.2483.peg.3446	Two component system histidine kinase (EC 2.7.3.-)
SGAir0260_chromosome	3388084	3388797	-	1	fig|1396.2483.peg.3447	DNA-binding response regulator VicR
SGAir0260_chromosome	3389167	3391383	-	1	fig|1396.2483.peg.3448	hypothetical protein
SGAir0260_chromosome	3430918	3431061	-	1	fig|1396.2483.peg.3477	Transcriptional regulator%2C MarR family
SGAir0260_chromosome	3435518	3435667	-	2	fig|1396.2483.peg.3482	hypothetical protein
SGAir0260_chromosome	3435778	3436578	-	1	fig|1396.2483.peg.3483	hypothetical protein
SGAir0260_chromosome	3436699	3438078	-	1	fig|1396.2483.peg.3484	Carboxylic ester hydrolase
SGAir0260_chromosome	3438485	3439045	-	2	fig|1396.2483.peg.3485	Transcriptional regulator%2C TetR family
SGAir0260_chromosome	3442631	3442744	+	2	fig|1396.2483.peg.3490	FIG01226473: hypothetical protein
SGAir0260_chromosome	3448282	3449103	-	1	fig|1396.2483.peg.3496	hypothetical protein
SGAir0260_chromosome	3449109	3449534	-	0	fig|1396.2483.peg.3497	Predicted transcriptional regulators
SGAir0260_chromosome	3450169	3451629	-	1	fig|1396.2483.peg.3498	Two-component system sensor histidine kinase
SGAir0260_chromosome	3451626	3452315	-	0	fig|1396.2483.peg.3499	Two-component transcriptional response regulator%2C OmpR family
SGAir0260_chromosome	3452847	3453428	-	0	fig|1396.2483.peg.3500	Transcriptional regulator%2C PadR family
SGAir0260_chromosome	3453505	3455028	-	1	fig|1396.2483.peg.3501	Multidrug resistance protein Bmr3 > resistance to puromycin%2C tosufloxacin%2C norfloxacin
SGAir0260_chromosome	3456645	3457670	-	0	fig|1396.2483.peg.3503	hypothetical protein
SGAir0260_chromosome	3463798	3464967	-	1	fig|1396.2483.peg.3508	hypothetical protein
SGAir0260_chromosome	3465096	3465971	+	0	fig|1396.2483.peg.3509	Transcriptional regulator%2C LysR family
SGAir0260_chromosome	3466091	3466456	-	2	fig|1396.2483.peg.3510	DUF1093 domain-containing protein
SGAir0260_chromosome	3473794	3474411	+	1	fig|1396.2483.peg.3519	hypothetical protein
SGAir0260_chromosome	3476094	3476264	+	0	fig|1396.2483.peg.3521	Nicotinamidase family protein YcaC
SGAir0260_chromosome	3476370	3476570	-	0	fig|1396.2483.peg.3522	FIG01234812: hypothetical protein
SGAir0260_chromosome	3476732	3477091	-	2	fig|1396.2483.peg.3523	Multidrug efflux pump Blt (of MFS type)
SGAir0260_chromosome	3477278	3477697	-	2	fig|1396.2483.peg.3524	Multidrug resistance protein B
SGAir0260_chromosome	3477717	3477893	-	0	fig|1396.2483.peg.3525	Multidrug resistance protein B
SGAir0260_chromosome	3481052	3482152	-	2	fig|1396.2483.peg.3528	Uncharacterized MFS-type transporter
SGAir0260_chromosome	3482261	3482857	-	2	fig|1396.2483.peg.3529	Transcriptional regulator%2C AcrR family
SGAir0260_chromosome	3489069	3489401	-	0	fig|1396.2483.peg.3535	hypothetical protein
SGAir0260_chromosome	3491299	3491742	+	1	fig|1396.2483.peg.3538	hypothetical protein
SGAir0260_chromosome	3491855	3492223	+	2	fig|1396.2483.peg.3539	hypothetical protein
SGAir0260_chromosome	3493599	3493820	-	0	fig|1396.2483.peg.3541	putative carbamoyl-phosphate-synthetase
SGAir0260_chromosome	3495651	3496181	+	0	fig|1396.2483.peg.3543	Transposase
SGAir0260_chromosome	3496178	3497020	+	2	fig|1396.2483.peg.3544	Putative transposase InsK for insertion sequence element IS150
SGAir0260_chromosome	3497138	3497767	-	2	fig|1396.2483.peg.3545	hypothetical protein
SGAir0260_chromosome	3500163	3500279	-	0	fig|1396.2483.peg.3548	hypothetical protein
SGAir0260_chromosome	3506544	3506903	-	0	fig|1396.2483.peg.3553	ABC transporter-like sensor and permease protein
SGAir0260_chromosome	3506985	3507935	-	0	fig|1396.2483.peg.3554	Class A beta-lactamase (EC 3.5.2.6)
SGAir0260_chromosome	3523626	3524771	-	0	fig|1396.2483.peg.3565	hypothetical protein
SGAir0260_chromosome	3524768	3526105	-	2	fig|1396.2483.peg.3566	Adenylate-forming enzyme
SGAir0260_chromosome	3526098	3526949	-	0	fig|1396.2483.peg.3567	MBL-fold metallo-hydrolase superfamily
SGAir0260_chromosome	3526946	3527932	-	2	fig|1396.2483.peg.3568	FIG036672: Nucleoside-diphosphate-sugar epimerase
SGAir0260_chromosome	3527929	3529092	-	1	fig|1396.2483.peg.3569	hypothetical protein
SGAir0260_chromosome	3529082	3530071	-	2	fig|1396.2483.peg.3570	3-oxoacyl-[acyl-carrier-protein] synthase (EC 2.3.1.41)
SGAir0260_chromosome	3539692	3539829	+	1	fig|1396.2483.peg.3580	hypothetical protein
SGAir0260_chromosome	3541051	3541320	-	1	fig|1396.2483.peg.3582	hypothetical protein
SGAir0260_chromosome	3542586	3543068	+	0	fig|1396.2483.peg.3584	hypothetical protein
SGAir0260_chromosome	3543398	3543520	-	2	fig|1396.2483.peg.3585	hypothetical protein
SGAir0260_chromosome	3543927	3544337	+	0	fig|1396.2483.peg.3587	hypothetical protein
SGAir0260_chromosome	3550679	3551452	-	2	fig|1396.2483.peg.3594	conserved hypothetical protein protein
SGAir0260_chromosome	3551534	3551899	-	2	fig|1396.2483.peg.3595	CDS_ID OB0376
SGAir0260_chromosome	3563341	3563496	-	1	fig|1396.2483.peg.3605	FIG01227698: hypothetical protein
SGAir0260_chromosome	3563853	3564395	-	0	fig|1396.2483.peg.3606	Hypothetical protein%2C CF-38 family
SGAir0260_chromosome	3564409	3564555	-	1	fig|1396.2483.peg.3607	Putative toxin component near putative ESAT-related proteins%2C repetitive
SGAir0260_chromosome	3564767	3565090	-	2	fig|1396.2483.peg.3608	Putative toxin component near putative ESAT-related proteins%2C repetitive
SGAir0260_chromosome	3565337	3565519	-	2	fig|1396.2483.peg.3609	Repetitive hypothetical protein near ESAT cluster%2C SA0282 homolog
SGAir0260_chromosome	3565569	3566270	-	0	fig|1396.2483.peg.3610	hypothetical protein
SGAir0260_chromosome	3566302	3566571	-	1	fig|1396.2483.peg.3611	Putative toxin component near putative ESAT-related proteins%2C repetitive
SGAir0260_chromosome	3566676	3566795	-	0	fig|1396.2483.peg.3612	Putative toxin component near putative ESAT-related proteins%2C repetitive
SGAir0260_chromosome	3567150	3567689	-	0	fig|1396.2483.peg.3613	Hypothetical protein%2C CF-38 family
SGAir0260_chromosome	3567699	3568454	-	0	fig|1396.2483.peg.3614	Putative toxin component near putative ESAT-related proteins%2C repetitive
SGAir0260_chromosome	3568870	3569439	-	1	fig|1396.2483.peg.3615	unknown
SGAir0260_chromosome	3569436	3569786	-	0	fig|1396.2483.peg.3616	Putative toxin component near putative ESAT-related proteins%2C repetitive
SGAir0260_chromosome	3569883	3571118	-	0	fig|1396.2483.peg.3617	Mobile element protein
SGAir0260_chromosome	3571277	3572059	-	2	fig|1396.2483.peg.3618	site-specific recombinase%2C resolvase family%2C putative
SGAir0260_chromosome	3572044	3572172	-	1	fig|1396.2483.peg.3619	hypothetical protein
SGAir0260_chromosome	3572294	3572479	-	2	fig|1396.2483.peg.3620	hypothetical protein
SGAir0260_chromosome	3572795	3573349	-	2	fig|1396.2483.peg.3621	Hypothetical protein%2C CF-38 family
SGAir0260_chromosome	3573364	3574050	-	1	fig|1396.2483.peg.3622	Putative toxin component near putative ESAT-related proteins%2C repetitive
SGAir0260_chromosome	3574506	3575204	-	0	fig|1396.2483.peg.3623	hypothetical protein
SGAir0260_chromosome	3575218	3575739	-	1	fig|1396.2483.peg.3624	hypothetical protein
SGAir0260_chromosome	3575904	3577184	-	0	fig|1396.2483.peg.3625	FIG01225296: hypothetical protein
SGAir0260_chromosome	3577263	3577415	-	0	fig|1396.2483.peg.3626	hypothetical protein
SGAir0260_chromosome	3577528	3578136	-	1	fig|1396.2483.peg.3627	FIG01227333: hypothetical protein
SGAir0260_chromosome	3578659	3579153	-	1	fig|1396.2483.peg.3628	Repetitive hypothetical protein near ESAT cluster%2C SA0282 homolog
SGAir0260_chromosome	3579159	3579590	-	0	fig|1396.2483.peg.3629	Putative toxin component near putative ESAT-related proteins%2C repetitive
SGAir0260_chromosome	3580509	3580958	-	0	fig|1396.2483.peg.3630	unknown
SGAir0260_chromosome	3580974	3581267	-	0	fig|1396.2483.peg.3631	Putative toxin component near putative ESAT-related proteins%2C repetitive
SGAir0260_chromosome	3581638	3582075	-	1	fig|1396.2483.peg.3632	unknown
SGAir0260_chromosome	3597481	3597963	-	1	fig|1396.2483.peg.3650	FIG01228576: hypothetical protein
SGAir0260_chromosome	3598311	3599657	+	0	fig|1396.2483.peg.3651	Short-chain fatty acids transporter
SGAir0260_chromosome	3599698	3600051	-	1	fig|1396.2483.peg.3652	hypothetical protein
SGAir0260_chromosome	3600048	3600185	-	0	fig|1396.2483.peg.3653	NAD(P)H dehydrogenase%2C quinone family
SGAir0260_chromosome	3600236	3600622	-	2	fig|1396.2483.peg.3654	NAD(P)H dehydrogenase%2C quinone family
SGAir0260_chromosome	3600652	3601035	-	1	fig|1396.2483.peg.3655	hypothetical protein
SGAir0260_chromosome	3601298	3601555	-	2	fig|1396.2483.peg.3656	Uncharacterized protein BA3360
SGAir0260_chromosome	3601877	3602068	+	2	fig|1396.2483.peg.3657	hypothetical protein
SGAir0260_chromosome	3602099	3602821	-	2	fig|1396.2483.peg.3658	Uncharacterized membrane protein YwiC
SGAir0260_chromosome	3603004	3603705	-	1	fig|1396.2483.peg.3659	Substrate-specific component CbrT of predicted cobalamin ECF transporter
SGAir0260_chromosome	3603678	3605333	-	0	fig|1396.2483.peg.3660	Duplicated ATPase component CbrU of energizing module of predicted cobalamin ECF transporter
SGAir0260_chromosome	3605312	3606190	-	2	fig|1396.2483.peg.3661	Transmembrane component CbrV of energizing module of predicted cobalamin ECF transporter
SGAir0260_chromosome	3606213	3607052	-	0	fig|1396.2483.peg.3662	putative lipoprotein
SGAir0260_chromosome	3607110	3608948	-	0	fig|1396.2483.peg.3663	LPXTG-motif cell wall anchor domain protein
SGAir0260_chromosome	3609288	3609767	-	0	fig|1396.2483.peg.3664	Ribonuclease E inhibitor RraA
SGAir0260_chromosome	3609967	3611397	+	1	fig|1396.2483.peg.3665	Uncharacterized symport/antiport-type transporter YcgA
SGAir0260_chromosome	3611555	3612382	-	2	fig|1396.2483.peg.3666	Extracellular ribonuclease Bsn
SGAir0260_chromosome	3612883	3613239	-	1	fig|1396.2483.peg.3667	hypothetical protein
SGAir0260_chromosome	3613439	3614464	-	2	fig|1396.2483.peg.3668	Hydrolase%2C alpha/beta fold family
SGAir0260_chromosome	3614481	3615605	-	0	fig|1396.2483.peg.3669	Transcriptional regulator%2C Xre family
SGAir0260_chromosome	3619907	3620773	-	2	fig|1396.2483.peg.3675	Transposase
SGAir0260_chromosome	3620764	3621066	-	1	fig|1396.2483.peg.3676	Mobile element protein
SGAir0260_chromosome	3631347	3632261	-	0	fig|1396.2483.peg.3689	FIG01226475: hypothetical protein
SGAir0260_chromosome	3666170	3666592	-	2	fig|1396.2483.peg.3726	Gluconokinase (EC 2.7.1.12)
SGAir0260_chromosome	3685033	3685155	-	1	fig|1396.2483.peg.3740	hypothetical protein
SGAir0260_chromosome	3689396	3689737	-	2	fig|1396.2483.peg.3746	Protein PhnA
SGAir0260_chromosome	3689765	3689920	-	2	fig|1396.2483.peg.3747	hypothetical protein
SGAir0260_chromosome	3690003	3691766	-	0	fig|1396.2483.peg.3748	Sulfate permease
SGAir0260_chromosome	3691867	3692307	-	1	fig|1396.2483.peg.3749	Exodeoxyribonuclease V beta chain (EC 3.1.11.5)
SGAir0260_chromosome	3692309	3692662	-	2	fig|1396.2483.peg.3750	Transcriptional regulator%2C ArsR family
SGAir0260_chromosome	3709491	3710291	-	0	fig|1396.2483.peg.3770	hypothetical protein
SGAir0260_chromosome	3720249	3720491	-	0	fig|1396.2483.peg.3777	Microbial collagenase (EC 3.4.24.3)
SGAir0260_chromosome	3720512	3720709	-	2	fig|1396.2483.peg.3778	Lysine exporter protein
SGAir0260_chromosome	3723388	3723759	-	1	fig|1396.2483.peg.3783	Integral membrane protein
SGAir0260_chromosome	3727437	3727730	+	0	fig|1396.2483.peg.3788	Mobile element protein
SGAir0260_chromosome	3727974	3728459	-	0	fig|1396.2483.peg.3789	FIG00755590: hypothetical protein
SGAir0260_chromosome	3728477	3735013	-	2	fig|1396.2483.peg.3790	wall-associated protein%2C putative
SGAir0260_chromosome	3735420	3735569	+	0	fig|1396.2483.peg.3791	FIG01247261: hypothetical protein
SGAir0260_chromosome	3739815	3740852	+	0	fig|1396.2483.peg.3797	Beta-lactamase class C-like and penicillin binding proteins (PBPs) superfamily
SGAir0260_chromosome	3742599	3743330	-	0	fig|1396.2483.peg.3800	hypothetical protein
SGAir0260_chromosome	3765434	3765583	-	2	fig|1396.2483.peg.3828	FIG01231299: hypothetical protein
SGAir0260_chromosome	3767830	3768492	-	1	fig|1396.2483.peg.3831	Uncharacterized methyltransferase SCO7062
SGAir0260_chromosome	3772644	3773357	-	0	fig|1396.2483.peg.3835	FIG01231838: hypothetical protein
SGAir0260_chromosome	3815609	3816052	+	2	fig|1396.2483.peg.3876	hypothetical protein
SGAir0260_chromosome	3816104	3817372	-	2	fig|1396.2483.peg.3877	glycosyl hydrolase%2C family 5
SGAir0260_chromosome	3817884	3818357	-	0	fig|1396.2483.peg.3878	Response regulator aspartate phosphatase
SGAir0260_chromosome	3818509	3821238	-	1	fig|1396.2483.peg.3879	Sensory box/GGDEF family protein
SGAir0260_chromosome	3822256	3823734	+	1	fig|1396.2483.peg.3880	ABC-F type ribosomal protection protein > Lsa(B)
SGAir0260_chromosome	3844272	3845369	+	0	fig|1396.2483.peg.3898	hypothetical protein
SGAir0260_chromosome	3921030	3922145	-	0	fig|1396.2483.peg.3965	Transposase
SGAir0260_chromosome	3927017	3927283	-	2	fig|1396.2483.peg.3974	Efflux ABC transporter%2C permease/ATP-binding protein
SGAir0260_chromosome	3945924	3946910	-	0	fig|1396.2483.peg.3996	HoxN/HupN/NixA family nickel/cobalt transporter
SGAir0260_chromosome	3946897	3947529	-	1	fig|1396.2483.peg.3997	Urea channel UreI
SGAir0260_chromosome	3947548	3948369	-	1	fig|1396.2483.peg.3998	Urease accessory protein UreD
SGAir0260_chromosome	3948366	3948686	-	0	fig|1396.2483.peg.3999	Urease accessory protein UreG
SGAir0260_chromosome	3948670	3948984	-	1	fig|1396.2483.peg.4000	Urease accessory protein UreG
SGAir0260_chromosome	3948999	3949697	-	0	fig|1396.2483.peg.4001	Urease accessory protein UreF
SGAir0260_chromosome	3949675	3950130	-	1	fig|1396.2483.peg.4002	Urease accessory protein UreE
SGAir0260_chromosome	3950149	3951861	-	1	fig|1396.2483.peg.4003	Urease alpha subunit (EC 3.5.1.5)
SGAir0260_chromosome	3951863	3952192	-	2	fig|1396.2483.peg.4004	Urease beta subunit (EC 3.5.1.5)
SGAir0260_chromosome	3952207	3952509	-	1	fig|1396.2483.peg.4005	Urease gamma subunit (EC 3.5.1.5)
SGAir0260_chromosome	3971550	3971831	-	0	fig|1396.2483.peg.4026	Intracellular protease
SGAir0260_chromosome	3979441	3979533	-	1	fig|1396.2483.peg.4036	hypothetical protein
SGAir0260_chromosome	4004230	4004460	-	1	fig|1396.2483.peg.4066	hypothetical protein
SGAir0260_chromosome	4011569	4011874	+	2	fig|1396.2483.peg.4076	hypothetical protein
SGAir0260_chromosome	4011905	4014238	-	2	fig|1396.2483.peg.4077	hypothetical protein
SGAir0260_chromosome	4014264	4015433	-	0	fig|1396.2483.peg.4078	Cell division protein FtsH (EC 3.4.24.-)
SGAir0260_chromosome	4017059	4017298	-	2	fig|1396.2483.peg.4080	holin
SGAir0260_chromosome	4017596	4018789	+	2	fig|1396.2483.peg.4081	Mobile element protein
SGAir0260_chromosome	4019155	4025352	-	1	fig|1396.2483.peg.4083	Phage minor structural protein
SGAir0260_chromosome	4025349	4026821	-	0	fig|1396.2483.peg.4084	Phage tail protein
SGAir0260_chromosome	4026863	4029043	-	2	fig|1396.2483.peg.4085	Tail length tape measure protein
SGAir0260_chromosome	4029308	4030774	-	2	fig|1396.2483.peg.4086	hypothetical protein
SGAir0260_chromosome	4030790	4030951	-	2	fig|1396.2483.peg.4087	hypothetical protein
SGAir0260_chromosome	4031005	4031367	-	1	fig|1396.2483.peg.4088	Phage protein
SGAir0260_chromosome	4031372	4031965	-	2	fig|1396.2483.peg.4089	Phage major tail protein
SGAir0260_chromosome	4031966	4032295	-	2	fig|1396.2483.peg.4090	Phage protein
SGAir0260_chromosome	4032292	4032648	-	1	fig|1396.2483.peg.4091	Phage protein
SGAir0260_chromosome	4032641	4032940	-	2	fig|1396.2483.peg.4092	hypothetical protein
SGAir0260_chromosome	4032937	4033215	-	1	fig|1396.2483.peg.4093	Phage DNA packaging protein
SGAir0260_chromosome	4033212	4033502	-	0	fig|1396.2483.peg.4094	hypothetical protein
SGAir0260_chromosome	4033539	4034702	-	0	fig|1396.2483.peg.4095	Phage major capsid protein
SGAir0260_chromosome	4034716	4035300	-	1	fig|1396.2483.peg.4096	Phage head maturation protease
SGAir0260_chromosome	4035266	4036477	-	2	fig|1396.2483.peg.4097	Phage portal protein
SGAir0260_chromosome	4036493	4038181	-	2	fig|1396.2483.peg.4098	Phage terminase%2C large subunit
SGAir0260_chromosome	4038178	4038549	-	1	fig|1396.2483.peg.4099	hypothetical protein
SGAir0260_chromosome	4038718	4039014	-	1	fig|1396.2483.peg.4100	Phage protein
SGAir0260_chromosome	4039349	4039510	+	2	fig|1396.2483.peg.4101	hypothetical protein
SGAir0260_chromosome	4039782	4040204	+	0	fig|1396.2483.peg.4102	Phage protein
SGAir0260_chromosome	4040286	4041971	-	0	fig|1396.2483.peg.4103	hypothetical protein
SGAir0260_chromosome	4042017	4042484	-	0	fig|1396.2483.peg.4104	Putative prophage protein (ps3)
SGAir0260_chromosome	4042906	4043181	-	1	fig|1396.2483.peg.4105	hypothetical protein
SGAir0260_chromosome	4043421	4043555	-	0	fig|1396.2483.peg.4106	hypothetical protein
SGAir0260_chromosome	4043769	4044644	-	0	fig|1396.2483.peg.4107	hypothetical protein
SGAir0260_chromosome	4044653	4046764	-	2	fig|1396.2483.peg.4108	hypothetical protein
SGAir0260_chromosome	4047028	4047531	-	1	fig|1396.2483.peg.4109	RNA polymerase sigma-70 factor
SGAir0260_chromosome	4048155	4048859	-	0	fig|1396.2483.peg.4110	hypothetical protein
SGAir0260_chromosome	4049179	4049427	-	1	fig|1396.2483.peg.4111	hypothetical protein
SGAir0260_chromosome	4049657	4050694	+	2	fig|1396.2483.peg.4112	hypothetical protein
SGAir0260_chromosome	4050735	4051385	-	0	fig|1396.2483.peg.4113	hypothetical protein
SGAir0260_chromosome	4051482	4051880	-	0	fig|1396.2483.peg.4114	group-specific protein
SGAir0260_chromosome	4051885	4052172	-	1	fig|1396.2483.peg.4115	hypothetical protein
SGAir0260_chromosome	4052308	4052610	+	1	fig|1396.2483.peg.4116	hypothetical protein
SGAir0260_chromosome	4052763	4053509	-	0	fig|1396.2483.peg.4117	Thymidylate synthase ThyX (EC 2.1.1.148)
SGAir0260_chromosome	4053743	4054501	-	2	fig|1396.2483.peg.4118	DNA-cytosine methyltransferase (EC 2.1.1.37)
SGAir0260_chromosome	4054710	4054826	-	0	fig|1396.2483.peg.4119	hypothetical protein
SGAir0260_chromosome	4055025	4055219	+	0	fig|1396.2483.peg.4120	hypothetical protein
SGAir0260_chromosome	4055347	4055820	+	1	fig|1396.2483.peg.4121	hypothetical protein
SGAir0260_chromosome	4055871	4056443	-	0	fig|1396.2483.peg.4122	Dimeric dUTPase (EC 3.6.1.23)
SGAir0260_chromosome	4056663	4057292	-	0	fig|1396.2483.peg.4123	hypothetical protein
SGAir0260_chromosome	4057289	4057459	-	2	fig|1396.2483.peg.4124	hypothetical protein
SGAir0260_chromosome	4057456	4057644	-	1	fig|1396.2483.peg.4125	hypothetical protein
SGAir0260_chromosome	4057668	4058450	-	0	fig|1396.2483.peg.4126	DNA replication helicase loader DnaC/DnaI
SGAir0260_chromosome	4058434	4059192	-	1	fig|1396.2483.peg.4127	Replication protein O
SGAir0260_chromosome	4059189	4059461	-	0	fig|1396.2483.peg.4128	hypothetical protein
SGAir0260_chromosome	4059475	4060146	-	1	fig|1396.2483.peg.4129	Phage protein
SGAir0260_chromosome	4060143	4060625	-	0	fig|1396.2483.peg.4130	hypothetical protein
SGAir0260_chromosome	4060640	4060804	-	2	fig|1396.2483.peg.4131	hypothetical protein
SGAir0260_chromosome	4060876	4061193	-	1	fig|1396.2483.peg.4132	hypothetical protein
SGAir0260_chromosome	4061183	4061344	-	2	fig|1396.2483.peg.4133	hypothetical protein
SGAir0260_chromosome	4061344	4061610	-	1	fig|1396.2483.peg.4134	hypothetical protein
SGAir0260_chromosome	4061630	4062358	-	2	fig|1396.2483.peg.4135	Phage antirepressor protein
SGAir0260_chromosome	4062355	4062555	-	1	fig|1396.2483.peg.4136	Phage repressor
SGAir0260_chromosome	4062831	4063244	+	0	fig|1396.2483.peg.4137	Phage transcriptional regulator%2C Cro/CI family
SGAir0260_chromosome	4063267	4063695	+	1	fig|1396.2483.peg.4138	Phage repressor protein
SGAir0260_chromosome	4063803	4064996	-	0	fig|1396.2483.peg.4139	Mobile element protein
SGAir0260_chromosome	4065294	4065461	+	0	fig|1396.2483.peg.4140	hypothetical protein
SGAir0260_chromosome	4065503	4066648	+	2	fig|1396.2483.peg.4141	Phage integrase
SGAir0260_chromosome	4077145	4077447	+	1	fig|1396.2483.peg.4151	Mobile element protein
SGAir0260_chromosome	4077438	4078304	+	0	fig|1396.2483.peg.4152	Transposase
SGAir0260_chromosome	4120355	4120498	-	2	fig|1396.2483.peg.4199	FIG01225838: hypothetical protein
SGAir0260_chromosome	4142450	4142575	-	2	fig|1396.2483.peg.4214	FIG01238239: hypothetical protein
SGAir0260_chromosome	4149915	4150340	-	0	fig|1396.2483.peg.4221	RecA protein
SGAir0260_chromosome	4174584	4174751	-	0	fig|1396.2483.peg.4244	Dipicolinate synthase subunit B
SGAir0260_chromosome	4175135	4175410	+	2	fig|1396.2483.peg.4245	hypothetical protein
SGAir0260_chromosome	4175452	4175814	+	1	fig|1396.2483.peg.4246	hypothetical protein
SGAir0260_chromosome	4175811	4177301	+	0	fig|1396.2483.peg.4247	hypothetical protein
SGAir0260_chromosome	4177326	4177751	+	0	fig|1396.2483.peg.4248	FIG01241771: hypothetical protein
SGAir0260_chromosome	4178503	4179009	+	1	fig|1396.2483.peg.4249	hypothetical protein
SGAir0260_chromosome	4180016	4180243	-	2	fig|1396.2483.peg.4251	FIG01227797: hypothetical protein
SGAir0260_chromosome	4180294	4180611	-	1	fig|1396.2483.peg.4252	hypothetical protein
SGAir0260_chromosome	4180761	4181921	-	0	fig|1396.2483.peg.4253	hypothetical protein
SGAir0260_chromosome	4182025	4183719	-	1	fig|1396.2483.peg.4254	hypothetical protein
SGAir0260_chromosome	4183721	4185250	-	2	fig|1396.2483.peg.4255	hypothetical protein
SGAir0260_chromosome	4185250	4185966	-	1	fig|1396.2483.peg.4256	hypothetical protein
SGAir0260_chromosome	4185967	4187988	-	1	fig|1396.2483.peg.4257	Phage tail length tape-measure protein
SGAir0260_chromosome	4188154	4188423	-	1	fig|1396.2483.peg.4258	Phage tail length tape-measure protein
SGAir0260_chromosome	4188431	4189474	-	2	fig|1396.2483.peg.4259	hypothetical protein
SGAir0260_chromosome	4189491	4189631	-	0	fig|1396.2483.peg.4260	FIG01225845: hypothetical protein
SGAir0260_chromosome	4189721	4190107	-	2	fig|1396.2483.peg.4261	Phage protein
SGAir0260_chromosome	4190143	4190772	-	1	fig|1396.2483.peg.4262	hypothetical protein
SGAir0260_chromosome	4190778	4191161	-	0	fig|1396.2483.peg.4263	Phage protein
SGAir0260_chromosome	4191161	4191490	-	2	fig|1396.2483.peg.4264	Phage protein
SGAir0260_chromosome	4191889	4192050	-	1	fig|1396.2483.peg.4266	Phage protein
SGAir0260_chromosome	4193364	4193474	-	0	fig|1396.2483.peg.4268	Phage capsid and scaffold
SGAir0260_chromosome	4195199	4195459	+	2	fig|1396.2483.peg.4271	hypothetical protein
SGAir0260_chromosome	4195495	4197219	-	1	fig|1396.2483.peg.4272	Phage terminase%2C large subunit
SGAir0260_chromosome	4197725	4198117	-	2	fig|1396.2483.peg.4274	Phage endonuclease
SGAir0260_chromosome	4198114	4198407	-	1	fig|1396.2483.peg.4275	Phage protein
SGAir0260_chromosome	4198481	4199218	-	2	fig|1396.2483.peg.4276	hypothetical protein
SGAir0260_chromosome	4199670	4200446	-	0	fig|1396.2483.peg.4277	hypothetical protein
SGAir0260_chromosome	4200645	4201187	-	0	fig|1396.2483.peg.4278	Phage integrase
SGAir0260_chromosome	4201184	4201657	-	2	fig|1396.2483.peg.4279	Phage protein
SGAir0260_chromosome	4202051	4202389	-	2	fig|1396.2483.peg.4280	hypothetical protein
SGAir0260_chromosome	4202468	4202740	-	2	fig|1396.2483.peg.4281	Dimeric dUTPase (EC 3.6.1.23)
SGAir0260_chromosome	4202757	4202951	-	0	fig|1396.2483.peg.4282	phage-like fragment
SGAir0260_chromosome	4203021	4203383	-	0	fig|1396.2483.peg.4283	FIG01235644: hypothetical protein
SGAir0260_chromosome	4203358	4203546	-	1	fig|1396.2483.peg.4284	FIG01226182: hypothetical protein
SGAir0260_chromosome	4203549	4204871	-	0	fig|1396.2483.peg.4285	Replicative DNA helicase (DnaB) (EC 3.6.4.12)
SGAir0260_chromosome	4204868	4205824	-	2	fig|1396.2483.peg.4286	Phage replication protein
SGAir0260_chromosome	4205826	4206002	-	0	fig|1396.2483.peg.4287	hypothetical protein
SGAir0260_chromosome	4206103	4206387	-	1	fig|1396.2483.peg.4288	FIG01226163: hypothetical protein
SGAir0260_chromosome	4206574	4206795	-	1	fig|1396.2483.peg.4289	FIG01231797: hypothetical protein
SGAir0260_chromosome	4206809	4207396	-	2	fig|1396.2483.peg.4290	FIG01229357: hypothetical protein
SGAir0260_chromosome	4207487	4207735	-	2	fig|1396.2483.peg.4291	FIG01234383: hypothetical protein
SGAir0260_chromosome	4207788	4207976	-	0	fig|1396.2483.peg.4292	hypothetical protein
SGAir0260_chromosome	4208119	4208553	+	1	fig|1396.2483.peg.4293	FIG01234691: hypothetical protein
SGAir0260_chromosome	4208566	4209000	+	1	fig|1396.2483.peg.4294	FIG01230696: hypothetical protein
SGAir0260_chromosome	4209041	4209559	+	2	fig|1396.2483.peg.4295	lipoprotein%2C putative
SGAir0260_chromosome	4209660	4210541	+	0	fig|1396.2483.peg.4296	hypothetical protein
SGAir0260_chromosome	4210662	4212209	+	0	fig|1396.2483.peg.4297	Site-specific recombinase
SGAir0260_chromosome	4321580	4322446	-	2	fig|1396.2483.peg.4403	Transposase
SGAir0260_chromosome	4322437	4322739	-	1	fig|1396.2483.peg.4404	Mobile element protein
SGAir0260_chromosome	4377981	4378154	+	0	fig|1396.2483.peg.4461	Arginine decarboxylase (EC 4.1.1.19)
SGAir0260_chromosome	4432946	4433788	-	2	fig|1396.2483.peg.4521	Putative transposase InsK for insertion sequence element IS150
SGAir0260_chromosome	4433785	4434315	-	1	fig|1396.2483.peg.4522	Transposase
SGAir0260_chromosome	4437024	4437176	+	0	fig|1396.2483.peg.4527	hypothetical protein
SGAir0260_chromosome	4440944	4441108	-	2	fig|1396.2483.peg.4533	HlyC domain protein
SGAir0260_chromosome	4496595	4496714	-	0	fig|1396.2483.peg.4598	hypothetical protein
SGAir0260_chromosome	4522800	4522922	+	0	fig|1396.2483.peg.4631	hypothetical protein
SGAir0260_chromosome	4539605	4539721	-	2	fig|1396.2483.peg.4649	FIG01233394: hypothetical protein
SGAir0260_chromosome	4598413	4598556	-	1	fig|1396.2483.peg.4716	Spore photoproduct lyase (EC 4.1.99.14)
SGAir0260_chromosome	4621121	4621237	-	2	fig|1396.2483.peg.4751	hypothetical protein
SGAir0260_chromosome	4621265	4621852	-	2	fig|1396.2483.peg.4752	Phage protein
SGAir0260_chromosome	4621830	4623011	-	0	fig|1396.2483.peg.4753	DNA translocase FtsK
SGAir0260_chromosome	4623126	4623308	-	0	fig|1396.2483.peg.4754	Phage protein
SGAir0260_chromosome	4623311	4623613	-	2	fig|1396.2483.peg.4755	Phage protein
SGAir0260_chromosome	4623797	4624018	+	2	fig|1396.2483.peg.4756	prophage LambdaBa02%2C repressor protein
SGAir0260_chromosome	4624011	4624502	+	0	fig|1396.2483.peg.4757	hypothetical phage protein
SGAir0260_chromosome	4624544	4625329	-	2	fig|1396.2483.peg.4758	hypothetical protein
SGAir0260_chromosome	4625329	4625754	-	1	fig|1396.2483.peg.4759	Holin
SGAir0260_chromosome	4625865	4626404	-	0	fig|1396.2483.peg.4760	hypothetical protein
SGAir0260_chromosome	4626401	4626886	-	2	fig|1396.2483.peg.4761	hypothetical protein
SGAir0260_chromosome	4627016	4627144	-	2	fig|1396.2483.peg.4762	hypothetical protein
SGAir0260_chromosome	4627197	4627544	-	0	fig|1396.2483.peg.4763	FIG01231091: hypothetical protein
SGAir0260_chromosome	4627566	4632479	-	0	fig|1396.2483.peg.4764	Phage tail protein
SGAir0260_chromosome	4632476	4633942	-	2	fig|1396.2483.peg.4765	Phage tail protein
SGAir0260_chromosome	4633957	4637805	-	1	fig|1396.2483.peg.4766	Tail length tape measure protein
SGAir0260_chromosome	4637820	4637996	-	0	fig|1396.2483.peg.4767	FIG01233312: hypothetical protein
SGAir0260_chromosome	4638026	4638343	-	2	fig|1396.2483.peg.4768	FIG01225866: hypothetical protein
SGAir0260_chromosome	4638392	4638997	-	2	fig|1396.2483.peg.4769	hypothetical protein
SGAir0260_chromosome	4638998	4639357	-	2	fig|1396.2483.peg.4770	FIG01229968: hypothetical protein
SGAir0260_chromosome	4639354	4639791	-	1	fig|1396.2483.peg.4771	FIG01225884: hypothetical protein
SGAir0260_chromosome	4639784	4640107	-	2	fig|1396.2483.peg.4772	FIG01228293: hypothetical protein
SGAir0260_chromosome	4640094	4640381	-	0	fig|1396.2483.peg.4773	FIG01228995: hypothetical protein
SGAir0260_chromosome	4640402	4641574	-	2	fig|1396.2483.peg.4774	Phage capsid protein
SGAir0260_chromosome	4641612	4642322	-	0	fig|1396.2483.peg.4775	Prophage Clp protease-like protein
SGAir0260_chromosome	4642610	4643803	+	2	fig|1396.2483.peg.4776	Mobile element protein
SGAir0260_chromosome	4643897	4645144	-	2	fig|1396.2483.peg.4777	Phage portal protein
SGAir0260_chromosome	4645161	4645322	-	0	fig|1396.2483.peg.4778	hypothetical protein
SGAir0260_chromosome	4645333	4647027	-	1	fig|1396.2483.peg.4779	Phage terminase%2C large subunit
SGAir0260_chromosome	4647024	4647524	-	0	fig|1396.2483.peg.4780	Phage terminase small subunit
SGAir0260_chromosome	4647663	4647869	-	0	fig|1396.2483.peg.4781	FIG01232631: hypothetical protein
SGAir0260_chromosome	4648042	4648365	-	1	fig|1396.2483.peg.4782	hypothetical protein
SGAir0260_chromosome	4648380	4648634	-	0	fig|1396.2483.peg.4783	Transglycosylase
SGAir0260_chromosome	4648658	4648918	-	2	fig|1396.2483.peg.4784	hypothetical protein
SGAir0260_chromosome	4648950	4649132	-	0	fig|1396.2483.peg.4785	Phage protein
SGAir0260_chromosome	4649136	4649264	-	0	fig|1396.2483.peg.4786	hypothetical protein
SGAir0260_chromosome	4650792	4650962	-	0	fig|1396.2483.peg.4789	Phage protein
SGAir0260_chromosome	4651208	4651558	-	2	fig|1396.2483.peg.4791	Phage protein
SGAir0260_chromosome	4651592	4651714	-	2	fig|1396.2483.peg.4792	hypothetical protein
SGAir0260_chromosome	4651701	4651934	-	0	fig|1396.2483.peg.4793	hypothetical protein
SGAir0260_chromosome	4651927	4652082	-	1	fig|1396.2483.peg.4794	hypothetical protein
SGAir0260_chromosome	4652304	4652723	-	0	fig|1396.2483.peg.4795	DNA-cytosine methyltransferase (EC 2.1.1.37)
SGAir0260_chromosome	4652677	4653219	-	1	fig|1396.2483.peg.4796	DNA-cytosine methyltransferase (EC 2.1.1.37)
SGAir0260_chromosome	4653265	4653585	-	1	fig|1396.2483.peg.4797	hypothetical protein
SGAir0260_chromosome	4653734	4653859	-	2	fig|1396.2483.peg.4798	hypothetical protein
SGAir0260_chromosome	4654062	4654493	-	0	fig|1396.2483.peg.4799	hypothetical protein
SGAir0260_chromosome	4654533	4655207	-	0	fig|1396.2483.peg.4800	hypothetical protein
SGAir0260_chromosome	4655236	4655949	-	1	fig|1396.2483.peg.4801	hypothetical protein
SGAir0260_chromosome	4655989	4656366	-	1	fig|1396.2483.peg.4802	hypothetical protein
SGAir0260_chromosome	4656405	4656860	-	0	fig|1396.2483.peg.4803	hypothetical protein
SGAir0260_chromosome	4656880	4657131	-	1	fig|1396.2483.peg.4804	FIG01231899: hypothetical protein
SGAir0260_chromosome	4657157	4657324	-	2	fig|1396.2483.peg.4805	FIG01228053: hypothetical protein
SGAir0260_chromosome	4657343	4657702	-	2	fig|1396.2483.peg.4806	FIG01225113: hypothetical protein
SGAir0260_chromosome	4657695	4657973	-	0	fig|1396.2483.peg.4807	Transition state regulatory protein AbrB
SGAir0260_chromosome	4658199	4658990	-	0	fig|1396.2483.peg.4809	DNA replication helicase loader DnaC/DnaI
SGAir0260_chromosome	4658971	4659816	-	1	fig|1396.2483.peg.4810	Phage replication initiation protein
SGAir0260_chromosome	4660028	4660192	-	2	fig|1396.2483.peg.4812	hypothetical protein
SGAir0260_chromosome	4660205	4660465	-	2	fig|1396.2483.peg.4813	hypothetical protein
SGAir0260_chromosome	4660504	4661235	-	1	fig|1396.2483.peg.4814	Antirepressor
SGAir0260_chromosome	4661303	4661503	-	2	fig|1396.2483.peg.4815	FIG01246605: hypothetical protein
SGAir0260_chromosome	4661713	4662063	+	1	fig|1396.2483.peg.4816	transcriptional regulator
SGAir0260_chromosome	4662069	4662218	-	0	fig|1396.2483.peg.4817	FIG01226946: hypothetical protein
SGAir0260_chromosome	4662385	4662540	-	1	fig|1396.2483.peg.4818	hypothetical protein
SGAir0260_chromosome	4662537	4663709	-	0	fig|1396.2483.peg.4819	Prophage helix-turn-helix protein
SGAir0260_chromosome	4664198	4664542	+	2	fig|1396.2483.peg.4820	Transcriptional regulator%2C MerR family
SGAir0260_chromosome	4664703	4665872	+	0	fig|1396.2483.peg.4821	Phage integrase
SGAir0260_chromosome	4666015	4666203	-	1	fig|1396.2483.peg.4822	Late competence protein ComGF%2C access of DNA to ComEA%2C FIG012620
SGAir0260_chromosome	4847662	4848132	+	1	fig|1396.2483.peg.5016	Exosporium protein D
SGAir0260_chromosome	4952148	4952399	+	0	fig|1396.2483.peg.5126	hypothetical protein
SGAir0260_chromosome	5006963	5007079	-	2	fig|1396.2483.peg.5181	hypothetical protein
SGAir0260_chromosome	5013288	5013743	-	0	fig|1396.2483.peg.5191	Acetyltransferase%2C GNAT family
SGAir0260_chromosome	5047586	5047897	+	2	fig|1396.2483.peg.5230	hypothetical protein
SGAir0260_chromosome	5047922	5048404	+	2	fig|1396.2483.peg.5231	conserved hypothetical protein protein
SGAir0260_chromosome	5048418	5048537	+	0	fig|1396.2483.peg.5232	hypothetical protein
SGAir0260_chromosome	5060921	5063977	-	2	fig|1396.2483.peg.5246	Two-component system sensor histidine kinase
SGAir0260_chromosome	5064095	5064910	-	2	fig|1396.2483.peg.5247	Sortase A%2C LPXTG specific
SGAir0260_chromosome	5065052	5066716	-	2	fig|1396.2483.peg.5248	Collagen adhesion protein
SGAir0260_chromosome	5066749	5069742	-	1	fig|1396.2483.peg.5249	hypothetical protein
SGAir0260_chromosome	5070061	5071149	+	1	fig|1396.2483.peg.5250	response regulator receiver domain protein
SGAir0260_chromosome	5073552	5073788	+	0	fig|1396.2483.peg.5255	hypothetical protein
SGAir0260_chromosome	5073790	5074152	+	1	fig|1396.2483.peg.5256	hypothetical protein
SGAir0260_chromosome	5130808	5131236	+	1	fig|1396.2483.peg.5317	hypothetical protein
SGAir0260_chromosome	5154735	5154914	+	0	fig|1396.2483.peg.5342	hypothetical protein
SGAir0260_chromosome	5157104	5157217	+	2	fig|1396.2483.peg.5345	hypothetical protein
SGAir0260_chromosome	5169410	5170663	+	2	fig|1396.2483.peg.5357	FIG01228831: hypothetical protein
SGAir0260_chromosome	5170746	5170904	-	0	fig|1396.2483.peg.5358	FIG01227365: hypothetical protein
SGAir0260_chromosome	5183891	5184010	-	2	fig|1396.2483.peg.5380	hypothetical protein
SGAir0260_chromosome	5201990	5202709	+	2	fig|1396.2483.peg.5402	hypothetical protein
SGAir0260_chromosome	5208989	5209627	-	2	fig|1396.2483.peg.5410	FIG038982: hypothetical protein
SGAir0260_chromosome	5219834	5220424	+	2	fig|1396.2483.peg.5420	Transcriptional regulator%2C AcrR family
SGAir0260_chromosome	5220471	5221142	+	0	fig|1396.2483.peg.5421	FIG01232061: hypothetical protein
SGAir0260_chromosome	5232010	5233167	-	1	fig|1396.2483.peg.5432	Mobile element protein
SGAir0260_chromosome	5233164	5233616	-	0	fig|1396.2483.peg.5433	hypothetical protein
SGAir0260_chromosome	5253934	5254095	-	1	fig|1396.2483.peg.5451	FIG01237565: hypothetical protein
SGAir0260_chromosome	5286899	5288146	-	2	fig|1396.2483.peg.5481	FIG01227986: hypothetical protein
SGAir0260_chromosome	5288162	5288584	-	2	fig|1396.2483.peg.5482	acid phosphatase/vanadium-dependent haloperoxidase related
SGAir0260_chromosome	5288596	5288940	-	1	fig|1396.2483.peg.5483	Permease of the drug/metabolite transporter (DMT) superfamily
SGAir0260_chromosome	5289043	5289930	-	1	fig|1396.2483.peg.5484	UbiA polyprenyltransferase family protein
SGAir0260_chromosome	5310457	5311284	+	1	fig|1396.2483.peg.5496	FIG01246992: hypothetical protein
SGAir0260_chromosome	5311294	5311890	-	1	fig|1396.2483.peg.5497	Phage protein
SGAir0260_chromosome	5311856	5313037	-	2	fig|1396.2483.peg.5498	DNA translocase FtsK
SGAir0260_chromosome	5313153	5313335	-	0	fig|1396.2483.peg.5499	hypothetical protein
SGAir0260_chromosome	5313332	5313649	-	2	fig|1396.2483.peg.5500	Phage protein
SGAir0260_chromosome	5313832	5314029	+	1	fig|1396.2483.peg.5501	Transcriptional regulator%2C Xre family
SGAir0260_chromosome	5314033	5314212	+	1	fig|1396.2483.peg.5502	hypothetical protein
SGAir0260_chromosome	5314218	5314799	+	0	fig|1396.2483.peg.5503	hypothetical protein
SGAir0260_chromosome	5314848	5315912	-	0	fig|1396.2483.peg.5504	N-acetylmuramoyl-L-alanine amidase
SGAir0260_chromosome	5315909	5316148	-	2	fig|1396.2483.peg.5505	holin
SGAir0260_chromosome	5316148	5316384	-	1	fig|1396.2483.peg.5506	XpaF1 protein
SGAir0260_chromosome	5316446	5319049	-	2	fig|1396.2483.peg.5507	hypothetical protein
SGAir0260_chromosome	5319097	5320218	-	1	fig|1396.2483.peg.5508	hypothetical protein
SGAir0260_chromosome	5320231	5321070	-	1	fig|1396.2483.peg.5509	Structural protein
SGAir0260_chromosome	5321098	5321970	-	1	fig|1396.2483.peg.5510	phage-related protein (tail protein)
SGAir0260_chromosome	5321967	5326949	-	0	fig|1396.2483.peg.5511	hypothetical protein
SGAir0260_chromosome	5326968	5327093	-	0	fig|1396.2483.peg.5512	FIG01231871: hypothetical protein
SGAir0260_chromosome	5327114	5327488	-	2	fig|1396.2483.peg.5513	FIG01225866: hypothetical protein
SGAir0260_chromosome	5327547	5328113	-	0	fig|1396.2483.peg.5514	prophage pi2 protein 39
SGAir0260_chromosome	5328129	5328491	-	0	fig|1396.2483.peg.5515	FIG01229968: hypothetical protein
SGAir0260_chromosome	5328488	5328925	-	2	fig|1396.2483.peg.5516	hypothetical protein
SGAir0260_chromosome	5328913	5329257	-	1	fig|1396.2483.peg.5517	FIG01228293: hypothetical protein
SGAir0260_chromosome	5329254	5329547	-	0	fig|1396.2483.peg.5518	FIG01228995: hypothetical protein
SGAir0260_chromosome	5329588	5330745	-	1	fig|1396.2483.peg.5519	Phage major capsid protein of Caudovirales (HK97-like)
SGAir0260_chromosome	5330783	5331475	-	2	fig|1396.2483.peg.5520	Prophage Clp protease-like protein
SGAir0260_chromosome	5331772	5332968	+	1	fig|1396.2483.peg.5521	Mobile element protein
SGAir0260_chromosome	5333170	5334390	-	1	fig|1396.2483.peg.5522	Phage portal protein
SGAir0260_chromosome	5334403	5336118	-	1	fig|1396.2483.peg.5523	Phage terminase%2C large subunit
SGAir0260_chromosome	5336127	5336648	-	0	fig|1396.2483.peg.5524	Phage terminase%2C small subunit
SGAir0260_chromosome	5336748	5337161	-	0	fig|1396.2483.peg.5525	Phage-associated homing endonuclease
SGAir0260_chromosome	5337218	5337448	-	2	fig|1396.2483.peg.5526	hypothetical protein
SGAir0260_chromosome	5337489	5337674	-	0	fig|1396.2483.peg.5527	hypothetical protein
SGAir0260_chromosome	5337770	5338045	+	2	fig|1396.2483.peg.5528	hypothetical protein
SGAir0260_chromosome	5338264	5338452	-	1	fig|1396.2483.peg.5529	hypothetical protein
SGAir0260_chromosome	5338480	5338710	-	1	fig|1396.2483.peg.5530	hypothetical protein
SGAir0260_chromosome	5338760	5338984	-	2	fig|1396.2483.peg.5531	Phage protein
SGAir0260_chromosome	5339279	5339668	-	2	fig|1396.2483.peg.5532	Phage protein
SGAir0260_chromosome	5339686	5339808	-	1	fig|1396.2483.peg.5533	hypothetical protein
SGAir0260_chromosome	5339953	5340138	-	1	fig|1396.2483.peg.5534	FIG01238044: hypothetical protein
SGAir0260_chromosome	5340742	5340999	-	1	fig|1396.2483.peg.5535	Phage protein
SGAir0260_chromosome	5341037	5341174	-	2	fig|1396.2483.peg.5536	Phage protein
SGAir0260_chromosome	5341200	5341385	-	0	fig|1396.2483.peg.5537	hypothetical protein
SGAir0260_chromosome	5341398	5341568	-	0	fig|1396.2483.peg.5538	hypothetical protein
SGAir0260_chromosome	5341596	5341904	-	0	fig|1396.2483.peg.5539	hypothetical protein
SGAir0260_chromosome	5342130	5342528	-	0	fig|1396.2483.peg.5540	Phage protein
SGAir0260_chromosome	5342613	5343359	-	0	fig|1396.2483.peg.5541	RNA polymerase sporulation specific sigma factor SigF
SGAir0260_chromosome	5343356	5343586	-	2	fig|1396.2483.peg.5542	hypothetical protein
SGAir0260_chromosome	5343586	5344467	-	1	fig|1396.2483.peg.5543	Helicase loader DnaI
SGAir0260_chromosome	5344479	5345252	-	0	fig|1396.2483.peg.5544	Replication protein O
SGAir0260_chromosome	5345386	5346267	-	1	fig|1396.2483.peg.5545	FIG01236499: hypothetical protein
SGAir0260_chromosome	5346291	5346962	-	0	fig|1396.2483.peg.5546	Phage antirepressor protein
SGAir0260_chromosome	5347000	5347155	-	1	fig|1396.2483.peg.5547	Phage protein
SGAir0260_chromosome	5347172	5347360	-	2	fig|1396.2483.peg.5548	FIG01230986: hypothetical protein
SGAir0260_chromosome	5347353	5347478	-	0	fig|1396.2483.peg.5549	FIG01235818: hypothetical protein
SGAir0260_chromosome	5347505	5347750	-	2	fig|1396.2483.peg.5550	FIG01239281: hypothetical protein
SGAir0260_chromosome	5347999	5348328	+	1	fig|1396.2483.peg.5551	transcriptional regulator%2C XRE family
SGAir0260_chromosome	5348346	5348471	-	0	fig|1396.2483.peg.5552	FIG01232123: hypothetical protein
SGAir0260_chromosome	5348606	5348734	-	2	fig|1396.2483.peg.5553	hypothetical protein
SGAir0260_chromosome	5348731	5349867	-	1	fig|1396.2483.peg.5554	hypothetical protein
SGAir0260_chromosome	5350029	5350259	-	0	fig|1396.2483.peg.5555	FIG01244577: hypothetical protein
SGAir0260_chromosome	5350465	5350581	-	1	fig|1396.2483.peg.5556	hypothetical protein
SGAir0260_chromosome	5351222	5352283	+	2	fig|1396.2483.peg.5557	Integrase
SGAir0260_chromosome	5357954	5358127	+	2	fig|1396.2483.peg.5565	Stage 0 sporulation regulatory protein
SGAir0260_chromosome	5361782	5362165	-	2	fig|1396.2483.peg.5571	hypothetical protein
SGAir0260_chromosome	5362202	5362456	-	2	fig|1396.2483.peg.5572	FIG01227392: hypothetical protein
SGAir0260_chromosome	5368822	5369925	+	1	fig|1396.2483.peg.5583	Similar to citrate lyase beta subunit
SGAir0260_chromosome	5370122	5371216	+	2	fig|1396.2483.peg.5584	COG0503: Adenine/guanine phosphoribosyltransferases and related PRPP-binding proteins
SGAir0260_chromosome	5371222	5372334	+	1	fig|1396.2483.peg.5585	putative ATP/GTP-binding protein protein
SGAir0260_chromosome	5372331	5373146	+	0	fig|1396.2483.peg.5586	hypothetical protein
SGAir0260_chromosome	5397396	5397542	-	0	fig|1396.2483.peg.5615	Methionine ABC transporter ATP-binding protein
SGAir0260_chromosome	5399064	5399180	+	0	fig|1396.2483.peg.5619	hypothetical protein
SGAir0260_chromosome	5425221	5425337	-	0	fig|1396.2483.peg.5650	hypothetical protein
SGAir0260_chromosome	5469202	5470416	-	1	fig|1396.2483.peg.5695	Uncharacterized MFS-type transporter YtbD
SGAir0260_chromosome	5485072	5485476	-	1	fig|1396.2483.peg.5711	Membrane protein
SGAir0260_chromosome	5485526	5486488	-	2	fig|1396.2483.peg.5712	hypothetical protein
SGAir0260_chromosome	5488704	5489285	+	0	fig|1396.2483.peg.5715	Carbonic anhydrase%2C beta class (EC 4.2.1.1)
SGAir0260_chromosome	5489320	5489790	+	1	fig|1396.2483.peg.5716	hypothetical protein
SGAir0260_chromosome	5499316	5499636	+	1	fig|1396.2483.peg.5724	FIG01239190: hypothetical protein
SGAir0260_chromosome	5499976	5501118	-	1	fig|1396.2483.peg.5725	hypothetical protein
SGAir0260_chromosome	5501248	5501481	+	1	fig|1396.2483.peg.5726	Transposase
SGAir0260_chromosome	5501818	5502750	+	1	fig|1396.2483.peg.5727	hypothetical protein
SGAir0260_chromosome	5503559	5504026	-	2	fig|1396.2483.peg.5728	tmRNA-binding protein SmpB
SGAir0260_chromosome	5504150	5504317	+	2	fig|1396.2483.peg.5729	hypothetical protein
SGAir0260_chromosome	5504642	5507068	-	2	fig|1396.2483.peg.5730	3'-to-5' exoribonuclease RNase R
SGAir0260_chromosome	5507561	5508637	+	2	fig|1396.2483.peg.5731	Hypothetical cytosolic protein
SGAir0260_chromosome	5508654	5509262	-	0	fig|1396.2483.peg.5732	Phage protein
SGAir0260_chromosome	5509252	5510418	-	1	fig|1396.2483.peg.5733	Cell division protein FtsK
SGAir0260_chromosome	5510429	5510749	-	2	fig|1396.2483.peg.5734	FIG01230112: hypothetical protein
SGAir0260_chromosome	5510769	5510900	-	0	fig|1396.2483.peg.5735	hypothetical protein
SGAir0260_chromosome	5511224	5511448	+	2	fig|1396.2483.peg.5736	hypothetical protein
SGAir0260_chromosome	5512055	5512225	-	2	fig|1396.2483.peg.5737	hypothetical protein
SGAir0260_chromosome	5512400	5513101	-	2	fig|1396.2483.peg.5738	Phage N-acetylmuramoyl-L-alanine amidase (EC 3.5.1.28)
SGAir0260_chromosome	5513101	5513526	-	1	fig|1396.2483.peg.5739	Holin
SGAir0260_chromosome	5513602	5513826	-	1	fig|1396.2483.peg.5740	XpaF1 protein
SGAir0260_chromosome	5513952	5517977	-	0	fig|1396.2483.peg.5741	Phage protein
SGAir0260_chromosome	5517974	5519455	-	2	fig|1396.2483.peg.5742	Phage protein
SGAir0260_chromosome	5519470	5523318	-	1	fig|1396.2483.peg.5743	Tail length tape measure protein
SGAir0260_chromosome	5523333	5523446	-	0	fig|1396.2483.peg.5744	FIG01233312: hypothetical protein
SGAir0260_chromosome	5523539	5523856	-	2	fig|1396.2483.peg.5745	FIG01225866: hypothetical protein
SGAir0260_chromosome	5523906	5524514	-	0	fig|1396.2483.peg.5746	hypothetical protein
SGAir0260_chromosome	5524515	5524874	-	0	fig|1396.2483.peg.5747	FIG01229968: hypothetical protein
SGAir0260_chromosome	5524871	5525305	-	2	fig|1396.2483.peg.5748	FIG01225884: hypothetical protein
SGAir0260_chromosome	5525298	5525621	-	0	fig|1396.2483.peg.5749	FIG01228293: hypothetical protein
SGAir0260_chromosome	5525608	5525895	-	1	fig|1396.2483.peg.5750	FIG01228995: hypothetical protein
SGAir0260_chromosome	5525916	5527082	-	0	fig|1396.2483.peg.5751	Phage capsid protein
SGAir0260_chromosome	5527120	5527830	-	1	fig|1396.2483.peg.5752	Prophage Clp protease-like protein
SGAir0260_chromosome	5527817	5529070	-	2	fig|1396.2483.peg.5753	Phage portal protein
SGAir0260_chromosome	5529087	5529248	-	0	fig|1396.2483.peg.5754	hypothetical protein
SGAir0260_chromosome	5529259	5530953	-	1	fig|1396.2483.peg.5755	Phage terminase%2C large subunit
SGAir0260_chromosome	5530955	5531458	-	2	fig|1396.2483.peg.5756	Phage terminase small subunit
SGAir0260_chromosome	5531588	5531794	-	2	fig|1396.2483.peg.5757	FIG01232631: hypothetical protein
SGAir0260_chromosome	5531955	5532209	-	0	fig|1396.2483.peg.5758	Transglycosylase
SGAir0260_chromosome	5532344	5532556	-	2	fig|1396.2483.peg.5759	Phage protein
SGAir0260_chromosome	5532638	5533036	+	2	fig|1396.2483.peg.5760	hypothetical protein
SGAir0260_chromosome	5533033	5533233	-	1	fig|1396.2483.peg.5761	FIG01231962: hypothetical protein
SGAir0260_chromosome	5533250	5533504	-	2	fig|1396.2483.peg.5762	FIG01231962: hypothetical protein
SGAir0260_chromosome	5534349	5534891	-	0	fig|1396.2483.peg.5764	Phage integrase
SGAir0260_chromosome	5534888	5535373	-	2	fig|1396.2483.peg.5765	Phage protein
SGAir0260_chromosome	5535401	5535562	-	2	fig|1396.2483.peg.5766	Phage protein
SGAir0260_chromosome	5535679	5535858	-	1	fig|1396.2483.peg.5767	hypothetical protein
SGAir0260_chromosome	5536820	5536984	-	2	fig|1396.2483.peg.5769	hypothetical protein
SGAir0260_chromosome	5537214	5537414	-	0	fig|1396.2483.peg.5770	hypothetical protein
SGAir0260_chromosome	5537452	5537760	-	1	fig|1396.2483.peg.5771	hypothetical protein
SGAir0260_chromosome	5537922	5538113	-	0	fig|1396.2483.peg.5772	hypothetical protein
SGAir0260_chromosome	5538492	5538791	+	0	fig|1396.2483.peg.5773	hypothetical protein
SGAir0260_chromosome	5538788	5539003	-	2	fig|1396.2483.peg.5774	Phage protein
SGAir0260_chromosome	5539021	5539185	-	1	fig|1396.2483.peg.5775	hypothetical protein
SGAir0260_chromosome	5539257	5539523	-	0	fig|1396.2483.peg.5776	Phage protein
SGAir0260_chromosome	5539565	5540281	-	2	fig|1396.2483.peg.5777	DNA replication helicase loader DnaC/DnaI
SGAir0260_chromosome	5540340	5541356	-	0	fig|1396.2483.peg.5778	prophage LambdaBa04%2C DnaD replication protein%2C putative
SGAir0260_chromosome	5541601	5542248	-	1	fig|1396.2483.peg.5779	RNA polymerase sigma factor
SGAir0260_chromosome	5542523	5542837	-	2	fig|1396.2483.peg.5780	FIG01227022: hypothetical protein
SGAir0260_chromosome	5542858	5542974	-	1	fig|1396.2483.peg.5781	hypothetical protein
SGAir0260_chromosome	5543000	5543824	-	2	fig|1396.2483.peg.5782	hypothetical protein
SGAir0260_chromosome	5543863	5544018	-	1	fig|1396.2483.peg.5783	Phage protein
SGAir0260_chromosome	5544042	5544230	-	0	fig|1396.2483.peg.5784	Transcriptional regulator%2C pbsX family
SGAir0260_chromosome	5544263	5544499	-	2	fig|1396.2483.peg.5785	FIG01245674: hypothetical protein
SGAir0260_chromosome	5545020	5545151	-	0	fig|1396.2483.peg.5787	hypothetical protein
SGAir0260_chromosome	5545393	5546631	-	1	fig|1396.2483.peg.5788	hypothetical protein
SGAir0260_chromosome	5603400	5603924	-	0	fig|1396.2483.peg.5848	FIG01239426: hypothetical protein
SGAir0260_chromosome	5603969	5604607	-	2	fig|1396.2483.peg.5849	Efflux ABC transporter%2C ATP-binding protein
SGAir0260_chromosome	5604611	5605438	-	2	fig|1396.2483.peg.5850	FIG01234076: hypothetical protein
SGAir0260_chromosome	5605447	5606142	-	1	fig|1396.2483.peg.5851	FIG01237180: hypothetical protein
SGAir0260_chromosome	5606129	5606917	-	2	fig|1396.2483.peg.5852	Hypothetical membrane spanning protein
SGAir0260_chromosome	5606945	5607514	-	2	fig|1396.2483.peg.5853	FIG01230095: hypothetical protein
SGAir0260_chromosome	5607632	5608105	-	2	fig|1396.2483.peg.5854	FIG01226030: hypothetical protein
SGAir0260_chromosome	5673595	5674788	-	1	fig|1396.2483.peg.5914	Mobile element protein
SGAir0260_chromosome	5689213	5690232	-	1	fig|1396.2483.peg.5931	dTDP-glucose 4%2C6-dehydratase (EC 4.2.1.46)
SGAir0260_chromosome	5690234	5691088	-	2	fig|1396.2483.peg.5932	dTDP-4-dehydrorhamnose reductase (EC 1.1.1.133)
SGAir0260_chromosome	5691092	5691652	-	2	fig|1396.2483.peg.5933	dTDP-4-dehydrorhamnose 3%2C5-epimerase (EC 5.1.3.13)
SGAir0260_chromosome	5691668	5692546	-	2	fig|1396.2483.peg.5934	Glucose-1-phosphate thymidylyltransferase (EC 2.7.7.24)
SGAir0260_chromosome	5692678	5694000	-	1	fig|1396.2483.peg.5935	hypothetical protein
SGAir0260_chromosome	5694107	5695414	-	2	fig|1396.2483.peg.5936	hypothetical protein
SGAir0260_chromosome	5695428	5696249	-	0	fig|1396.2483.peg.5937	hypothetical protein
SGAir0260_chromosome	5696286	5697137	-	0	fig|1396.2483.peg.5938	hypothetical protein
SGAir0260_chromosome	5697155	5697709	-	2	fig|1396.2483.peg.5939	dTDP-4-dehydrorhamnose 3%2C5-epimerase (EC 5.1.3.13)
SGAir0260_chromosome	5697730	5698644	-	1	fig|1396.2483.peg.5940	hypothetical protein
SGAir0260_chromosome	5698684	5699733	-	1	fig|1396.2483.peg.5941	CDP-glucose 4%2C6-dehydratase (EC 4.2.1.45)
SGAir0260_chromosome	5699733	5700512	-	0	fig|1396.2483.peg.5942	Glucose-1-phosphate cytidylyltransferase (EC 2.7.7.33)
SGAir0260_chromosome	5700547	5701713	-	1	fig|1396.2483.peg.5943	UDP-glucose 6-dehydrogenase (EC 1.1.1.22)
SGAir0260_chromosome	5701756	5702529	-	1	fig|1396.2483.peg.5944	Putative N-acetylgalactosaminyl-diphosphoundecaprenol glucuronosyltransferase
SGAir0260_chromosome	5702531	5703223	-	2	fig|1396.2483.peg.5945	Lipid carrier : UDP-N-acetylgalactosaminyltransferase (EC 2.4.1.-)
SGAir0260_chromosome	5703223	5704338	-	1	fig|1396.2483.peg.5946	4-keto-6-deoxy-N-Acetyl-D-hexosaminyl-(Lipid carrier) aminotransferase
SGAir0260_chromosome	5758357	5758506	-	1	fig|1396.2483.peg.6008	hypothetical protein
SGAir0260_chromosome	5760552	5760686	+	0	fig|1396.2483.peg.6010	hypothetical protein
SGAir0260_chromosome	5776058	5776264	+	2	fig|1396.2483.peg.6024	Transcriptional regulator%2C Xre family
SGAir0260_chromosome	5776261	5776692	+	1	fig|1396.2483.peg.6025	hypothetical protein
SGAir0260_chromosome	5777136	5777348	+	0	fig|1396.2483.peg.6026	Recombinase
SGAir0260_chromosome	5777532	5778371	-	0	fig|1396.2483.peg.6027	hypothetical protein
SGAir0260_chromosome	5778361	5778702	-	1	fig|1396.2483.peg.6028	Transcriptional regulator%2C PadR family
SGAir0260_chromosome	5779431	5780135	+	0	fig|1396.2483.peg.6029	hypothetical protein
SGAir0260_chromosome	5780178	5780555	-	0	fig|1396.2483.peg.6030	hypothetical protein
SGAir0260_chromosome	5780548	5780754	-	1	fig|1396.2483.peg.6031	Transcriptional regulator%2C Xre family
SGAir0260_chromosome	5780884	5781795	+	1	fig|1396.2483.peg.6032	hypothetical protein
SGAir0260_chromosome	5781820	5782254	+	1	fig|1396.2483.peg.6033	putative disulfide oxidoreductase
SGAir0260_chromosome	5782251	5782712	+	0	fig|1396.2483.peg.6034	Thioredoxin
SGAir0260_chromosome	5782905	5784836	-	0	fig|1396.2483.peg.6035	hypothetical protein
SGAir0260_chromosome	5784836	5785321	-	2	fig|1396.2483.peg.6036	hypothetical protein
SGAir0260_chromosome	5785314	5786618	-	0	fig|1396.2483.peg.6037	hypothetical protein
SGAir0260_chromosome	5787073	5788590	-	1	fig|1396.2483.peg.6038	hypothetical protein
SGAir0260_chromosome	5788587	5789573	-	0	fig|1396.2483.peg.6039	Type II secretory pathway%2C component ExeA (predicted ATPase)
SGAir0260_chromosome	5789588	5791513	-	2	fig|1396.2483.peg.6040	hypothetical protein
SGAir0260_chromosome	5791506	5792165	-	0	fig|1396.2483.peg.6041	S-layer homology domain protein
SGAir0260_chromosome	5816450	5816980	+	2	fig|1396.2483.peg.6055	Transposase
SGAir0260_chromosome	5816977	5817819	+	1	fig|1396.2483.peg.6056	Putative transposase InsK for insertion sequence element IS150
SGAir0260_chromosome	5819875	5820009	-	1	fig|1396.2483.peg.6061	hypothetical protein
SGAir0260_chromosome	5887044	5887565	-	0	fig|1396.2483.peg.6130	hypothetical protein
SGAir0260_chromosome	5913446	5913550	+	2	fig|1396.2483.peg.6152	Oligoendopeptidase F-like protein
unitig_12	959	1957	-	2	fig|1396.2483.peg.6185	pXO1-08
unitig_12	2018	3817	-	2	fig|1396.2483.peg.6186	Retron-type RNA-directed DNA polymerase (EC 2.7.7.49)
unitig_12	4518	6197	-	0	fig|1396.2483.peg.6187	pXO1-08
unitig_12	6269	6496	-	2	fig|1396.2483.peg.6188	pXO1-09
unitig_12	6512	7603	-	2	fig|1396.2483.peg.6189	pXO1-10
unitig_12	7707	7844	-	0	fig|1396.2483.peg.6190	FIG01230474: hypothetical protein
unitig_12	7866	8279	-	0	fig|1396.2483.peg.6191	pXO1-11
unitig_12	9488	10000	-	2	fig|1396.2483.peg.6192	hypothetical protein
unitig_12	10280	10894	-	2	fig|1396.2483.peg.6193	hypothetical protein
unitig_12	10910	12634	-	2	fig|1396.2483.peg.6194	ABC transporter%2C ATP-binding protein
unitig_12	12636	14399	-	0	fig|1396.2483.peg.6195	hypothetical protein
unitig_12	14451	14579	-	0	fig|1396.2483.peg.6196	hypothetical protein
unitig_12	14733	15326	-	0	fig|1396.2483.peg.6197	hypothetical protein
unitig_12	15323	16021	-	2	fig|1396.2483.peg.6198	hypothetical protein
unitig_12	16018	16794	-	1	fig|1396.2483.peg.6199	hypothetical protein
unitig_12	16806	17837	-	0	fig|1396.2483.peg.6200	hypothetical protein
unitig_12	17855	18850	-	2	fig|1396.2483.peg.6201	hypothetical protein
unitig_12	18909	19868	-	0	fig|1396.2483.peg.6202	hypothetical protein
unitig_12	20047	21204	-	1	fig|1396.2483.peg.6203	hypothetical protein
unitig_12	21201	22505	-	0	fig|1396.2483.peg.6204	hypothetical protein
unitig_12	22576	23943	-	1	fig|1396.2483.peg.6205	Oxygen-independent coproporphyrinogen-III oxidase-like protein YggW
unitig_12	23936	24214	-	2	fig|1396.2483.peg.6206	hypothetical protein
unitig_12	24714	25844	-	0	fig|1396.2483.peg.6207	hypothetical protein
unitig_12	26096	27367	-	2	fig|1396.2483.peg.6208	hypothetical protein
unitig_12	27364	27630	-	1	fig|1396.2483.peg.6209	hypothetical protein
unitig_12	27632	28762	-	2	fig|1396.2483.peg.6210	Archaeal seryl-tRNA synthetase-related sequence
unitig_12	29028	29975	-	0	fig|1396.2483.peg.6211	hypothetical protein
unitig_12	30166	31278	-	1	fig|1396.2483.peg.6212	hypothetical protein
unitig_12	31490	31735	-	2	fig|1396.2483.peg.6213	hypothetical protein
unitig_12	31752	33035	-	0	fig|1396.2483.peg.6214	Diaminobutyrate--2-oxoglutarate transaminase (EC 2.6.1.76)
unitig_12	34091	34498	-	2	fig|1396.2483.peg.6215	hypothetical protein
unitig_12	35289	35504	+	0	fig|1396.2483.peg.6216	Mobile element protein
unitig_12	35700	37397	-	0	fig|1396.2483.peg.6217	hypothetical protein
unitig_12	39085	40794	+	1	fig|1396.2483.peg.6218	pXO1 ORF16-like protein
unitig_12	42030	42146	+	0	fig|1396.2483.peg.6219	Mobile element protein
unitig_12	42158	43270	+	2	fig|1396.2483.peg.6220	Mobile element protein
unitig_12	43590	44537	+	0	fig|1396.2483.peg.6221	Phage integrase
unitig_12	44681	44797	-	2	fig|1396.2483.peg.6222	hypothetical protein
unitig_12	44957	45826	-	2	fig|1396.2483.peg.6223	Mobile element protein
unitig_12	45936	47174	-	0	fig|1396.2483.peg.6224	Retron-type RNA-directed DNA polymerase (EC 2.7.7.49)
unitig_12	47369	47509	-	2	fig|1396.2483.peg.6225	hypothetical protein
unitig_12	47933	48289	-	2	fig|1396.2483.peg.6226	Prophage protein
unitig_12	48312	48707	-	0	fig|1396.2483.peg.6227	FIG01234049: hypothetical protein
unitig_12	49038	49289	-	0	fig|1396.2483.peg.6228	FIG01234056: hypothetical protein
unitig_12	49358	49642	-	2	fig|1396.2483.peg.6229	pXO1-28
unitig_12	49903	50127	-	1	fig|1396.2483.peg.6230	FIG01235736: hypothetical protein
unitig_12	50151	50417	-	0	fig|1396.2483.peg.6231	FIG01235027: hypothetical protein
unitig_12	50857	51120	-	1	fig|1396.2483.peg.6232	pXO1-28
unitig_12	51414	52205	+	0	fig|1396.2483.peg.6233	hypothetical protein
unitig_12	52272	53198	-	0	fig|1396.2483.peg.6234	hypothetical protein
unitig_12	53208	54191	-	0	fig|1396.2483.peg.6235	hypothetical protein
unitig_12	54354	55844	-	0	fig|1396.2483.peg.6236	TraG/TraD family protein
unitig_12	55986	56711	-	0	fig|1396.2483.peg.6237	hypothetical protein
unitig_12	56935	57591	-	1	fig|1396.2483.peg.6238	TraG/TraD family protein
unitig_12	57690	58559	+	0	fig|1396.2483.peg.6239	Mobile element protein
unitig_12	58662	58790	-	0	fig|1396.2483.peg.6240	hypothetical protein
unitig_12	59034	60170	-	0	fig|1396.2483.peg.6241	FIG01228550: hypothetical protein
unitig_12	60479	61348	+	2	fig|1396.2483.peg.6242	Mobile element protein
unitig_12	63242	63982	+	2	fig|1396.2483.peg.6243	hypothetical protein
unitig_12	64093	64962	+	1	fig|1396.2483.peg.6244	Mobile element protein
unitig_12	65019	66473	-	0	fig|1396.2483.peg.6245	Cell division protein FtsZ (EC 3.4.24.-)
unitig_12	66488	66901	-	2	fig|1396.2483.peg.6246	FIG01226708: hypothetical protein
unitig_12	68337	69620	+	0	fig|1396.2483.peg.6247	hypothetical protein
unitig_12	69810	70196	+	0	fig|1396.2483.peg.6248	conserved hypothetical Bacillus plasmid protein
unitig_12	70214	71521	+	2	fig|1396.2483.peg.6249	TraG/TraD family protein
unitig_12	72200	73990	+	2	fig|1396.2483.peg.6250	Retron-type RNA-directed DNA polymerase (EC 2.7.7.49)
unitig_12	74056	75711	+	1	fig|1396.2483.peg.6251	TraG/TraD family protein
unitig_12	76848	77801	+	0	fig|1396.2483.peg.6252	pXO1-50
unitig_12	77821	79320	+	1	fig|1396.2483.peg.6253	pXO1-51
unitig_12	79337	79786	+	2	fig|1396.2483.peg.6254	pXO1-52
unitig_12	79812	80057	+	0	fig|1396.2483.peg.6255	FIG01226166: hypothetical protein
unitig_12	80038	80211	+	1	fig|1396.2483.peg.6256	FIG01226166: hypothetical protein
unitig_12	81125	81487	-	2	fig|1396.2483.peg.6257	putative resolvase
unitig_12	81584	81820	-	2	fig|1396.2483.peg.6258	putative resolvase
unitig_12	82146	82445	+	0	fig|1396.2483.peg.6259	hypothetical Cytosolic Protein
unitig_12	82558	82890	+	1	fig|1396.2483.peg.6260	FIG01239190: hypothetical protein
unitig_12	83180	83773	+	2	fig|1396.2483.peg.6261	Secreted and spore coat-associated protein 1%2C similar to biofilm matrix component TasA and to camelysin
unitig_12	83900	84097	-	2	fig|1396.2483.peg.6262	FIG01245516: hypothetical protein
unitig_12	84323	84556	-	2	fig|1396.2483.peg.6263	RNA-binding protein Hfq
unitig_12	84568	84858	-	1	fig|1396.2483.peg.6264	Transcription state regulatory protein abrB
unitig_12	85052	85480	+	2	fig|1396.2483.peg.6265	Mobile element protein
unitig_12	85431	85922	+	0	fig|1396.2483.peg.6266	Mobile element protein
unitig_12	85947	86252	-	0	fig|1396.2483.peg.6267	transcriptional regulator%2C ArsR family
unitig_12	86524	86952	-	1	fig|1396.2483.peg.6268	hypothetical protein
unitig_12	87138	88007	+	0	fig|1396.2483.peg.6269	Mobile element protein
unitig_12	88436	91414	+	2	fig|1396.2483.peg.6270	Transposase
unitig_12	91461	91760	+	0	fig|1396.2483.peg.6271	FIG01227079: hypothetical protein
unitig_12	91788	91976	+	0	fig|1396.2483.peg.6272	RNA-binding protein Hfq
unitig_12	92012	92347	+	2	fig|1396.2483.peg.6273	hypothetical protein
unitig_12	92505	93269	+	0	fig|1396.2483.peg.6274	hypothetical protein
unitig_12	93567	94622	+	0	fig|1396.2483.peg.6275	FIG01227551: hypothetical protein
unitig_12	94642	94749	+	1	fig|1396.2483.peg.6276	hypothetical protein
unitig_12	94791	95117	+	0	fig|1396.2483.peg.6277	hypothetical protein
unitig_12	95612	96184	+	2	fig|1396.2483.peg.6278	hypothetical protein
unitig_12	96814	97437	+	1	fig|1396.2483.peg.6279	hypothetical protein
unitig_12	97830	97979	+	0	fig|1396.2483.peg.6280	Two-component response regulator colocalized with HrtAB transporter
unitig_12	98355	98498	+	0	fig|1396.2483.peg.6281	Two-component response regulator colocalized with HrtAB transporter
unitig_12	98500	99894	+	1	fig|1396.2483.peg.6282	Sensor histidine kinase colocalized with HrtAB transporter
unitig_12	100118	101182	+	2	fig|1396.2483.peg.6283	Heme efflux system permease HrtB
unitig_12	101182	101895	+	1	fig|1396.2483.peg.6284	Heme efflux system ATPase HrtA
unitig_12	102148	102567	+	1	fig|1396.2483.peg.6285	no significant homology Putative N-terminal signal sequence and 3 putative transmembrane regions were found by PSORT.
unitig_12	102678	104168	-	0	fig|1396.2483.peg.6286	Mobile element protein
unitig_12	104322	104795	-	0	fig|1396.2483.peg.6287	FIG01229072: hypothetical protein
unitig_12	104797	105036	-	1	fig|1396.2483.peg.6288	Transcriptional regulator%2C Xre family
unitig_12	105223	106653	+	1	fig|1396.2483.peg.6289	Mobile element protein
unitig_12	107081	107353	-	2	fig|1396.2483.peg.6290	DNA-binding protein HBsu
unitig_12	107870	108301	+	2	fig|1396.2483.peg.6291	hypothetical protein
unitig_12	108365	108658	+	2	fig|1396.2483.peg.6292	Transition state regulatory protein AbrB
unitig_12	109215	109541	-	0	fig|1396.2483.peg.6293	Transcriptional regulator
unitig_12	109753	110796	-	1	fig|1396.2483.peg.6294	integrase/recombinase%2C putative
unitig_12	111028	111378	+	1	fig|1396.2483.peg.6295	hypothetical protein
unitig_12	111400	111912	+	1	fig|1396.2483.peg.6296	hypothetical protein
unitig_12	112477	112632	+	1	fig|1396.2483.peg.6297	FIG01232682: hypothetical protein
unitig_12	113132	114364	+	2	fig|1396.2483.peg.6298	cESAT-6-secreted WXG100 domain protein%2C contains Colicin-DNase domain (B.anthracis)
unitig_12	114377	114832	+	2	fig|1396.2483.peg.6299	hypothetical protein
unitig_12	114872	115252	-	2	fig|1396.2483.peg.6300	Lumazine binding domain protein
unitig_12	115505	115939	-	2	fig|1396.2483.peg.6301	hypothetical protein
unitig_12	118278	118502	+	0	fig|1396.2483.peg.6302	FIG01236693: hypothetical protein
unitig_12	119191	120573	+	1	fig|1396.2483.peg.6303	hypothetical protein
unitig_12	121091	121306	+	2	fig|1396.2483.peg.6304	hypothetical protein
unitig_12	122122	123207	+	1	fig|1396.2483.peg.6305	Integrase/recombinase xerD
unitig_12	123349	123996	-	1	fig|1396.2483.peg.6306	hypothetical protein
unitig_12	124096	124815	-	1	fig|1396.2483.peg.6307	hypothetical protein
unitig_12	125183	125473	-	2	fig|1396.2483.peg.6308	FIG01238198: hypothetical protein
unitig_12	125575	126048	-	1	fig|1396.2483.peg.6309	MutT/Nudix family protein
unitig_12	126259	126633	-	1	fig|1396.2483.peg.6310	Tn554-related%2C transposase C
unitig_12	126626	128731	-	2	fig|1396.2483.peg.6311	Transposase B from transposon Tn554
unitig_12	128743	129861	-	1	fig|1396.2483.peg.6312	Mobile element protein
unitig_12	130119	130886	-	0	fig|1396.2483.peg.6313	Putative UV-damage repair protein UvrX
unitig_12	131024	132295	+	2	fig|1396.2483.peg.6314	hypothetical protein
unitig_12	132317	134851	+	2	fig|1396.2483.peg.6315	hypothetical protein
unitig_12	134883	136583	+	0	fig|1396.2483.peg.6316	hypothetical protein
unitig_12	136573	137181	+	1	fig|1396.2483.peg.6317	hypothetical protein
unitig_12	137303	138793	+	2	fig|1396.2483.peg.6318	Mobile element protein
unitig_12	139589	140896	-	2	fig|1396.2483.peg.6319	Retron-type RNA-directed DNA polymerase (EC 2.7.7.49)
unitig_12	141401	142003	-	2	fig|1396.2483.peg.6320	Mobile element protein
unitig_12	142145	142459	-	2	fig|1396.2483.peg.6321	Mobile element protein
unitig_12	143107	143466	-	1	fig|1396.2483.peg.6322	Mobile element protein
unitig_12	143905	144213	-	1	fig|1396.2483.peg.6323	hypothetical protein
unitig_12	144409	145134	+	1	fig|1396.2483.peg.6324	hypothetical protein
unitig_12	145162	146214	+	1	fig|1396.2483.peg.6325	hypothetical protein
unitig_12	146325	146759	-	0	fig|1396.2483.peg.6326	Mobile element protein
unitig_12	146863	147489	-	1	fig|1396.2483.peg.6327	Putative UV-damage repair protein UvrX
unitig_12	147821	149005	+	2	fig|1396.2483.peg.6328	hypothetical protein
unitig_12	149117	149344	-	2	fig|1396.2483.peg.6329	hypothetical protein
unitig_12	149398	149901	-	1	fig|1396.2483.peg.6330	hypothetical protein
unitig_12	149922	150317	-	0	fig|1396.2483.peg.6331	FIG01228924: hypothetical protein
unitig_12	150797	151291	-	2	fig|1396.2483.peg.6332	hypothetical protein
unitig_12	151361	152230	+	2	fig|1396.2483.peg.6333	Mobile element protein
unitig_12	152245	152538	-	1	fig|1396.2483.peg.6334	Transcriptional regulator%2C ArsR family
unitig_12	152634	153053	-	0	fig|1396.2483.peg.6335	Probable disulfide formation protein C 2
unitig_12	153130	153417	-	1	fig|1396.2483.peg.6336	pXO1-140
unitig_12	153494	153694	-	2	fig|1396.2483.peg.6337	hypothetical protein
unitig_12	153728	154372	-	2	fig|1396.2483.peg.6338	thermonuclease family protein%2C (pXO1-141)
unitig_12	154801	157464	-	1	fig|1396.2483.peg.6339	DNA topoisomerase III%2C Bacillus plasimid type (EC 5.99.1.2)
unitig_12	157811	158269	-	2	fig|1396.2483.peg.6340	hypothetical protein
unitig_12	158374	159390	-	1	fig|1396.2483.peg.6341	hypothetical protein
unitig_12	159387	161030	-	0	fig|1396.2483.peg.6342	ABC transporter%2C ATP-binding protein
unitig_12	161020	161847	-	1	fig|1396.2483.peg.6343	hypothetical protein
unitig_12	161877	163166	-	0	fig|1396.2483.peg.6344	hypothetical protein
unitig_12	163180	164139	-	1	fig|1396.2483.peg.6345	FIG01230282: hypothetical protein
unitig_12	164278	164445	-	1	fig|1396.2483.peg.6346	FIG01242595: hypothetical protein
unitig_12	165476	165589	-	2	fig|1396.2483.peg.6347	hypothetical protein
unitig_12	165608	166246	-	2	fig|1396.2483.peg.6348	hypothetical protein
unitig_12	166263	166646	-	0	fig|1396.2483.peg.6349	hypothetical protein
unitig_12	166772	167356	+	2	fig|1396.2483.peg.6350	hypothetical protein
unitig_12	167340	167954	+	0	fig|1396.2483.peg.6351	hypothetical protein
unitig_12	168005	168640	-	2	fig|1396.2483.peg.6352	FIG01225445: hypothetical protein
unitig_12	168640	169269	-	1	fig|1396.2483.peg.6353	pXO1-04
unitig_12	169602	170315	-	0	fig|1396.2483.peg.6354	hypothetical protein
unitig_12	170332	170985	-	1	fig|1396.2483.peg.6355	pXO1-08
unitig_12	171017	173149	-	2	fig|1396.2483.peg.6356	Retron-type RNA-directed DNA polymerase (EC 2.7.7.49)
unitig_12	173833	174048	-	1	fig|1396.2483.peg.6357	hypothetical protein
unitig_12	174185	176083	-	2	fig|1396.2483.peg.6358	Retron-type RNA-directed DNA polymerase (EC 2.7.7.49)
unitig_12	176789	177205	-	2	fig|1396.2483.peg.6359	pXO1-08
unitig_12	177202	177786	-	1	fig|1396.2483.peg.6360	pXO1-08
unitig_12	177847	179646	-	1	fig|1396.2483.peg.6361	Retron-type RNA-directed DNA polymerase (EC 2.7.7.49)
unitig_12	180346	181434	-	1	fig|1396.2483.peg.6362	pXO1-08
unitig_12	181388	181555	-	2	fig|1396.2483.peg.6363	pXO1-08
unitig_12	181585	181767	-	1	fig|1396.2483.peg.6364	pXO1-08
unitig_12	181776	182027	-	0	fig|1396.2483.peg.6365	pXO1-08
unitig_12	182344	182847	-	1	fig|1396.2483.peg.6366	pXO1-10
unitig_13	1	492	-	1	fig|1396.2483.peg.6367	hypothetical protein
unitig_13	506	619	-	2	fig|1396.2483.peg.6368	hypothetical protein
unitig_13	657	1931	-	0	fig|1396.2483.peg.6369	Retron-type RNA-directed DNA polymerase (EC 2.7.7.49)
unitig_13	2615	2869	-	2	fig|1396.2483.peg.6370	hypothetical protein
unitig_13	2966	4864	-	2	fig|1396.2483.peg.6371	Retron-type RNA-directed DNA polymerase (EC 2.7.7.49)
unitig_13	5570	6568	-	2	fig|1396.2483.peg.6372	pXO1-08
unitig_13	6629	8428	-	2	fig|1396.2483.peg.6373	Retron-type RNA-directed DNA polymerase (EC 2.7.7.49)
unitig_13	9129	10808	-	0	fig|1396.2483.peg.6374	pXO1-08
unitig_13	10880	11107	-	2	fig|1396.2483.peg.6375	pXO1-09
unitig_13	11123	12214	-	2	fig|1396.2483.peg.6376	pXO1-10
unitig_13	12318	12455	-	0	fig|1396.2483.peg.6377	FIG01230474: hypothetical protein
unitig_13	12477	12890	-	0	fig|1396.2483.peg.6378	pXO1-11
unitig_13	14099	14611	-	2	fig|1396.2483.peg.6379	hypothetical protein
unitig_13	14891	15505	-	2	fig|1396.2483.peg.6380	hypothetical protein
unitig_13	15521	16081	-	2	fig|1396.2483.peg.6381	Butyryl-CoA dehydrogenase (EC 1.3.99.2)
unitig_13	16086	16307	-	0	fig|1396.2483.peg.6382	Lipid A export ATP-binding/permease protein MsbA
unitig_2	1	240	+	1	fig|1396.2483.peg.6383	FIG01227770: hypothetical protein
unitig_2	273	3077	+	0	fig|1396.2483.peg.6384	hypothetical protein
unitig_2	3083	3925	+	2	fig|1396.2483.peg.6385	hypothetical protein
unitig_2	3930	4145	+	0	fig|1396.2483.peg.6386	hypothetical protein
unitig_2	4149	4382	+	0	fig|1396.2483.peg.6387	hypothetical protein
unitig_2	4407	4781	+	0	fig|1396.2483.peg.6388	FIG01230972: hypothetical protein
unitig_2	4778	5035	+	2	fig|1396.2483.peg.6389	FIG01234999: hypothetical protein
unitig_2	5049	6026	+	0	fig|1396.2483.peg.6390	similar to ORF13 of enterococcus faecalis TRANSPOSON TN916.%2C putative
unitig_2	6036	6287	+	0	fig|1396.2483.peg.6391	FIG01231902: hypothetical protein
unitig_2	6315	6866	+	0	fig|1396.2483.peg.6392	FIG01228527: hypothetical protein
unitig_2	6826	9396	+	1	fig|1396.2483.peg.6393	hypothetical protein
unitig_2	9455	9955	+	2	fig|1396.2483.peg.6394	FIG01225410: hypothetical protein
unitig_2	9952	12672	+	1	fig|1396.2483.peg.6395	Isocitrate dehydrogenase [NADP] (EC 1.1.1.42)
unitig_2	13078	14205	+	1	fig|1396.2483.peg.6396	Cell wall-associated glycosyl hydrolase
unitig_2	14230	14814	+	1	fig|1396.2483.peg.6397	FIG01233814: hypothetical protein
unitig_2	14833	15153	+	1	fig|1396.2483.peg.6398	pXO2-44
unitig_2	15179	15475	+	2	fig|1396.2483.peg.6399	hypothetical protein
unitig_2	15603	15920	+	0	fig|1396.2483.peg.6400	hypothetical protein
unitig_2	15953	16165	+	2	fig|1396.2483.peg.6401	FIG01232699: hypothetical protein
unitig_2	16201	16344	+	1	fig|1396.2483.peg.6402	hypothetical protein
unitig_2	16648	16788	+	1	fig|1396.2483.peg.6403	hypothetical protein
unitig_2	16822	17178	+	1	fig|1396.2483.peg.6404	hypothetical protein
unitig_2	17785	18696	+	1	fig|1396.2483.peg.6405	Two-component system sensor histidine kinase
unitig_2	19016	19201	-	2	fig|1396.2483.peg.6406	hypothetical protein
unitig_2	19577	19873	+	2	fig|1396.2483.peg.6407	hypothetical protein
unitig_2	20164	20862	-	1	fig|1396.2483.peg.6408	Uncharacterized protein YknW
unitig_2	20971	22170	-	1	fig|1396.2483.peg.6409	ABC-type antimicrobial peptide transport system%2C permease component
unitig_2	22167	22847	-	0	fig|1396.2483.peg.6410	Uncharacterized ABC transporter%2C ATP-binding protein YvrO
unitig_2	22844	24037	-	2	fig|1396.2483.peg.6411	ABC transporter%2C RND-adapter-like protein
unitig_2	24452	24673	+	2	fig|1396.2483.peg.6412	hypothetical protein
unitig_2	24764	26431	+	2	fig|1396.2483.peg.6413	hypothetical protein
unitig_2	26457	26990	+	0	fig|1396.2483.peg.6414	CirC protein
unitig_2	27007	27648	+	1	fig|1396.2483.peg.6415	ABC transporter%2C ATP-binding protein EcsA
unitig_2	27680	27961	+	2	fig|1396.2483.peg.6416	integral memebrane protein
unitig_2	28208	28861	-	2	fig|1396.2483.peg.6417	putative resolvase
unitig_2	29048	29233	+	2	fig|1396.2483.peg.6418	FIG01248155: hypothetical protein
unitig_2	29290	29412	+	1	fig|1396.2483.peg.6419	FIG01248155: hypothetical protein
unitig_2	29963	31048	-	2	fig|1396.2483.peg.6420	Phosphatidylinositol-specific phospholipase C (EC 4.6.1.13)
unitig_2	31407	31979	-	0	fig|1396.2483.peg.6421	hypothetical protein
unitig_2	32623	32763	+	1	fig|1396.2483.peg.6422	hypothetical protein
unitig_2	32905	33210	+	1	fig|1396.2483.peg.6423	hypothetical Cytosolic Protein
unitig_2	33323	33655	+	2	fig|1396.2483.peg.6424	FIG01239190: hypothetical protein
unitig_2	33944	34537	+	2	fig|1396.2483.peg.6425	Secreted and spore coat-associated protein 1%2C similar to biofilm matrix component TasA and to camelysin
unitig_2	34671	34862	-	0	fig|1396.2483.peg.6426	FIG01245516: hypothetical protein
unitig_2	35088	35315	-	0	fig|1396.2483.peg.6427	RNA-binding protein Hfq
unitig_2	35287	35442	-	1	fig|1396.2483.peg.6428	RNA-binding protein Hfq
unitig_2	35470	35751	-	1	fig|1396.2483.peg.6429	Transcription state regulatory protein abrB
unitig_2	35877	36182	-	0	fig|1396.2483.peg.6430	transcriptional regulator%2C ArsR family
unitig_2	36230	36868	-	2	fig|1396.2483.peg.6431	hypothetical protein
unitig_2	37744	39474	-	1	fig|1396.2483.peg.6432	hypothetical protein
unitig_2	39471	42614	-	0	fig|1396.2483.peg.6433	hypothetical protein
unitig_2	43149	43721	+	0	fig|1396.2483.peg.6434	prophage LambdaSa2%2C site-specific recombinase%2C phage integrase family
unitig_2	43739	43990	+	2	fig|1396.2483.peg.6435	FIG01238032: hypothetical protein
unitig_2	44013	44447	+	0	fig|1396.2483.peg.6436	competence-specific nuclease
unitig_2	44690	45559	-	2	fig|1396.2483.peg.6437	DNA adenine methylase (EC 2.1.1.72)
unitig_2	45660	45884	+	0	fig|1396.2483.peg.6438	MunI regulatory protein
unitig_2	45898	46749	+	1	fig|1396.2483.peg.6439	hypothetical protein
unitig_2	47014	47271	+	1	fig|1396.2483.peg.6440	FIG01236772: hypothetical protein
unitig_2	47777	47995	+	2	fig|1396.2483.peg.6441	FIG01242197: hypothetical protein
unitig_2	48010	48153	+	1	fig|1396.2483.peg.6442	FIG01239466: hypothetical protein
unitig_2	48248	48751	+	2	fig|1396.2483.peg.6443	FIG01249876: hypothetical protein
unitig_2	48807	49163	+	0	fig|1396.2483.peg.6444	hypothetical protein
unitig_2	49752	49919	-	0	fig|1396.2483.peg.6445	FIG01232205: hypothetical protein
unitig_2	50119	50316	-	1	fig|1396.2483.peg.6446	RNA-binding protein Hfq
unitig_2	50313	51170	-	0	fig|1396.2483.peg.6447	FIG01240484: hypothetical protein
unitig_2	51563	51895	+	2	fig|1396.2483.peg.6448	FIG01242209: hypothetical protein
unitig_2	52013	52375	+	2	fig|1396.2483.peg.6449	gene 31.1
unitig_2	52390	52743	+	1	fig|1396.2483.peg.6450	gene 31.2
unitig_2	52746	55304	+	0	fig|1396.2483.peg.6451	hypothetical protein
unitig_2	55340	55561	-	2	fig|1396.2483.peg.6452	Transcriptional regulator%2C Xre family
unitig_2	55743	55859	+	0	fig|1396.2483.peg.6453	hypothetical protein
unitig_2	55921	56478	-	1	fig|1396.2483.peg.6454	FIG01246140: hypothetical protein
unitig_2	56656	57039	-	1	fig|1396.2483.peg.6455	FIG01238671: hypothetical protein
unitig_2	57039	58199	-	0	fig|1396.2483.peg.6456	hypothetical protein
unitig_2	58429	58710	-	1	fig|1396.2483.peg.6457	hypothetical protein
unitig_2	58694	59119	-	2	fig|1396.2483.peg.6458	hypothetical protein
unitig_2	59165	59608	-	2	fig|1396.2483.peg.6459	conserved domain protein
unitig_2	59822	60343	+	2	fig|1396.2483.peg.6460	Transposase
unitig_2	60385	61182	+	1	fig|1396.2483.peg.6461	Putative transposase InsK for insertion sequence element IS150
unitig_2	61259	62185	-	2	fig|1396.2483.peg.6462	DNA integration/recombination/inversion protein
unitig_2	62298	62417	+	0	fig|1396.2483.peg.6463	hypothetical protein
unitig_2	63262	64266	-	1	fig|1396.2483.peg.6464	FIG01246792: hypothetical protein
unitig_2	64709	65875	+	2	fig|1396.2483.peg.6465	Prophage helix-turn-helix protein
unitig_2	65868	66014	+	0	fig|1396.2483.peg.6466	hypothetical protein
unitig_2	66172	66318	+	1	fig|1396.2483.peg.6467	hypothetical protein
unitig_2	66345	66980	-	0	fig|1396.2483.peg.6468	Transcriptional regulator%2C MerR family
unitig_2	67104	67340	+	0	fig|1396.2483.peg.6469	Transcriptional regulator%2C Xre family
unitig_2	67506	70046	+	0	fig|1396.2483.peg.6470	Cell wall surface anchor family protein
unitig_2	70081	70266	+	1	fig|1396.2483.peg.6471	FIG01244867: hypothetical protein
unitig_2	70344	70526	+	0	fig|1396.2483.peg.6472	FIG01236864: hypothetical protein
unitig_3	1	333	+	1	fig|1396.2483.peg.6473	hypothetical protein
unitig_3	386	1837	+	2	fig|1396.2483.peg.6474	hypothetical protein
unitig_3	2243	2545	+	2	fig|1396.2483.peg.6475	hypothetical protein
unitig_3	2697	2945	-	0	fig|1396.2483.peg.6476	FIG01234056: hypothetical protein
unitig_3	3017	3460	-	2	fig|1396.2483.peg.6477	conserved domain protein
unitig_3	4014	4448	-	0	fig|1396.2483.peg.6478	hypothetical protein
unitig_3	4445	4657	-	2	fig|1396.2483.peg.6479	hypothetical protein
unitig_3	4678	5637	-	1	fig|1396.2483.peg.6480	hypothetical protein
unitig_3	5653	6033	-	1	fig|1396.2483.peg.6481	hypothetical protein
unitig_3	6047	6382	-	2	fig|1396.2483.peg.6482	hypothetical protein
unitig_3	6422	6577	-	2	fig|1396.2483.peg.6483	hypothetical protein
unitig_3	6612	6869	-	0	fig|1396.2483.peg.6484	FIG01251717: hypothetical protein
unitig_3	6895	7131	-	1	fig|1396.2483.peg.6485	Potassium-transporting ATPase A chain (EC 3.6.3.12) (TC 3.A.3.7.1)
unitig_3	7156	7479	-	1	fig|1396.2483.peg.6486	hypothetical protein
unitig_3	7648	7857	-	1	fig|1396.2483.peg.6487	hypothetical protein
unitig_3	7923	8084	-	0	fig|1396.2483.peg.6488	hypothetical protein
unitig_3	8119	8340	-	1	fig|1396.2483.peg.6489	hypothetical protein
unitig_3	8628	9311	-	0	fig|1396.2483.peg.6490	hypothetical protein
unitig_3	9298	10512	-	1	fig|1396.2483.peg.6491	Cell division protein FtsK
unitig_3	10783	11286	+	1	fig|1396.2483.peg.6492	hypothetical protein
unitig_3	11406	11804	-	0	fig|1396.2483.peg.6493	hypothetical protein
unitig_3	11817	12080	-	0	fig|1396.2483.peg.6494	hypothetical protein
unitig_3	12267	12602	-	0	fig|1396.2483.peg.6495	Single-stranded DNA-binding protein
unitig_3	12665	13435	-	2	fig|1396.2483.peg.6496	hypothetical protein
unitig_3	13578	13796	-	0	fig|1396.2483.peg.6497	hypothetical protein
unitig_3	13818	14021	-	0	fig|1396.2483.peg.6498	hypothetical protein
unitig_3	14067	14288	-	0	fig|1396.2483.peg.6499	hypothetical protein
unitig_3	15378	15983	-	0	fig|1396.2483.peg.6500	FIG01232576: hypothetical protein
unitig_3	15998	17077	-	2	fig|1396.2483.peg.6501	hypothetical protein
unitig_3	17097	19886	-	0	fig|1396.2483.peg.6502	hypothetical protein
unitig_3	19905	20213	-	0	fig|1396.2483.peg.6503	hypothetical protein
unitig_3	20227	22686	-	1	fig|1396.2483.peg.6504	hypothetical protein
unitig_3	22680	23099	-	0	fig|1396.2483.peg.6505	hypothetical protein
unitig_3	23106	23327	-	0	fig|1396.2483.peg.6506	hypothetical protein
unitig_3	23395	24480	-	1	fig|1396.2483.peg.6507	hypothetical protein
unitig_3	24431	26542	-	2	fig|1396.2483.peg.6508	hypothetical protein
unitig_3	26532	27269	-	0	fig|1396.2483.peg.6509	hypothetical protein
unitig_3	27697	27954	-	1	fig|1396.2483.peg.6510	hypothetical protein
unitig_4	1	399	+	1	fig|1396.2483.peg.6511	hypothetical protein
unitig_4	1003	1119	+	1	fig|1396.2483.peg.6512	hypothetical protein
unitig_4	1692	2924	-	0	fig|1396.2483.peg.6513	Phage tail fiber protein
unitig_4	3200	3316	+	2	fig|1396.2483.peg.6514	hypothetical protein
unitig_4	4249	4410	+	1	fig|1396.2483.peg.6515	hypothetical protein
unitig_4	4577	5380	-	2	fig|1396.2483.peg.6516	hypothetical protein
unitig_4	5385	7277	-	0	fig|1396.2483.peg.6517	hypothetical protein
unitig_4	7315	7953	-	1	fig|1396.2483.peg.6518	hypothetical protein
unitig_4	8967	9623	-	0	fig|1396.2483.peg.6519	Rep protein
unitig_4	10080	11174	+	0	fig|1396.2483.peg.6520	Response regulator aspartate phosphatase
unitig_4	11171	11311	+	2	fig|1396.2483.peg.6521	hypothetical protein
unitig_4	11376	11642	-	0	fig|1396.2483.peg.6522	hypothetical protein
unitig_4	11670	12413	-	0	fig|1396.2483.peg.6523	hypothetical protein
unitig_4	12959	13156	-	2	fig|1396.2483.peg.6524	hypothetical protein
unitig_4	13462	13785	-	1	fig|1396.2483.peg.6525	hypothetical protein
unitig_5	2	214	+	2	fig|1396.2483.peg.6526	hypothetical protein
unitig_5	309	488	-	0	fig|1396.2483.peg.6527	FIG01108803: hypothetical protein
unitig_5	1038	1196	+	0	fig|1396.2483.peg.6528	hypothetical protein
unitig_5	1208	1342	-	2	fig|1396.2483.peg.6529	hypothetical protein
unitig_5	1979	2149	-	2	fig|1396.2483.peg.6530	hypothetical protein
unitig_5	2134	2355	-	1	fig|1396.2483.peg.6531	putative Zn-dependent protease with chaperone function%2C HtpX-like protein
unitig_5	2352	2783	-	0	fig|1396.2483.peg.6532	hypothetical protein
unitig_5	2788	4680	-	1	fig|1396.2483.peg.6533	hypothetical protein
unitig_5	4718	5356	-	2	fig|1396.2483.peg.6534	hypothetical protein
unitig_5	6373	7029	-	1	fig|1396.2483.peg.6535	Rep protein
unitig_5	7484	8578	+	2	fig|1396.2483.peg.6536	Response regulator aspartate phosphatase
unitig_5	8575	8715	+	1	fig|1396.2483.peg.6537	hypothetical protein
unitig_5	8964	9080	-	0	fig|1396.2483.peg.6538	hypothetical protein
unitig_5	9079	9582	+	1	fig|1396.2483.peg.6539	hypothetical protein
unitig_5	9601	9840	+	1	fig|1396.2483.peg.6540	hypothetical protein
unitig_5	10002	10115	+	0	fig|1396.2483.peg.6541	hypothetical protein
unitig_5	10380	10832	+	0	fig|1396.2483.peg.6542	hypothetical protein
unitig_5	10927	11106	-	1	fig|1396.2483.peg.6543	FIG01108803: hypothetical protein
unitig_5	11547	11663	+	0	fig|1396.2483.peg.6544	hypothetical protein
unitig_5	11657	11815	+	2	fig|1396.2483.peg.6545	hypothetical protein
unitig_5	11827	11961	-	1	fig|1396.2483.peg.6546	hypothetical protein
unitig_5	12597	13400	-	0	fig|1396.2483.peg.6547	hypothetical protein
unitig_5	13405	15297	-	1	fig|1396.2483.peg.6548	hypothetical protein
unitig_5	15335	15973	-	2	fig|1396.2483.peg.6549	hypothetical protein
unitig_5	16990	17646	-	1	fig|1396.2483.peg.6550	Rep protein
unitig_5	18101	19195	+	2	fig|1396.2483.peg.6551	Response regulator aspartate phosphatase
unitig_5	19192	19332	+	1	fig|1396.2483.peg.6552	hypothetical protein
unitig_5	19581	19697	-	0	fig|1396.2483.peg.6553	hypothetical protein
unitig_5	19696	20199	+	1	fig|1396.2483.peg.6554	hypothetical protein
unitig_5	20218	20457	+	1	fig|1396.2483.peg.6555	hypothetical protein
unitig_5	20619	20732	+	0	fig|1396.2483.peg.6556	hypothetical protein
unitig_5	20997	21449	+	0	fig|1396.2483.peg.6557	hypothetical protein
unitig_5	21544	21723	-	1	fig|1396.2483.peg.6558	FIG01108803: hypothetical protein
unitig_5	22207	22329	+	1	fig|1396.2483.peg.6559	hypothetical protein
unitig_5	22439	22573	-	2	fig|1396.2483.peg.6560	hypothetical protein
unitig_5	23209	23457	-	1	fig|1396.2483.peg.6561	Peptidase%2C M48 family
unitig_6	557	1195	+	2	fig|1396.2483.peg.6562	hypothetical protein
unitig_6	1233	3125	+	0	fig|1396.2483.peg.6563	hypothetical protein
unitig_6	3130	3933	+	1	fig|1396.2483.peg.6564	hypothetical protein
unitig_6	4569	4703	+	0	fig|1396.2483.peg.6565	hypothetical protein
unitig_6	4715	4873	-	2	fig|1396.2483.peg.6566	hypothetical protein
unitig_6	4867	4983	-	1	fig|1396.2483.peg.6567	hypothetical protein
unitig_6	5424	5603	+	0	fig|1396.2483.peg.6568	FIG01108803: hypothetical protein
unitig_6	5698	6150	-	1	fig|1396.2483.peg.6569	hypothetical protein
unitig_6	6415	6528	-	1	fig|1396.2483.peg.6570	hypothetical protein
unitig_6	6690	6929	-	0	fig|1396.2483.peg.6571	hypothetical protein
unitig_6	6948	7451	-	0	fig|1396.2483.peg.6572	hypothetical protein
unitig_6	7815	7955	-	0	fig|1396.2483.peg.6573	hypothetical protein
unitig_6	7952	9046	-	2	fig|1396.2483.peg.6574	Response regulator aspartate phosphatase
unitig_6	9501	10157	+	0	fig|1396.2483.peg.6575	Rep protein
unitig_6	11175	11813	+	0	fig|1396.2483.peg.6576	hypothetical protein
unitig_6	11851	12675	+	1	fig|1396.2483.peg.6577	hypothetical protein
unitig_6	12665	13717	+	2	fig|1396.2483.peg.6578	FIG01238341: hypothetical protein
unitig_6	13791	14138	+	0	fig|1396.2483.peg.6579	Probable protease htpX homolog 1 (EC 3.4.24.-)
unitig_6	14135	14476	+	2	fig|1396.2483.peg.6580	Probable protease htpX homolog
unitig_6	15187	15321	+	1	fig|1396.2483.peg.6581	hypothetical protein
unitig_6	15333	15491	-	0	fig|1396.2483.peg.6582	hypothetical protein
unitig_6	15485	15601	-	2	fig|1396.2483.peg.6583	hypothetical protein
unitig_6	16042	16221	+	1	fig|1396.2483.peg.6584	FIG01108803: hypothetical protein
unitig_6	16356	16769	-	0	fig|1396.2483.peg.6585	hypothetical protein
unitig_6	17034	17147	-	0	fig|1396.2483.peg.6586	hypothetical protein
unitig_6	17309	17548	-	2	fig|1396.2483.peg.6587	hypothetical protein
unitig_6	17567	18070	-	2	fig|1396.2483.peg.6588	hypothetical protein
unitig_6	18434	18574	-	2	fig|1396.2483.peg.6589	hypothetical protein
unitig_6	18571	19443	-	1	fig|1396.2483.peg.6590	Response regulator aspartate phosphatase

## Sheet: SGAir0263
Table of Non-gene pairs, specific to strain SGAir0260
Contig Name	Start	End	Strand	Frame	PATRIC annotation ID = strain SGAir0260	Patric Annotation
SGAir0263_chromosome	166544	166672	-	2	fig|1396.2420.peg.165	hypothetical protein
SGAir0263_chromosome	168357	168653	+	0	fig|1396.2420.peg.168	putative lipoprotein
SGAir0263_chromosome	189222	189323	-	0	fig|1396.2420.peg.192	hypothetical protein
SGAir0263_chromosome	195191	196696	+	2	fig|1396.2420.peg.201	putative lipoprotein
SGAir0263_chromosome	210926	211033	+	2	fig|1396.2420.peg.214	hypothetical protein
SGAir0263_chromosome	211225	211332	+	1	fig|1396.2420.peg.216	hypothetical protein
SGAir0263_chromosome	211373	211480	+	2	fig|1396.2420.peg.217	hypothetical protein
SGAir0263_chromosome	255153	255584	-	0	fig|1396.2420.peg.251	hypothetical protein
SGAir0263_chromosome	262425	262856	-	0	fig|1396.2420.peg.254	hypothetical protein
SGAir0263_chromosome	265548	266006	-	0	fig|1396.2420.peg.255	hypothetical protein
SGAir0263_chromosome	266361	267158	-	0	fig|1396.2420.peg.256	Undecaprenyl-diphosphatase (EC 3.6.1.27)
SGAir0263_chromosome	267176	267913	-	2	fig|1396.2420.peg.257	Bacitracin efflux ABC transporter%2C permease protein BcrB
SGAir0263_chromosome	267906	268835	-	0	fig|1396.2420.peg.258	Bacitracin efflux ABC transporter%2C ATP-binding protein BcrA
SGAir0263_chromosome	268904	269917	-	2	fig|1396.2420.peg.259	Two-component system sensor histidine kinase
SGAir0263_chromosome	269907	270620	-	0	fig|1396.2420.peg.260	Two-component transcriptional response regulator%2C OmpR family
SGAir0263_chromosome	272834	273265	-	2	fig|1396.2420.peg.261	hypothetical protein
SGAir0263_chromosome	305050	305163	+	1	fig|1396.2420.peg.286	hypothetical protein
SGAir0263_chromosome	317989	318456	-	1	fig|1396.2420.peg.297	hypothetical protein
SGAir0263_chromosome	318519	318710	-	0	fig|1396.2420.peg.298	hypothetical protein
SGAir0263_chromosome	318703	319884	-	1	fig|1396.2420.peg.299	anion-transporting ATPase
SGAir0263_chromosome	319961	320443	-	2	fig|1396.2420.peg.300	Transcriptional regulator%2C MarR family
SGAir0263_chromosome	430016	430132	-	2	fig|1396.2420.peg.398	hypothetical protein
SGAir0263_chromosome	474663	475505	-	0	fig|1396.2420.peg.441	Putative transposase InsK for insertion sequence element IS150
SGAir0263_chromosome	475502	476032	-	2	fig|1396.2420.peg.442	Transposase
SGAir0263_chromosome	488543	488668	+	2	fig|1396.2420.peg.461	FIG01240949: hypothetical protein
SGAir0263_chromosome	502402	502833	-	1	fig|1396.2420.peg.472	hypothetical protein
SGAir0263_chromosome	520507	521034	-	1	fig|1396.2420.peg.485	Transcription antitermination protein NusG
SGAir0263_chromosome	521623	522480	+	1	fig|1396.2420.peg.486	hypothetical protein
SGAir0263_chromosome	522488	523222	+	2	fig|1396.2420.peg.487	Probable polyketide biosynthesis zinc-dependent hydrolase PksB
SGAir0263_chromosome	523332	526598	+	0	fig|1396.2420.peg.488	Modular polyketide synthase
SGAir0263_chromosome	526625	541168	+	2	fig|1396.2420.peg.489	Polyketide synthase modules and related proteins
SGAir0263_chromosome	541171	555474	+	1	fig|1396.2420.peg.490	Polyketide synthase modules and related proteins
SGAir0263_chromosome	555464	572584	+	2	fig|1396.2420.peg.491	Polyketide synthase modules and related proteins
SGAir0263_chromosome	572597	573307	+	2	fig|1396.2420.peg.492	FIG01227087: hypothetical protein
SGAir0263_chromosome	573304	574194	+	1	fig|1396.2420.peg.493	3-hydroxybutyryl-CoA dehydrogenase (EC 1.1.1.157)%3B 3-hydroxyacyl-CoA dehydrogenase (EC 1.1.1.35)
SGAir0263_chromosome	574387	575325	+	1	fig|1396.2420.peg.494	hypothetical protein
SGAir0263_chromosome	575363	576250	+	2	fig|1396.2420.peg.495	hypothetical protein
SGAir0263_chromosome	576289	577428	+	1	fig|1396.2420.peg.496	hypothetical protein
SGAir0263_chromosome	577655	577795	+	2	fig|1396.2420.peg.497	hypothetical protein
SGAir0263_chromosome	577983	578207	+	0	fig|1396.2420.peg.498	hypothetical protein
SGAir0263_chromosome	578713	579786	+	1	fig|1396.2420.peg.499	DNA polymerase IV (EC 2.7.7.7)
SGAir0263_chromosome	579820	580527	+	1	fig|1396.2420.peg.500	Thioesterase
SGAir0263_chromosome	580953	581231	+	0	fig|1396.2420.peg.501	hypothetical protein
SGAir0263_chromosome	581465	581746	+	2	fig|1396.2420.peg.502	Transcriptional regulator%2C MarR family
SGAir0263_chromosome	582004	582699	-	1	fig|1396.2420.peg.503	Transposase and inactivated derivatives-like protein
SGAir0263_chromosome	582835	584382	-	1	fig|1396.2420.peg.504	Site-specific recombinase
SGAir0263_chromosome	584505	584672	+	0	fig|1396.2420.peg.505	hypothetical protein
SGAir0263_chromosome	584767	585144	-	1	fig|1396.2420.peg.506	Helix-turn-helix domain protein
SGAir0263_chromosome	585185	585316	+	2	fig|1396.2420.peg.507	hypothetical protein
SGAir0263_chromosome	585372	586826	+	0	fig|1396.2420.peg.508	DNA recombinase%2C putative
SGAir0263_chromosome	586823	588391	+	2	fig|1396.2420.peg.509	hypothetical protein
SGAir0263_chromosome	588997	589815	+	1	fig|1396.2420.peg.510	hypothetical protein
SGAir0263_chromosome	590066	590188	+	2	fig|1396.2420.peg.511	Glycosyltransferase
SGAir0263_chromosome	610240	610728	+	1	fig|1396.2420.peg.525	hypothetical protein
SGAir0263_chromosome	610967	611401	+	2	fig|1396.2420.peg.526	hypothetical protein
SGAir0263_chromosome	611433	611813	-	0	fig|1396.2420.peg.527	Mobile element protein
SGAir0263_chromosome	611806	613911	-	1	fig|1396.2420.peg.528	Transposase B from transposon Tn554
SGAir0263_chromosome	613923	615041	-	0	fig|1396.2420.peg.529	Mobile element protein
SGAir0263_chromosome	615299	615484	+	2	fig|1396.2420.peg.530	FIG01232370: hypothetical protein
SGAir0263_chromosome	650541	651095	+	0	fig|1396.2420.peg.562	Protein distantly related to SAM-dependent methyltransferases
SGAir0263_chromosome	657210	657335	+	0	fig|1396.2420.peg.567	FIG01225132: hypothetical protein
SGAir0263_chromosome	665744	666937	-	2	fig|1396.2420.peg.576	Mobile element protein
SGAir0263_chromosome	672164	672280	+	2	fig|1396.2420.peg.580	hypothetical protein
SGAir0263_chromosome	682387	682929	+	1	fig|1396.2420.peg.591	Orotate phosphoribosyltransferase (EC 2.4.2.10)
SGAir0263_chromosome	702907	703035	+	1	fig|1396.2420.peg.607	Glutamine ABC transporter%2C ATP-binding protein GlnQ
SGAir0263_chromosome	731509	731781	+	1	fig|1396.2420.peg.636	Reductase or disulfide isomerase in copper uptake%2C YcnL
SGAir0263_chromosome	731803	732132	+	1	fig|1396.2420.peg.637	FIG01235281: hypothetical protein
SGAir0263_chromosome	749734	749865	+	1	fig|1396.2420.peg.656	hypothetical protein
SGAir0263_chromosome	819255	819689	+	0	fig|1396.2420.peg.718	hypothetical protein
SGAir0263_chromosome	819721	820101	-	1	fig|1396.2420.peg.719	Mobile element protein
SGAir0263_chromosome	820094	822199	-	2	fig|1396.2420.peg.720	Transposase B from transposon Tn554
SGAir0263_chromosome	822211	823329	-	1	fig|1396.2420.peg.721	Mobile element protein
SGAir0263_chromosome	831635	831748	-	2	fig|1396.2420.peg.733	hypothetical protein
SGAir0263_chromosome	857795	858097	+	2	fig|1396.2420.peg.761	Mobile element protein
SGAir0263_chromosome	858088	858954	+	1	fig|1396.2420.peg.762	Transposase
SGAir0263_chromosome	893880	894155	-	0	fig|1396.2420.peg.804	Mobile element protein
SGAir0263_chromosome	894784	895164	+	1	fig|1396.2420.peg.805	conserved hypothetical protein protein
SGAir0263_chromosome	895527	895649	+	0	fig|1396.2420.peg.806	hypothetical protein
SGAir0263_chromosome	895651	896349	+	1	fig|1396.2420.peg.807	Vancomycin (or other glycopeptides) response regulator VanR > VanF/M-type
SGAir0263_chromosome	896342	897427	+	2	fig|1396.2420.peg.808	Vancomycin (or other glycopeptides) histidine kinase VanS > VanF/M-type
SGAir0263_chromosome	897704	898804	+	2	fig|1396.2420.peg.809	ABC transporter%2C RND-adapter-like protein
SGAir0263_chromosome	898801	899475	+	1	fig|1396.2420.peg.810	ABC-type antimicrobial peptide transport system%2C ATPase component
SGAir0263_chromosome	899472	900656	+	0	fig|1396.2420.peg.811	ABC-type antimicrobial peptide transport system%2C permease component
SGAir0263_chromosome	900828	901598	+	0	fig|1396.2420.peg.812	ABC transporter-like sensor ATP-binding protein
SGAir0263_chromosome	901675	903042	+	1	fig|1396.2420.peg.813	ABC transporter-like sensor and permease protein
SGAir0263_chromosome	903355	904362	+	1	fig|1396.2420.peg.814	hypothetical protein
SGAir0263_chromosome	904452	904670	-	0	fig|1396.2420.peg.815	Mobile element protein
SGAir0263_chromosome	904818	904949	-	0	fig|1396.2420.peg.816	hypothetical protein
SGAir0263_chromosome	906662	907180	-	2	fig|1396.2420.peg.820	FIG01227728: hypothetical protein
SGAir0263_chromosome	924712	924849	+	1	fig|1396.2420.peg.833	FIG01229671: hypothetical protein
SGAir0263_chromosome	932610	933215	-	0	fig|1396.2420.peg.843	hypothetical protein
SGAir0263_chromosome	933233	933793	-	2	fig|1396.2420.peg.844	hypothetical protein
SGAir0263_chromosome	966775	967113	-	1	fig|1396.2420.peg.870	conserved hypothetical protein%2C truncation
SGAir0263_chromosome	972894	973166	+	0	fig|1396.2420.peg.876	putative lipoprotein
SGAir0263_chromosome	973348	974133	-	1	fig|1396.2420.peg.877	hypothetical protein
SGAir0263_chromosome	974398	975027	+	1	fig|1396.2420.peg.878	hypothetical protein
SGAir0263_chromosome	977047	977259	+	1	fig|1396.2420.peg.881	Metallo-beta-lactamase superfamily protein PA0057
SGAir0263_chromosome	978738	979022	-	0	fig|1396.2420.peg.884	FIG01232649: hypothetical protein
SGAir0263_chromosome	979022	980116	-	2	fig|1396.2420.peg.885	Response regulator aspartate phosphatase
SGAir0263_chromosome	980662	982008	+	1	fig|1396.2420.peg.886	hypothetical protein
SGAir0263_chromosome	982602	983045	+	0	fig|1396.2420.peg.887	hypothetical protein
SGAir0263_chromosome	983063	983227	-	2	fig|1396.2420.peg.888	hypothetical protein
SGAir0263_chromosome	983406	983936	+	0	fig|1396.2420.peg.889	Transposase
SGAir0263_chromosome	983933	984775	+	2	fig|1396.2420.peg.890	Putative transposase InsK for insertion sequence element IS150
SGAir0263_chromosome	989744	989869	+	2	fig|1396.2420.peg.899	hypothetical protein
SGAir0263_chromosome	990777	991124	+	0	fig|1396.2420.peg.901	hypothetical protein
SGAir0263_chromosome	991707	992228	+	0	fig|1396.2420.peg.903	hypothetical protein
SGAir0263_chromosome	993522	993641	+	0	fig|1396.2420.peg.905	Putative EsaC protein analog (Listeria type 3)
SGAir0263_chromosome	993848	994114	+	2	fig|1396.2420.peg.906	hypothetical protein
SGAir0263_chromosome	994350	994598	+	0	fig|1396.2420.peg.907	membrane protein%2C putative
SGAir0263_chromosome	995008	995658	+	1	fig|1396.2420.peg.908	hypothetical protein
SGAir0263_chromosome	995710	995871	+	1	fig|1396.2420.peg.909	hypothetical protein
SGAir0263_chromosome	995984	996175	+	2	fig|1396.2420.peg.910	FIG01245857: hypothetical protein
SGAir0263_chromosome	996197	996478	+	2	fig|1396.2420.peg.911	hypothetical protein
SGAir0263_chromosome	996562	996717	-	1	fig|1396.2420.peg.912	Integrase
SGAir0263_chromosome	1001489	1001692	+	2	fig|1396.2420.peg.917	Tripartite tricarboxylate transporter TctC family
SGAir0263_chromosome	1001810	1003207	-	2	fig|1396.2420.peg.918	hypothetical protein
SGAir0263_chromosome	1003385	1004764	+	2	fig|1396.2420.peg.919	DNA-cytosine methyltransferase (EC 2.1.1.37)
SGAir0263_chromosome	1005023	1007389	+	2	fig|1396.2420.peg.920	hypothetical protein
SGAir0263_chromosome	1007393	1008781	+	2	fig|1396.2420.peg.921	DNA phosphorothioation-dependent restriction protein DptG
SGAir0263_chromosome	1008762	1013864	+	0	fig|1396.2420.peg.922	hypothetical protein
SGAir0263_chromosome	1014139	1014330	+	1	fig|1396.2420.peg.923	hypothetical protein
SGAir0263_chromosome	1015963	1016733	-	1	fig|1396.2420.peg.927	hypothetical protein
SGAir0263_chromosome	1016730	1017689	-	0	fig|1396.2420.peg.928	hypothetical protein
SGAir0263_chromosome	1022250	1023137	-	0	fig|1396.2420.peg.933	Permease of the drug/metabolite transporter (DMT) superfamily
SGAir0263_chromosome	1023269	1023394	-	2	fig|1396.2420.peg.934	Transcriptional regulator%2C TetR family
SGAir0263_chromosome	1024085	1024315	+	2	fig|1396.2420.peg.935	FIG01243602: hypothetical protein
SGAir0263_chromosome	1024347	1026284	+	0	fig|1396.2420.peg.936	hypothetical protein
SGAir0263_chromosome	1026274	1027122	+	1	fig|1396.2420.peg.937	hypothetical protein
SGAir0263_chromosome	1027126	1027884	+	1	fig|1396.2420.peg.938	hypothetical protein
SGAir0263_chromosome	1030668	1030868	-	0	fig|1396.2420.peg.941	hypothetical protein
SGAir0263_chromosome	1032016	1032165	+	1	fig|1396.2420.peg.944	hypothetical protein
SGAir0263_chromosome	1032991	1033113	+	1	fig|1396.2420.peg.946	hypothetical protein
SGAir0263_chromosome	1033167	1033364	+	0	fig|1396.2420.peg.947	FIG01244545: hypothetical protein
SGAir0263_chromosome	1035681	1036067	+	0	fig|1396.2420.peg.951	[Genomic island nu Sa beta2]
SGAir0263_chromosome	1036611	1036913	+	0	fig|1396.2420.peg.953	Mobile element protein
SGAir0263_chromosome	1036904	1037770	+	2	fig|1396.2420.peg.954	Transposase
SGAir0263_chromosome	1037959	1038279	+	1	fig|1396.2420.peg.955	[Genomic island nu Sa beta2]
SGAir0263_chromosome	1038413	1038709	+	2	fig|1396.2420.peg.956	6 kDa early secretory antigenic target ESAT-6 (EsxA)
SGAir0263_chromosome	1038853	1039182	-	1	fig|1396.2420.peg.957	hypothetical protein
SGAir0263_chromosome	1039422	1039556	+	0	fig|1396.2420.peg.958	FIG01236085: hypothetical protein
SGAir0263_chromosome	1039921	1040220	+	1	fig|1396.2420.peg.959	hypothetical protein
SGAir0263_chromosome	1040432	1041013	-	2	fig|1396.2420.peg.960	Hypothetical protein in cluster with SinR and SinI
SGAir0263_chromosome	1041525	1042061	+	0	fig|1396.2420.peg.961	Farnesyl cysteine carboxyl-methyltransferase (EC 2.1.1.100)
SGAir0263_chromosome	1042193	1042375	-	2	fig|1396.2420.peg.962	hypothetical protein
SGAir0263_chromosome	1043458	1043709	+	1	fig|1396.2420.peg.964	Mobile element protein
SGAir0263_chromosome	1043721	1044188	+	0	fig|1396.2420.peg.965	Mobile element protein
SGAir0263_chromosome	1047459	1048889	-	0	fig|1396.2420.peg.968	Mobile element protein
SGAir0263_chromosome	1049213	1050229	+	2	fig|1396.2420.peg.969	hypothetical protein
SGAir0263_chromosome	1050818	1051021	+	2	fig|1396.2420.peg.970	Transcriptional regulator%2C Xre family
SGAir0263_chromosome	1051021	1051320	+	1	fig|1396.2420.peg.971	hypothetical protein
SGAir0263_chromosome	1051348	1051770	-	1	fig|1396.2420.peg.972	Acetyltransferase
SGAir0263_chromosome	1051854	1053089	-	0	fig|1396.2420.peg.973	3-oxoacyl-[acyl-carrier-protein] synthase%2C KASII (EC 2.3.1.179)
SGAir0263_chromosome	1053213	1054064	+	0	fig|1396.2420.peg.974	hypothetical protein
SGAir0263_chromosome	1054978	1055628	+	1	fig|1396.2420.peg.975	hypothetical protein
SGAir0263_chromosome	1056489	1056923	+	0	fig|1396.2420.peg.976	hypothetical protein
SGAir0263_chromosome	1057161	1057862	+	0	fig|1396.2420.peg.977	Hypothetical protein perhaps functionally coupled to transcription elongation factor GreA
SGAir0263_chromosome	1059101	1059646	-	2	fig|1396.2420.peg.980	hypothetical protein
SGAir0263_chromosome	1062369	1062506	-	0	fig|1396.2420.peg.986	hypothetical protein
SGAir0263_chromosome	1062829	1064004	-	1	fig|1396.2420.peg.987	Uncharacterized MFS-type transporter
SGAir0263_chromosome	1064291	1064602	-	2	fig|1396.2420.peg.988	Transcriptional regulator%2C ArsR family
SGAir0263_chromosome	1065855	1066490	+	0	fig|1396.2420.peg.990	FIG01231047: hypothetical protein
SGAir0263_chromosome	1066726	1067379	+	1	fig|1396.2420.peg.991	Membrane protein
SGAir0263_chromosome	1067561	1068190	+	2	fig|1396.2420.peg.992	hypothetical protein
SGAir0263_chromosome	1068330	1068851	+	0	fig|1396.2420.peg.993	Transposase
SGAir0263_chromosome	1068893	1069690	+	2	fig|1396.2420.peg.994	Putative transposase InsK for insertion sequence element IS150
SGAir0263_chromosome	1073723	1074073	+	2	fig|1396.2420.peg.998	hypothetical protein
SGAir0263_chromosome	1074266	1074817	-	2	fig|1396.2420.peg.999	putative lipoprotein
SGAir0263_chromosome	1075543	1075683	+	1	fig|1396.2420.peg.1001	Dihydroxyacetone kinase%2C ATP-dependent (EC 2.7.1.29)
SGAir0263_chromosome	1076070	1076960	-	0	fig|1396.2420.peg.1002	Transcriptional regulator%2C Xre family
SGAir0263_chromosome	1081662	1081781	-	0	fig|1396.2420.peg.1008	hypothetical protein
SGAir0263_chromosome	1081783	1082760	-	1	fig|1396.2420.peg.1009	hypothetical protein
SGAir0263_chromosome	1082764	1083294	-	1	fig|1396.2420.peg.1010	RNA polymerase sigma factor SigX%2C putative
SGAir0263_chromosome	1095925	1097013	-	1	fig|1396.2420.peg.1028	Mobile element protein
SGAir0263_chromosome	1097017	1097328	-	1	fig|1396.2420.peg.1029	Transposase IS200-like
SGAir0263_chromosome	1107540	1108697	-	0	fig|1396.2420.peg.1041	Integrase
SGAir0263_chromosome	1108767	1109192	-	0	fig|1396.2420.peg.1042	Phage repressor protein
SGAir0263_chromosome	1109208	1109630	-	0	fig|1396.2420.peg.1043	Phage transcriptional regulator%2C Cro/CI family
SGAir0263_chromosome	1109900	1110082	+	2	fig|1396.2420.peg.1044	Phage-related protein
SGAir0263_chromosome	1110085	1110357	+	1	fig|1396.2420.peg.1045	hypothetical protein
SGAir0263_chromosome	1110372	1110527	+	0	fig|1396.2420.peg.1046	Phage protein
SGAir0263_chromosome	1110543	1111298	+	0	fig|1396.2420.peg.1047	Phage Rha protein
SGAir0263_chromosome	1111310	1111498	+	2	fig|1396.2420.peg.1048	FIG01230269: hypothetical protein
SGAir0263_chromosome	1111525	1111959	+	1	fig|1396.2420.peg.1049	FIG01239274: hypothetical protein
SGAir0263_chromosome	1111977	1112690	+	0	fig|1396.2420.peg.1050	Phage-related protein
SGAir0263_chromosome	1112838	1113176	+	0	fig|1396.2420.peg.1051	unknown
SGAir0263_chromosome	1113272	1114192	+	2	fig|1396.2420.peg.1052	Phage replication protein
SGAir0263_chromosome	1114204	1114683	+	1	fig|1396.2420.peg.1053	FIG01234768: hypothetical protein
SGAir0263_chromosome	1114676	1114906	+	2	fig|1396.2420.peg.1054	hypothetical protein
SGAir0263_chromosome	1114930	1115439	+	1	fig|1396.2420.peg.1055	Phage protein
SGAir0263_chromosome	1115423	1115983	+	2	fig|1396.2420.peg.1056	hypothetical protein
SGAir0263_chromosome	1116022	1116456	+	1	fig|1396.2420.peg.1057	hypothetical protein
SGAir0263_chromosome	1116515	1116805	+	2	fig|1396.2420.peg.1058	hypothetical protein
SGAir0263_chromosome	1116810	1116950	+	0	fig|1396.2420.peg.1059	hypothetical protein
SGAir0263_chromosome	1116952	1117743	+	1	fig|1396.2420.peg.1060	hypothetical protein
SGAir0263_chromosome	1117827	1118354	+	0	fig|1396.2420.peg.1061	recombination protein U
SGAir0263_chromosome	1118351	1118677	+	2	fig|1396.2420.peg.1062	hypothetical protein
SGAir0263_chromosome	1118703	1119116	+	0	fig|1396.2420.peg.1063	Phage protein (ACLAME 1230)
SGAir0263_chromosome	1119126	1119275	+	0	fig|1396.2420.peg.1064	hypothetical protein
SGAir0263_chromosome	1119519	1120103	-	0	fig|1396.2420.peg.1065	hypothetical protein
SGAir0263_chromosome	1120229	1120426	+	2	fig|1396.2420.peg.1066	FIG01246370: hypothetical protein
SGAir0263_chromosome	1120473	1120814	+	0	fig|1396.2420.peg.1067	hypothetical protein
SGAir0263_chromosome	1123733	1124938	+	2	fig|1396.2420.peg.1072	Phage portal
SGAir0263_chromosome	1124907	1125485	+	0	fig|1396.2420.peg.1073	Phage head maturation protease
SGAir0263_chromosome	1125487	1126857	+	1	fig|1396.2420.peg.1074	Phage capsid and scaffold
SGAir0263_chromosome	1127105	1127434	+	2	fig|1396.2420.peg.1076	Phage protein
SGAir0263_chromosome	1137228	1137461	+	0	fig|1396.2420.peg.1086	FIG01227797: hypothetical protein
SGAir0263_chromosome	1137458	1138510	+	2	fig|1396.2420.peg.1087	N-acetylmuramoyl-L-alanine amidase
SGAir0263_chromosome	1138533	1139003	-	0	fig|1396.2420.peg.1088	hypothetical protein
SGAir0263_chromosome	1139031	1139360	-	0	fig|1396.2420.peg.1089	hypothetical protein
SGAir0263_chromosome	1139425	1140096	-	1	fig|1396.2420.peg.1090	hypothetical protein
SGAir0263_chromosome	1140247	1140465	+	1	fig|1396.2420.peg.1091	hypothetical protein
SGAir0263_chromosome	1140489	1140782	+	0	fig|1396.2420.peg.1092	hypothetical protein
SGAir0263_chromosome	1140799	1141629	-	1	fig|1396.2420.peg.1093	hypothetical protein
SGAir0263_chromosome	1142286	1143713	+	0	fig|1396.2420.peg.1094	Beta-lactamase class C-like and penicillin binding proteins (PBPs) superfamily
SGAir0263_chromosome	1144362	1144562	+	0	fig|1396.2420.peg.1095	hypothetical protein
SGAir0263_chromosome	1144585	1144773	-	1	fig|1396.2420.peg.1096	hypothetical protein
SGAir0263_chromosome	1147620	1148714	+	0	fig|1396.2420.peg.1099	Response regulator aspartate phosphatase
SGAir0263_chromosome	1148714	1148956	+	2	fig|1396.2420.peg.1100	hypothetical protein
SGAir0263_chromosome	1160898	1161431	+	0	fig|1396.2420.peg.1114	RNA polymerase ECF-type sigma factor
SGAir0263_chromosome	1161436	1161843	+	1	fig|1396.2420.peg.1115	Transcriptional regulator%2C PadR family
SGAir0263_chromosome	1161851	1163104	+	2	fig|1396.2420.peg.1116	Rod shape-determining protein RodA
SGAir0263_chromosome	1168381	1168509	-	1	fig|1396.2420.peg.1123	hypothetical protein
SGAir0263_chromosome	1176174	1176827	+	0	fig|1396.2420.peg.1134	hypothetical protein
SGAir0263_chromosome	1185043	1186011	+	1	fig|1396.2420.peg.1138	putative lipoprotein
SGAir0263_chromosome	1189699	1190322	+	1	fig|1396.2420.peg.1143	transmembrane protein%2C distant homology with ydbT
SGAir0263_chromosome	1222285	1229007	+	1	fig|1396.2420.peg.1173	wall-associated protein%2C putative
SGAir0263_chromosome	1229022	1229786	+	0	fig|1396.2420.peg.1174	hypothetical protein
SGAir0263_chromosome	1230222	1230998	+	0	fig|1396.2420.peg.1175	wall-associated protein%2C putative
SGAir0263_chromosome	1230989	1231420	+	2	fig|1396.2420.peg.1176	hypothetical protein
SGAir0263_chromosome	1231863	1232594	+	0	fig|1396.2420.peg.1178	wall-associated protein%2C putative
SGAir0263_chromosome	1233659	1234024	+	2	fig|1396.2420.peg.1180	hypothetical protein
SGAir0263_chromosome	1234309	1234773	+	1	fig|1396.2420.peg.1181	wall-associated protein%2C putative
SGAir0263_chromosome	1236360	1236905	-	0	fig|1396.2420.peg.1184	Transcriptional regulator%2C AcrR family
SGAir0263_chromosome	1237075	1237992	+	1	fig|1396.2420.peg.1185	Dienelactone hydrolase and related enzymes
SGAir0263_chromosome	1258915	1259028	+	1	fig|1396.2420.peg.1208	hypothetical protein
SGAir0263_chromosome	1281174	1281524	+	0	fig|1396.2420.peg.1232	FIG01233269: hypothetical protein
SGAir0263_chromosome	1281570	1286117	+	0	fig|1396.2420.peg.1233	hypothetical protein
SGAir0263_chromosome	1286123	1286419	+	2	fig|1396.2420.peg.1234	FIG01234619: hypothetical protein
SGAir0263_chromosome	1286409	1286642	+	0	fig|1396.2420.peg.1235	FIG01236131: hypothetical protein
SGAir0263_chromosome	1286759	1287376	+	2	fig|1396.2420.peg.1236	Integral membrane protein
SGAir0263_chromosome	1287397	1287633	+	1	fig|1396.2420.peg.1237	hypothetical protein
SGAir0263_chromosome	1287810	1288451	+	0	fig|1396.2420.peg.1238	hypothetical protein
SGAir0263_chromosome	1292143	1292262	-	1	fig|1396.2420.peg.1241	hypothetical protein
SGAir0263_chromosome	1294402	1294887	+	1	fig|1396.2420.peg.1244	hypothetical protein
SGAir0263_chromosome	1295107	1295370	+	1	fig|1396.2420.peg.1245	hypothetical protein
SGAir0263_chromosome	1304754	1305284	-	0	fig|1396.2420.peg.1258	hypothetical protein
SGAir0263_chromosome	1305485	1306261	+	2	fig|1396.2420.peg.1259	Mobile element protein
SGAir0263_chromosome	1306333	1306917	+	1	fig|1396.2420.peg.1260	Mobile element protein
SGAir0263_chromosome	1359909	1360481	+	0	fig|1396.2420.peg.1317	cAMP-binding proteins - catabolite gene activator and regulatory subunit of cAMP-dependent protein kinases
SGAir0263_chromosome	1360474	1361142	-	1	fig|1396.2420.peg.1318	conserved hypothetical protein protein
SGAir0263_chromosome	1393548	1393709	+	0	fig|1396.2420.peg.1352	L-fuco-beta-pyranose dehydrogenase (EC 1.1.1.122)
SGAir0263_chromosome	1393742	1394641	+	2	fig|1396.2420.peg.1353	Efflux ABC transporter%2C ATP-binding protein
SGAir0263_chromosome	1394634	1395878	+	0	fig|1396.2420.peg.1354	FIG01226412: hypothetical protein
SGAir0263_chromosome	1472384	1473157	+	2	fig|1396.2420.peg.1435	FIG01239230: hypothetical protein
SGAir0263_chromosome	1473281	1473682	+	2	fig|1396.2420.peg.1436	Ribonucleotide reductase of class Ib (aerobic)%2C beta subunit (EC 1.17.4.1)
SGAir0263_chromosome	1474971	1475753	+	0	fig|1396.2420.peg.1439	ABC transporter%2C permease protein
SGAir0263_chromosome	1483272	1483802	+	0	fig|1396.2420.peg.1450	Transposase
SGAir0263_chromosome	1483799	1484641	+	2	fig|1396.2420.peg.1451	Putative transposase InsK for insertion sequence element IS150
SGAir0263_chromosome	1519745	1520002	+	2	fig|1396.2420.peg.1494	Imidazole glycerol phosphate synthase cyclase subunit
SGAir0263_chromosome	1551707	1551820	+	2	fig|1396.2420.peg.1531	hypothetical protein
SGAir0263_chromosome	1555937	1556803	-	2	fig|1396.2420.peg.1537	Transposase
SGAir0263_chromosome	1556794	1557096	-	1	fig|1396.2420.peg.1538	Mobile element protein
SGAir0263_chromosome	1628424	1629179	-	0	fig|1396.2420.peg.1616	Putative transposase InsK for insertion sequence element IS150
SGAir0263_chromosome	1629176	1629706	-	2	fig|1396.2420.peg.1617	Transposase
SGAir0263_chromosome	1714815	1715117	+	0	fig|1396.2420.peg.1697	Mobile element protein
SGAir0263_chromosome	1715108	1715974	+	2	fig|1396.2420.peg.1698	Transposase
SGAir0263_chromosome	1726347	1726475	+	0	fig|1396.2420.peg.1709	hypothetical protein
SGAir0263_chromosome	1774064	1774423	-	2	fig|1396.2420.peg.1766	hypothetical protein
SGAir0263_chromosome	1787068	1787391	+	1	fig|1396.2420.peg.1782	D-alanyl-D-alanine carboxypeptidase (EC 3.4.16.4)
SGAir0263_chromosome	1790431	1791624	+	1	fig|1396.2420.peg.1787	Mobile element protein
SGAir0263_chromosome	1791718	1791831	-	1	fig|1396.2420.peg.1788	Putative hydrolase
SGAir0263_chromosome	1810976	1811092	-	2	fig|1396.2420.peg.1810	hypothetical protein
SGAir0263_chromosome	1818047	1818184	-	2	fig|1396.2420.peg.1819	FIG01228997: hypothetical protein
SGAir0263_chromosome	1818184	1819278	-	1	fig|1396.2420.peg.1820	hypothetical protein
SGAir0263_chromosome	1819454	1819597	+	2	fig|1396.2420.peg.1821	FIG01234634: hypothetical protein
SGAir0263_chromosome	1824380	1825039	+	2	fig|1396.2420.peg.1826	S-layer homology domain protein
SGAir0263_chromosome	1825032	1826957	+	0	fig|1396.2420.peg.1827	hypothetical protein
SGAir0263_chromosome	1826972	1827958	+	2	fig|1396.2420.peg.1828	Type II secretory pathway%2C component ExeA (predicted ATPase)
SGAir0263_chromosome	1827955	1829472	+	1	fig|1396.2420.peg.1829	hypothetical protein
SGAir0263_chromosome	1829927	1831231	+	2	fig|1396.2420.peg.1830	hypothetical protein
SGAir0263_chromosome	1831224	1831709	+	0	fig|1396.2420.peg.1831	hypothetical protein
SGAir0263_chromosome	1831709	1833640	+	2	fig|1396.2420.peg.1832	hypothetical protein
SGAir0263_chromosome	1833833	1834294	-	2	fig|1396.2420.peg.1833	Thioredoxin
SGAir0263_chromosome	1834291	1834725	-	1	fig|1396.2420.peg.1834	putative disulfide oxidoreductase
SGAir0263_chromosome	1834750	1835661	-	1	fig|1396.2420.peg.1835	hypothetical protein
SGAir0263_chromosome	1835791	1835997	+	1	fig|1396.2420.peg.1836	Transcriptional regulator%2C Xre family
SGAir0263_chromosome	1835990	1836367	+	2	fig|1396.2420.peg.1837	hypothetical protein
SGAir0263_chromosome	1836410	1837114	-	2	fig|1396.2420.peg.1838	hypothetical protein
SGAir0263_chromosome	1837843	1838184	+	1	fig|1396.2420.peg.1839	Transcriptional regulator%2C PadR family
SGAir0263_chromosome	1838174	1839013	+	2	fig|1396.2420.peg.1840	hypothetical protein
SGAir0263_chromosome	1839197	1839409	-	2	fig|1396.2420.peg.1841	Recombinase
SGAir0263_chromosome	1839853	1840284	-	1	fig|1396.2420.peg.1842	hypothetical protein
SGAir0263_chromosome	1840281	1840487	-	0	fig|1396.2420.peg.1843	Transcriptional regulator%2C Xre family
SGAir0263_chromosome	1848331	1849269	-	1	fig|1396.2420.peg.1852	hypothetical protein
SGAir0263_chromosome	1862300	1862416	+	2	fig|1396.2420.peg.1863	hypothetical protein
SGAir0263_chromosome	1863998	1864438	+	2	fig|1396.2420.peg.1866	Transcriptional regulator%2C Xre family
SGAir0263_chromosome	1870323	1870442	-	0	fig|1396.2420.peg.1872	MutT/Nudix family protein
SGAir0263_chromosome	1876257	1876559	+	0	fig|1396.2420.peg.1878	Mobile element protein
SGAir0263_chromosome	1876550	1877416	+	2	fig|1396.2420.peg.1879	Transposase
SGAir0263_chromosome	1927877	1928503	+	2	fig|1396.2420.peg.1927	Putative efflux protein in 2-methylcitrate synthase cluster%3B homoserine/threonine efflux protein%2C putative
SGAir0263_chromosome	1929843	1929974	+	0	fig|1396.2420.peg.1930	hypothetical protein
SGAir0263_chromosome	1936435	1936830	+	1	fig|1396.2420.peg.1937	no significant homology Putative N-terminal signal sequence and 3 putative transmembrane regions were found by PSORT.
SGAir0263_chromosome	1945367	1945573	+	2	fig|1396.2420.peg.1945	N-acetylmuramoyl-L-alanine amidase/putative S- layer protein
SGAir0263_chromosome	1945749	1946459	+	0	fig|1396.2420.peg.1946	ABC transporter-like sensor linked response regulator YxdJ
SGAir0263_chromosome	1946456	1947442	+	2	fig|1396.2420.peg.1947	ABC transporter-like sensor linked histidine kinase YxdK
SGAir0263_chromosome	1947585	1948355	+	0	fig|1396.2420.peg.1948	ABC transporter ATP-binding protein YvcR
SGAir0263_chromosome	1948330	1950258	+	1	fig|1396.2420.peg.1949	ABC transporter permease protein YvcS
SGAir0263_chromosome	1950296	1951018	+	2	fig|1396.2420.peg.1950	hypothetical protein
SGAir0263_chromosome	1952084	1953154	+	2	fig|1396.2420.peg.1951	Nitric oxide synthase oxygenase (EC 1.-.-.-)
SGAir0263_chromosome	1955198	1955995	+	2	fig|1396.2420.peg.1952	hypothetical protein
SGAir0263_chromosome	1956017	1956712	+	2	fig|1396.2420.peg.1953	ABC transporter-coupled two-component system%2C ATP-binding protein
SGAir0263_chromosome	1956726	1959197	+	0	fig|1396.2420.peg.1954	ABC transporter-coupled two-component system%2C fused permease protein
SGAir0263_chromosome	1959353	1959502	+	2	fig|1396.2420.peg.1955	hypothetical protein
SGAir0263_chromosome	1959910	1960188	+	1	fig|1396.2420.peg.1956	FIG01225261: hypothetical protein
SGAir0263_chromosome	1960234	1960611	+	1	fig|1396.2420.peg.1957	hypothetical protein
SGAir0263_chromosome	1960705	1960821	+	1	fig|1396.2420.peg.1958	hypothetical protein
SGAir0263_chromosome	1961698	1962726	+	1	fig|1396.2420.peg.1959	hypothetical protein formerly called flagellar hook-length control protein FliK
SGAir0263_chromosome	1962791	1963258	+	2	fig|1396.2420.peg.1960	Collagen triple helix repeat protein
SGAir0263_chromosome	1963648	1965036	+	1	fig|1396.2420.peg.1961	hypothetical protein formerly called flagellar hook-length control protein FliK
SGAir0263_chromosome	1965346	1965486	-	1	fig|1396.2420.peg.1962	hypothetical protein
SGAir0263_chromosome	1966012	1966263	+	1	fig|1396.2420.peg.1963	hypothetical protein
SGAir0263_chromosome	1966674	1966820	+	0	fig|1396.2420.peg.1964	hypothetical protein
SGAir0263_chromosome	1967317	1967598	-	1	fig|1396.2420.peg.1965	hypothetical protein
SGAir0263_chromosome	1970256	1971284	+	0	fig|1396.2420.peg.1966	Mtx2
SGAir0263_chromosome	1972332	1973258	-	0	fig|1396.2420.peg.1967	Mobile element protein
SGAir0263_chromosome	1973319	1973543	-	0	fig|1396.2420.peg.1968	Mobile element protein
SGAir0263_chromosome	1973682	1973882	-	0	fig|1396.2420.peg.1969	hypothetical protein
SGAir0263_chromosome	1973970	1974086	+	0	fig|1396.2420.peg.1970	hypothetical protein
SGAir0263_chromosome	1974533	1974637	+	2	fig|1396.2420.peg.1971	hypothetical protein
SGAir0263_chromosome	1976253	1976471	+	0	fig|1396.2420.peg.1972	hypothetical protein
SGAir0263_chromosome	1976943	1977191	-	0	fig|1396.2420.peg.1973	Mobile element protein
SGAir0263_chromosome	1978113	1978511	+	0	fig|1396.2420.peg.1974	FIG01230494: hypothetical protein
SGAir0263_chromosome	1978803	1979111	+	0	fig|1396.2420.peg.1975	N-acetyltransferase
SGAir0263_chromosome	1979229	1979609	+	0	fig|1396.2420.peg.1976	N-hydroxyarylamine O-acetyltransferase( EC:2.3.1.118 )
SGAir0263_chromosome	1979761	1980132	+	1	fig|1396.2420.peg.1977	FIG01239297: hypothetical protein
SGAir0263_chromosome	1980201	1980326	+	0	fig|1396.2420.peg.1978	FIG01239297: hypothetical protein
SGAir0263_chromosome	1980347	1980619	+	2	fig|1396.2420.peg.1979	FIG01236150: hypothetical protein
SGAir0263_chromosome	1981526	1981714	+	2	fig|1396.2420.peg.1980	RNA-binding protein Hfq
SGAir0263_chromosome	1982424	1982618	+	0	fig|1396.2420.peg.1981	Transcriptional regulator%2C PBSX family
SGAir0263_chromosome	1983613	1983741	+	1	fig|1396.2420.peg.1982	hypothetical protein
SGAir0263_chromosome	1984404	1984706	+	0	fig|1396.2420.peg.1983	hypothetical protein
SGAir0263_chromosome	1984697	1985041	+	2	fig|1396.2420.peg.1984	Mobile element protein
SGAir0263_chromosome	1985038	1985532	+	1	fig|1396.2420.peg.1985	Transposase
SGAir0263_chromosome	1985714	1985836	+	2	fig|1396.2420.peg.1986	hypothetical protein
SGAir0263_chromosome	1986566	1987588	-	2	fig|1396.2420.peg.1987	Phage tail fiber protein
SGAir0263_chromosome	1988399	1988518	+	2	fig|1396.2420.peg.1988	Mobile element protein
SGAir0263_chromosome	1989411	1989875	-	0	fig|1396.2420.peg.1989	acetyltransferase%2C GNAT family
SGAir0263_chromosome	1990389	1990739	+	0	fig|1396.2420.peg.1990	hypothetical protein
SGAir0263_chromosome	1990831	1991463	-	1	fig|1396.2420.peg.1991	phage integrase family protein
SGAir0263_chromosome	1991501	1992010	-	2	fig|1396.2420.peg.1992	phage integrase family protein
SGAir0263_chromosome	1992336	1992458	-	0	fig|1396.2420.peg.1993	hypothetical protein
SGAir0263_chromosome	1992883	1994151	-	1	fig|1396.2420.peg.1994	PTS system%2C IIC component%2C UlaA-type
SGAir0263_chromosome	1994177	1994443	-	2	fig|1396.2420.peg.1995	PTS system%2C IIB component
SGAir0263_chromosome	1994440	1994895	-	1	fig|1396.2420.peg.1996	hypothetical protein
SGAir0263_chromosome	1995883	1996068	+	1	fig|1396.2420.peg.1997	hypothetical protein
SGAir0263_chromosome	1996151	1996246	+	2	fig|1396.2420.peg.1998	hypothetical protein
SGAir0263_chromosome	1996616	1996732	+	2	fig|1396.2420.peg.1999	hypothetical protein
SGAir0263_chromosome	1998193	1998315	+	1	fig|1396.2420.peg.2000	hypothetical protein
SGAir0263_chromosome	1998440	1998595	+	2	fig|1396.2420.peg.2001	hypothetical protein
SGAir0263_chromosome	1999367	1999912	+	2	fig|1396.2420.peg.2002	Mobile element protein
SGAir0263_chromosome	2000077	2000232	+	1	fig|1396.2420.peg.2003	Mobile element protein
SGAir0263_chromosome	2000622	2000828	+	0	fig|1396.2420.peg.2004	DNA primase/helicase%2C phage-associated
SGAir0263_chromosome	2001249	2001365	+	0	fig|1396.2420.peg.2005	hypothetical protein
SGAir0263_chromosome	2002346	2003200	-	2	fig|1396.2420.peg.2006	Mobile element protein
SGAir0263_chromosome	2003197	2003502	-	1	fig|1396.2420.peg.2007	hypothetical protein
SGAir0263_chromosome	2003737	2003850	+	1	fig|1396.2420.peg.2008	hypothetical protein
SGAir0263_chromosome	2003885	2004019	+	2	fig|1396.2420.peg.2009	hypothetical protein
SGAir0263_chromosome	2004107	2004256	+	2	fig|1396.2420.peg.2010	hypothetical protein
SGAir0263_chromosome	2004355	2004579	+	1	fig|1396.2420.peg.2011	XpaF1 protein
SGAir0263_chromosome	2005246	2005524	+	1	fig|1396.2420.peg.2012	hypothetical protein
SGAir0263_chromosome	2005956	2006222	-	0	fig|1396.2420.peg.2013	Mobile element protein
SGAir0263_chromosome	2006762	2006911	+	2	fig|1396.2420.peg.2014	Transposase
SGAir0263_chromosome	2006908	2007882	+	1	fig|1396.2420.peg.2015	Mobile element protein
SGAir0263_chromosome	2008047	2008754	-	0	fig|1396.2420.peg.2016	D-alanyl-D-alanine carboxypeptidase (EC 3.4.16.4)
SGAir0263_chromosome	2008871	2009770	-	2	fig|1396.2420.peg.2017	D-alanyl-D-alanine carboxypeptidase (EC 3.4.16.4)
SGAir0263_chromosome	2010838	2011998	+	1	fig|1396.2420.peg.2018	Non-hemolytic enterotoxin A
SGAir0263_chromosome	2012053	2013264	+	1	fig|1396.2420.peg.2019	Non-hemolytic enterotoxin lytic component L1
SGAir0263_chromosome	2013442	2014461	+	1	fig|1396.2420.peg.2020	Enterotoxin C
SGAir0263_chromosome	2014679	2015809	-	2	fig|1396.2420.peg.2021	FIG01231943: hypothetical protein
SGAir0263_chromosome	2015806	2016909	-	1	fig|1396.2420.peg.2022	hypothetical protein
SGAir0263_chromosome	2016890	2018404	-	2	fig|1396.2420.peg.2023	Nutrient germinant receptor inner membrane subunit A (GerKA/GerAA/GerBA)
SGAir0263_chromosome	2018604	2019020	+	0	fig|1396.2420.peg.2024	hypothetical protein
SGAir0263_chromosome	2019098	2019820	+	2	fig|1396.2420.peg.2025	Mobile element protein
SGAir0263_chromosome	2019957	2020676	-	0	fig|1396.2420.peg.2026	Mobile element protein
SGAir0263_chromosome	2020820	2021128	-	2	fig|1396.2420.peg.2027	Mobile element protein
SGAir0263_chromosome	2022254	2022700	+	2	fig|1396.2420.peg.2028	penicillin-binding protein%2C putative
SGAir0263_chromosome	2023078	2023410	-	1	fig|1396.2420.peg.2029	FIG01239190: hypothetical protein
SGAir0263_chromosome	2023548	2023856	-	0	fig|1396.2420.peg.2030	hypothetical Cytosolic Protein
SGAir0263_chromosome	2024293	2031912	+	1	fig|1396.2420.peg.2031	Polyketide synthase modules and related proteins
SGAir0263_chromosome	2032064	2032324	+	2	fig|1396.2420.peg.2032	hypothetical protein
SGAir0263_chromosome	2032354	2032491	+	1	fig|1396.2420.peg.2033	putative resolvase
SGAir0263_chromosome	2032824	2034035	+	0	fig|1396.2420.peg.2034	Phage tail fiber protein
SGAir0263_chromosome	2034904	2035047	+	1	fig|1396.2420.peg.2035	hypothetical protein
SGAir0263_chromosome	2035608	2035751	+	0	fig|1396.2420.peg.2036	N-acetylmuramoyl-L-alanine amidase
SGAir0263_chromosome	2037544	2038671	+	1	fig|1396.2420.peg.2037	hypothetical protein
SGAir0263_chromosome	2038898	2039479	-	2	fig|1396.2420.peg.2038	hypothetical protein
SGAir0263_chromosome	2039599	2040852	-	1	fig|1396.2420.peg.2039	hypothetical protein
SGAir0263_chromosome	2041808	2043892	+	2	fig|1396.2420.peg.2040	Cyclomaltodextrin glucanotransferase (EC 2.4.1.19)
SGAir0263_chromosome	2044077	2045399	+	0	fig|1396.2420.peg.2041	hypothetical protein
SGAir0263_chromosome	2045428	2046516	+	1	fig|1396.2420.peg.2042	hypothetical protein
SGAir0263_chromosome	2046531	2046650	+	0	fig|1396.2420.peg.2043	hypothetical protein
SGAir0263_chromosome	2046684	2047001	+	0	fig|1396.2420.peg.2044	FIG01237261: hypothetical protein
SGAir0263_chromosome	2047040	2048392	+	2	fig|1396.2420.peg.2045	Long-chain-fatty-acid--CoA ligase (EC 6.2.1.3)
SGAir0263_chromosome	2048967	2049725	+	0	fig|1396.2420.peg.2046	Tn554-related%2C transposase A
SGAir0263_chromosome	2049827	2050141	+	2	fig|1396.2420.peg.2047	Tn554-related%2C transposase B
SGAir0263_chromosome	2050331	2051431	+	2	fig|1396.2420.peg.2048	Transposase B from transposon Tn554
SGAir0263_chromosome	2051450	2051818	+	2	fig|1396.2420.peg.2049	Tn554-related%2C transposase C
SGAir0263_chromosome	2052140	2052271	-	2	fig|1396.2420.peg.2050	Resolvase%2C N-terminal domain
SGAir0263_chromosome	2052299	2052445	-	2	fig|1396.2420.peg.2051	Resolvase%2C N-terminal domain
SGAir0263_chromosome	2052648	2053460	+	0	fig|1396.2420.peg.2052	hypothetical protein formerly called flagellar hook-length control protein FliK
SGAir0263_chromosome	2054044	2054160	+	1	fig|1396.2420.peg.2053	hypothetical protein
SGAir0263_chromosome	2054185	2054409	+	1	fig|1396.2420.peg.2054	hypothetical protein
SGAir0263_chromosome	2054810	2055037	-	2	fig|1396.2420.peg.2055	putative membrane protein
SGAir0263_chromosome	2055375	2056139	-	0	fig|1396.2420.peg.2056	Hydralysin
SGAir0263_chromosome	2056576	2056992	+	1	fig|1396.2420.peg.2057	hypothetical protein
SGAir0263_chromosome	2057070	2057792	+	0	fig|1396.2420.peg.2058	Mobile element protein
SGAir0263_chromosome	2057929	2058648	-	1	fig|1396.2420.peg.2059	Mobile element protein
SGAir0263_chromosome	2058792	2059100	-	0	fig|1396.2420.peg.2060	Mobile element protein
SGAir0263_chromosome	2059755	2059901	-	0	fig|1396.2420.peg.2061	hypothetical protein
SGAir0263_chromosome	2060086	2060451	+	1	fig|1396.2420.peg.2062	hypothetical protein
SGAir0263_chromosome	2060555	2061055	+	2	fig|1396.2420.peg.2063	hypothetical protein
SGAir0263_chromosome	2061657	2062016	-	0	fig|1396.2420.peg.2064	Transcriptional regulator%2C MerR family
SGAir0263_chromosome	2062602	2062913	-	0	fig|1396.2420.peg.2065	TerF-related protein
SGAir0263_chromosome	2062906	2063025	-	1	fig|1396.2420.peg.2066	hypothetical protein
SGAir0263_chromosome	2063053	2063499	-	1	fig|1396.2420.peg.2067	hypothetical protein
SGAir0263_chromosome	2064231	2065121	+	0	fig|1396.2420.peg.2068	Mobile element protein
SGAir0263_chromosome	2065157	2067307	+	2	fig|1396.2420.peg.2069	DNA topoisomerase III (EC 5.99.1.2)
SGAir0263_chromosome	2067751	2068902	+	1	fig|1396.2420.peg.2070	hypothetical protein
SGAir0263_chromosome	2068895	2071234	+	2	fig|1396.2420.peg.2071	hypothetical protein
SGAir0263_chromosome	2071538	2072779	+	2	fig|1396.2420.peg.2072	hypothetical protein
SGAir0263_chromosome	2072802	2075351	+	0	fig|1396.2420.peg.2073	hypothetical protein
SGAir0263_chromosome	2075362	2077011	+	1	fig|1396.2420.peg.2074	Phage integrase family protein
SGAir0263_chromosome	2077023	2077754	+	0	fig|1396.2420.peg.2075	hypothetical protein
SGAir0263_chromosome	2078117	2079310	-	2	fig|1396.2420.peg.2076	Mobile element protein
SGAir0263_chromosome	2079679	2080449	+	1	fig|1396.2420.peg.2077	hypothetical protein
SGAir0263_chromosome	2081986	2082267	+	1	fig|1396.2420.peg.2078	Flagellar hook-length control protein FliK
SGAir0263_chromosome	2082449	2082739	-	2	fig|1396.2420.peg.2079	hypothetical protein
SGAir0263_chromosome	2083340	2083612	+	2	fig|1396.2420.peg.2080	Mobile element protein
SGAir0263_chromosome	2084117	2085421	+	2	fig|1396.2420.peg.2081	Retron-type RNA-directed DNA polymerase (EC 2.7.7.49)
SGAir0263_chromosome	2086326	2086565	-	0	fig|1396.2420.peg.2082	Mobile element protein
SGAir0263_chromosome	2087315	2087503	+	2	fig|1396.2420.peg.2083	hypothetical protein
SGAir0263_chromosome	2087503	2087820	+	1	fig|1396.2420.peg.2084	hypothetical protein
SGAir0263_chromosome	2088075	2088803	+	0	fig|1396.2420.peg.2085	Two-component response regulator%2C malate (EC 2.7.3.-)
SGAir0263_chromosome	2088889	2089062	+	1	fig|1396.2420.peg.2086	hypothetical protein
SGAir0263_chromosome	2089112	2090128	-	2	fig|1396.2420.peg.2087	D-lactate dehydrogenase (EC 1.1.1.28)
SGAir0263_chromosome	2090159	2091217	-	2	fig|1396.2420.peg.2088	Malate permease
SGAir0263_chromosome	2091728	2092390	+	2	fig|1396.2420.peg.2089	Mobile element protein
SGAir0263_chromosome	2092928	2093407	+	2	fig|1396.2420.peg.2090	DNA topoisomerase III (EC 5.99.1.2)
SGAir0263_chromosome	2093852	2094148	+	2	fig|1396.2420.peg.2091	Predicted ATP-binding protein involved in virulence
SGAir0263_chromosome	2094140	2094490	-	2	fig|1396.2420.peg.2092	putative metalloprotease
SGAir0263_chromosome	2094583	2094729	-	1	fig|1396.2420.peg.2093	hypothetical protein
SGAir0263_chromosome	2095805	2096356	+	2	fig|1396.2420.peg.2094	FIG00637898: hypothetical protein
SGAir0263_chromosome	2096770	2097444	-	1	fig|1396.2420.peg.2095	Mobile element protein
SGAir0263_chromosome	2097623	2098075	-	2	fig|1396.2420.peg.2096	Mobile element protein
SGAir0263_chromosome	2098118	2098663	-	2	fig|1396.2420.peg.2097	Mobile element protein
SGAir0263_chromosome	2099085	2099552	+	0	fig|1396.2420.peg.2098	hypothetical protein
SGAir0263_chromosome	2099612	2101048	+	2	fig|1396.2420.peg.2099	4-hydroxyphenylacetate 3-monooxygenase (EC 1.14.14.9)
SGAir0263_chromosome	2101097	2101891	+	2	fig|1396.2420.peg.2100	beta-galactosidase (EC 3.2.1.23)
SGAir0263_chromosome	2102040	2102453	+	0	fig|1396.2420.peg.2101	Permease of the drug/metabolite transporter (DMT) superfamily
SGAir0263_chromosome	2102618	2102746	-	2	fig|1396.2420.peg.2102	hypothetical protein
SGAir0263_chromosome	2102890	2103132	+	1	fig|1396.2420.peg.2103	hypothetical protein
SGAir0263_chromosome	2103421	2103759	-	1	fig|1396.2420.peg.2104	Two-component response regulator vanRB
SGAir0263_chromosome	2103756	2104046	-	0	fig|1396.2420.peg.2105	Two-component response regulator vanRB
SGAir0263_chromosome	2104326	2104484	+	0	fig|1396.2420.peg.2106	hypothetical protein
SGAir0263_chromosome	2104498	2104791	+	1	fig|1396.2420.peg.2107	hypothetical protein
SGAir0263_chromosome	2105055	2105192	+	0	fig|1396.2420.peg.2108	hypothetical protein
SGAir0263_chromosome	2106999	2107295	+	0	fig|1396.2420.peg.2109	hypothetical protein
SGAir0263_chromosome	2107697	2108098	+	2	fig|1396.2420.peg.2110	Phage protein
SGAir0263_chromosome	2108796	2108921	+	0	fig|1396.2420.peg.2111	Phage protein
SGAir0263_chromosome	2108926	2109021	+	1	fig|1396.2420.peg.2112	hypothetical protein
SGAir0263_chromosome	2109172	2109417	+	1	fig|1396.2420.peg.2113	prophage LambdaBa01%2C minor structural protein
SGAir0263_chromosome	2109543	2109767	+	0	fig|1396.2420.peg.2114	XpaF1 protein
SGAir0263_chromosome	2109847	2110038	+	1	fig|1396.2420.peg.2115	hypothetical protein
SGAir0263_chromosome	2110351	2110860	-	1	fig|1396.2420.peg.2116	Hypothetical exported protein
SGAir0263_chromosome	2111419	2111682	+	1	fig|1396.2420.peg.2117	Mobile element protein
SGAir0263_chromosome	2112825	2112941	-	0	fig|1396.2420.peg.2118	hypothetical protein
SGAir0263_chromosome	2113645	2113905	-	1	fig|1396.2420.peg.2119	hypothetical protein
SGAir0263_chromosome	2113929	2114219	-	0	fig|1396.2420.peg.2120	hypothetical protein
SGAir0263_chromosome	2115183	2117006	-	0	fig|1396.2420.peg.2121	Asparagine synthetase [glutamine-hydrolyzing] (EC 6.3.5.4) YisO
SGAir0263_chromosome	2117414	2117983	+	2	fig|1396.2420.peg.2122	Transcriptional regulator%2C TetR family
SGAir0263_chromosome	2119086	2119976	+	0	fig|1396.2420.peg.2123	Outer surface protein of unknown function%2C cellobiose operon
SGAir0263_chromosome	2120860	2121429	-	1	fig|1396.2420.peg.2124	hypothetical protein
SGAir0263_chromosome	2121472	2123124	-	1	fig|1396.2420.peg.2125	hypothetical protein
SGAir0263_chromosome	2123137	2125899	-	1	fig|1396.2420.peg.2126	hypothetical protein
SGAir0263_chromosome	2125919	2127184	-	2	fig|1396.2420.peg.2127	hypothetical protein
SGAir0263_chromosome	2127376	2127942	+	1	fig|1396.2420.peg.2128	DNA topoisomerase III (EC 5.99.1.2)
SGAir0263_chromosome	2133988	2134935	+	1	fig|1396.2420.peg.2133	Uncharacterized protein YvgK
SGAir0263_chromosome	2135064	2136347	-	0	fig|1396.2420.peg.2134	Guanine/hypoxanthine permease
SGAir0263_chromosome	2136375	2137580	-	0	fig|1396.2420.peg.2135	putative cytochrome P450 hydroxylase
SGAir0263_chromosome	2138230	2139003	+	1	fig|1396.2420.peg.2136	Putative hydrolase
SGAir0263_chromosome	2139512	2140027	+	2	fig|1396.2420.peg.2137	hypothetical protein
SGAir0263_chromosome	2140403	2141071	-	2	fig|1396.2420.peg.2138	O-methyltransferase Rv0190
SGAir0263_chromosome	2141306	2141944	-	2	fig|1396.2420.peg.2139	Transporter%2C LysE family
SGAir0263_chromosome	2141937	2142737	-	0	fig|1396.2420.peg.2140	FIG01225447: hypothetical protein
SGAir0263_chromosome	2142737	2143210	-	2	fig|1396.2420.peg.2141	DNA-binding protein
SGAir0263_chromosome	2143515	2144690	-	0	fig|1396.2420.peg.2142	Nucleoside:H+ symporter:Major facilitator superfamily
SGAir0263_chromosome	2145711	2146529	+	0	fig|1396.2420.peg.2143	Molybdenum ABC transporter%2C substrate-binding protein ModA
SGAir0263_chromosome	2146686	2147489	+	0	fig|1396.2420.peg.2144	hydrolase%2C haloacid dehalogenase-like family
SGAir0263_chromosome	2147525	2148244	+	2	fig|1396.2420.peg.2145	Phosphoribosylaminoimidazole-succinocarboxamide synthase (EC 6.3.2.6)
SGAir0263_chromosome	2148249	2149163	+	0	fig|1396.2420.peg.2146	acetamidase/formamidase family protein
SGAir0263_chromosome	2149229	2149885	+	2	fig|1396.2420.peg.2147	ATP phosphoribosyltransferase (EC 2.4.2.17) > HisGs
SGAir0263_chromosome	2149921	2150607	+	1	fig|1396.2420.peg.2148	short chain dehydrogenase
SGAir0263_chromosome	2151185	2151790	-	2	fig|1396.2420.peg.2149	hypothetical protein
SGAir0263_chromosome	2152002	2152580	-	0	fig|1396.2420.peg.2150	GNAT family acetyltransferase BA3108
SGAir0263_chromosome	2153118	2153249	+	0	fig|1396.2420.peg.2151	hypothetical protein
SGAir0263_chromosome	2174015	2174434	+	2	fig|1396.2420.peg.2174	YusQ-like protein
SGAir0263_chromosome	2174424	2174747	+	0	fig|1396.2420.peg.2175	carboxymuconolactone decarboxylase family protein
SGAir0263_chromosome	2196793	2196993	+	1	fig|1396.2420.peg.2197	Multidrug resistance ABC transporter permease/ATP-binding protein BmrA
SGAir0263_chromosome	2205339	2205452	+	0	fig|1396.2420.peg.2207	hypothetical protein
SGAir0263_chromosome	2206392	2207585	-	0	fig|1396.2420.peg.2208	Mobile element protein
SGAir0263_chromosome	2324831	2325625	+	2	fig|1396.2420.peg.2332	hypothetical protein
SGAir0263_chromosome	2325849	2326649	+	0	fig|1396.2420.peg.2333	hypothetical protein
SGAir0263_chromosome	2326750	2327538	+	1	fig|1396.2420.peg.2334	hypothetical protein
SGAir0263_chromosome	2327571	2328368	+	0	fig|1396.2420.peg.2335	hypothetical protein
SGAir0263_chromosome	2329450	2330247	+	1	fig|1396.2420.peg.2337	hypothetical protein
SGAir0263_chromosome	2330342	2330620	+	2	fig|1396.2420.peg.2338	FIG01228884: hypothetical protein
SGAir0263_chromosome	2352782	2353123	-	2	fig|1396.2420.peg.2364	hypothetical protein
SGAir0263_chromosome	2353240	2353740	-	1	fig|1396.2420.peg.2365	hypothetical protein
SGAir0263_chromosome	2368795	2368935	+	1	fig|1396.2420.peg.2378	hypothetical protein
SGAir0263_chromosome	2382706	2382969	+	1	fig|1396.2420.peg.2393	FIG01227691: hypothetical protein
SGAir0263_chromosome	2384120	2385238	+	2	fig|1396.2420.peg.2396	Mobile element protein
SGAir0263_chromosome	2385250	2387355	+	1	fig|1396.2420.peg.2397	Transposase B from transposon Tn554
SGAir0263_chromosome	2387348	2387728	+	2	fig|1396.2420.peg.2398	Mobile element protein
SGAir0263_chromosome	2387760	2388194	-	0	fig|1396.2420.peg.2399	hypothetical protein
SGAir0263_chromosome	2395708	2395926	+	1	fig|1396.2420.peg.2408	FIG01237512: hypothetical protein
SGAir0263_chromosome	2513223	2513384	+	0	fig|1396.2420.peg.2525	hypothetical protein
SGAir0263_chromosome	2564647	2564763	+	1	fig|1396.2420.peg.2573	hypothetical protein
SGAir0263_chromosome	2575956	2576606	-	0	fig|1396.2420.peg.2583	FIG01231966: hypothetical protein
SGAir0263_chromosome	2581154	2581975	-	2	fig|1396.2420.peg.2591	hypothetical protein
SGAir0263_chromosome	2582009	2582449	-	2	fig|1396.2420.peg.2592	Transcriptional regulator%2C MarR family
SGAir0263_chromosome	2584003	2584173	+	1	fig|1396.2420.peg.2595	MBL-fold metallo-hydrolase superfamily
SGAir0263_chromosome	2587704	2588354	+	0	fig|1396.2420.peg.2599	Chloramphenicol O-acetyltransferase (EC 2.3.1.28) > CatA15/A16 family
SGAir0263_chromosome	2611704	2612981	+	0	fig|1396.2420.peg.2626	hypothetical protein
SGAir0263_chromosome	2620846	2621013	-	1	fig|1396.2420.peg.2635	hypothetical protein
SGAir0263_chromosome	2638088	2638639	+	2	fig|1396.2420.peg.2654	Uncharacterized MFS-type transporter
SGAir0263_chromosome	2640473	2641024	+	2	fig|1396.2420.peg.2657	hypothetical protein
SGAir0263_chromosome	2649237	2649344	-	0	fig|1396.2420.peg.2665	FIG01226744: hypothetical protein
SGAir0263_chromosome	2663710	2664240	+	1	fig|1396.2420.peg.2682	Transposase
SGAir0263_chromosome	2664237	2665079	+	0	fig|1396.2420.peg.2683	Putative transposase InsK for insertion sequence element IS150
SGAir0263_chromosome	2668634	2668750	+	2	fig|1396.2420.peg.2687	hypothetical protein
SGAir0263_chromosome	2701581	2701961	+	0	fig|1396.2420.peg.2696	Short-chain dehydrogenase/reductase SDR
SGAir0263_chromosome	2702284	2702484	+	1	fig|1396.2420.peg.2697	Chitinase (EC 3.2.1.14)
SGAir0263_chromosome	2702843	2703253	+	2	fig|1396.2420.peg.2698	FIG01232418: hypothetical protein
SGAir0263_chromosome	2704362	2704550	+	0	fig|1396.2420.peg.2700	4Fe-4S ferredoxin%2C iron-sulfur binding
SGAir0263_chromosome	2704765	2704947	+	1	fig|1396.2420.peg.2701	4Fe-4S ferredoxin%2C iron-sulfur binding
SGAir0263_chromosome	2705066	2706010	-	2	fig|1396.2420.peg.2702	Class A beta-lactamase (EC 3.5.2.6)
SGAir0263_chromosome	2706788	2706931	+	2	fig|1396.2420.peg.2703	hypothetical protein
SGAir0263_chromosome	2707037	2707336	+	2	fig|1396.2420.peg.2704	hypothetical protein
SGAir0263_chromosome	2709913	2710044	+	1	fig|1396.2420.peg.2708	hypothetical protein
SGAir0263_chromosome	2712340	2712894	-	1	fig|1396.2420.peg.2710	Transcriptional regulator%2C MerR family
SGAir0263_chromosome	2713026	2713196	+	0	fig|1396.2420.peg.2711	D-serine dehydratase (EC 4.3.1.18)
SGAir0263_chromosome	2713519	2714022	+	1	fig|1396.2420.peg.2712	FIG01231147: hypothetical protein
SGAir0263_chromosome	2714069	2714890	+	2	fig|1396.2420.peg.2713	Polysaccharide deacetylase (EC 3.5.1.41)
SGAir0263_chromosome	2715188	2715757	-	2	fig|1396.2420.peg.2714	Transcriptional regulator%2C TetR family
SGAir0263_chromosome	2716134	2717543	+	0	fig|1396.2420.peg.2715	Asparagine synthetase [glutamine-hydrolyzing] (EC 6.3.5.4) YisO
SGAir0263_chromosome	2717562	2717960	+	0	fig|1396.2420.peg.2716	Asparagine synthetase [glutamine-hydrolyzing] (EC 6.3.5.4) YisO
SGAir0263_chromosome	2718672	2720504	+	0	fig|1396.2420.peg.2717	hypothetical protein
SGAir0263_chromosome	2720506	2721147	+	1	fig|1396.2420.peg.2718	Two-component transcriptional response regulator%2C LuxR family
SGAir0263_chromosome	2721551	2725723	+	2	fig|1396.2420.peg.2719	Subtilase family domain protein
SGAir0263_chromosome	2725984	2726583	+	1	fig|1396.2420.peg.2720	Cell envelope-bound metalloprotease%2C Camelysin (EC 3.4.24.-)
SGAir0263_chromosome	2727175	2727303	-	1	fig|1396.2420.peg.2721	hypothetical protein
SGAir0263_chromosome	2728389	2729462	+	0	fig|1396.2420.peg.2722	Putative transmembrane protein
SGAir0263_chromosome	2729760	2729873	+	0	fig|1396.2420.peg.2723	hypothetical protein
SGAir0263_chromosome	2729999	2730181	+	2	fig|1396.2420.peg.2724	hypothetical protein
SGAir0263_chromosome	2730226	2730552	+	1	fig|1396.2420.peg.2725	FIG01237580: hypothetical protein
SGAir0263_chromosome	2731190	2731888	+	2	fig|1396.2420.peg.2726	L-serine dehydratase%2C beta subunit (EC 4.3.1.17)
SGAir0263_chromosome	2731910	2732800	+	2	fig|1396.2420.peg.2727	L-serine dehydratase%2C alpha subunit (EC 4.3.1.17)
SGAir0263_chromosome	2733091	2734410	+	1	fig|1396.2420.peg.2728	Serine transporter
SGAir0263_chromosome	2734703	2734927	+	2	fig|1396.2420.peg.2729	FIG01236693: hypothetical protein
SGAir0263_chromosome	2735078	2735206	-	2	fig|1396.2420.peg.2730	FIG01248359: hypothetical protein
SGAir0263_chromosome	2735211	2735384	+	0	fig|1396.2420.peg.2731	hypothetical protein
SGAir0263_chromosome	2735560	2735823	+	1	fig|1396.2420.peg.2732	hypothetical protein
SGAir0263_chromosome	2735820	2736848	+	0	fig|1396.2420.peg.2733	Spore photoproduct lyase (EC 4.1.99.14)
SGAir0263_chromosome	2737079	2737195	-	2	fig|1396.2420.peg.2734	hypothetical protein
SGAir0263_chromosome	2737217	2737480	-	2	fig|1396.2420.peg.2735	ABC-type sugar transport systems%2C permease components
SGAir0263_chromosome	2737702	2738184	+	1	fig|1396.2420.peg.2736	Glutamate decarboxylase (EC 4.1.1.15)
SGAir0263_chromosome	2738226	2739170	+	0	fig|1396.2420.peg.2737	Glutamate decarboxylase (EC 4.1.1.15)
SGAir0263_chromosome	2739655	2739777	+	1	fig|1396.2420.peg.2738	choloylglycine hydrolase family protein
SGAir0263_chromosome	2739902	2740321	-	2	fig|1396.2420.peg.2739	hypothetical protein
SGAir0263_chromosome	2741807	2742754	-	2	fig|1396.2420.peg.2740	oxidase-related protein
SGAir0263_chromosome	2742941	2744062	-	2	fig|1396.2420.peg.2741	FtsW-like protein YlaO
SGAir0263_chromosome	2745371	2746699	+	2	fig|1396.2420.peg.2742	Mg/Co/Ni transporter MgtE%2C CBS domain-containing
SGAir0263_chromosome	2746857	2747954	+	0	fig|1396.2420.peg.2743	N-acetylmuramoyl-L-alanine amidase/putative S-layer protein
SGAir0263_chromosome	2771740	2771955	+	1	fig|1396.2420.peg.2764	FIG01240064: hypothetical protein
SGAir0263_chromosome	2772001	2772222	+	1	fig|1396.2420.peg.2765	hypothetical protein
SGAir0263_chromosome	2772494	2772862	-	2	fig|1396.2420.peg.2766	Cell division protein DivIC (FtsB)%2C stabilizes FtsL against RasP cleavage
SGAir0263_chromosome	2775279	2775839	+	0	fig|1396.2420.peg.2770	Possible uridine kinase (EC 2.7.1.48)
SGAir0263_chromosome	2791387	2791749	+	1	fig|1396.2420.peg.2784	Collagen adhesion protein
SGAir0263_chromosome	2798782	2798919	-	1	fig|1396.2420.peg.2792	hypothetical protein
SGAir0263_chromosome	2805842	2805955	+	2	fig|1396.2420.peg.2800	FIG01226999: hypothetical protein
SGAir0263_chromosome	2806002	2807435	-	0	fig|1396.2420.peg.2801	4-hydroxyphenylacetate 3-monooxygenase (EC 1.14.14.9)
SGAir0263_chromosome	2807454	2807897	-	0	fig|1396.2420.peg.2802	Cysteine dioxygenase (EC 1.13.11.20)
SGAir0263_chromosome	2836652	2836771	+	2	fig|1396.2420.peg.2830	FIG01228347: hypothetical protein
SGAir0263_chromosome	2861879	2863867	-	2	fig|1396.2420.peg.2855	collagen triple helix repeat domain protein
SGAir0263_chromosome	2864527	2864781	-	1	fig|1396.2420.peg.2856	FIG01232899: hypothetical protein
SGAir0263_chromosome	2865598	2866206	-	1	fig|1396.2420.peg.2857	hypothetical protein
SGAir0263_chromosome	2866818	2867186	+	0	fig|1396.2420.peg.2858	hypothetical protein
SGAir0263_chromosome	2867658	2867873	-	0	fig|1396.2420.peg.2859	GerPF/GerPA protein family%2C required for proper assembly of spore coat%2C mutations lead to super-dormant spore
SGAir0263_chromosome	2868110	2868241	+	2	fig|1396.2420.peg.2860	hypothetical protein
SGAir0263_chromosome	2868567	2869406	+	0	fig|1396.2420.peg.2861	cysteine protease
SGAir0263_chromosome	2869426	2869638	+	1	fig|1396.2420.peg.2862	FIG01235065: hypothetical protein
SGAir0263_chromosome	2869703	2869903	+	2	fig|1396.2420.peg.2863	Phage lysin%2C glycosyl hydrolase%2C family 25
SGAir0263_chromosome	2871677	2872207	+	2	fig|1396.2420.peg.2866	FIG01237584: hypothetical protein
SGAir0263_chromosome	2872220	2872894	+	2	fig|1396.2420.peg.2867	Two-component transcriptional response regulator%2C OmpR family
SGAir0263_chromosome	2872891	2874306	+	1	fig|1396.2420.peg.2868	hypothetical protein
SGAir0263_chromosome	2880675	2880857	+	0	fig|1396.2420.peg.2873	Beta-lactamase class C-like and penicillin binding proteins (PBPs) superfamily
SGAir0263_chromosome	2885628	2885780	+	0	fig|1396.2420.peg.2880	Resolvase
SGAir0263_chromosome	2888169	2888303	+	0	fig|1396.2420.peg.2883	hypothetical protein
SGAir0263_chromosome	2889479	2890663	-	2	fig|1396.2420.peg.2885	Purine efflux pump PbuE
SGAir0263_chromosome	2912517	2912669	+	0	fig|1396.2420.peg.2910	Hydrolase%2C alpha/beta fold family functionally coupled to Phosphoribulokinase
SGAir0263_chromosome	2912687	2912887	+	2	fig|1396.2420.peg.2911	Hydrolase%2C alpha/beta fold family functionally coupled to Phosphoribulokinase
SGAir0263_chromosome	2915667	2915846	-	0	fig|1396.2420.peg.2915	Enterochelin esterase
SGAir0263_chromosome	2915999	2916193	-	2	fig|1396.2420.peg.2916	Enterochelin esterase
SGAir0263_chromosome	2922800	2922949	-	2	fig|1396.2420.peg.2928	Acetyltransferase%2C GNAT family
SGAir0263_chromosome	2932687	2932845	-	1	fig|1396.2420.peg.2941	hypothetical protein
SGAir0263_chromosome	2933074	2933739	+	1	fig|1396.2420.peg.2942	Two-component transcriptional response regulator%2C OmpR family
SGAir0263_chromosome	2933732	2935204	+	2	fig|1396.2420.peg.2943	Two-component system sensor histidine kinase
SGAir0263_chromosome	2936198	2936875	-	2	fig|1396.2420.peg.2946	ABC transporter%2C ATP-binding protein
SGAir0263_chromosome	2936887	2938317	-	1	fig|1396.2420.peg.2947	ABC transporter%2C permease protein
SGAir0263_chromosome	2938370	2938489	+	2	fig|1396.2420.peg.2948	hypothetical protein
SGAir0263_chromosome	2940546	2941502	+	0	fig|1396.2420.peg.2950	Lipase
SGAir0263_chromosome	2941614	2943068	-	0	fig|1396.2420.peg.2951	decarboxylase%2C pyridoxal-dependent
SGAir0263_chromosome	2943124	2950140	-	1	fig|1396.2420.peg.2952	Polyketide synthase modules and related proteins
SGAir0263_chromosome	2950173	2951150	-	0	fig|1396.2420.peg.2953	hypothetical protein
SGAir0263_chromosome	2986375	2986905	+	1	fig|1396.2420.peg.2993	Transposase
SGAir0263_chromosome	2986902	2987744	+	0	fig|1396.2420.peg.2994	Putative transposase InsK for insertion sequence element IS150
SGAir0263_chromosome	2995184	2995339	-	2	fig|1396.2420.peg.3003	hypothetical protein
SGAir0263_chromosome	2995892	2997088	-	2	fig|1396.2420.peg.3005	Uncharacterized MFS-type transporter
SGAir0263_chromosome	2997199	2998158	-	1	fig|1396.2420.peg.3006	Transcriptional regulator%2C AraC family
SGAir0263_chromosome	3012613	3013542	-	1	fig|1396.2420.peg.3025	hypothetical protein
SGAir0263_chromosome	3020390	3020950	+	2	fig|1396.2420.peg.3038	GCN5-related N-acetyltransferase
SGAir0263_chromosome	3021240	3022184	-	0	fig|1396.2420.peg.3039	Transcriptional regulator%2C YafY family
SGAir0263_chromosome	3022274	3022711	+	2	fig|1396.2420.peg.3040	hypothetical protein
SGAir0263_chromosome	3023140	3023442	+	1	fig|1396.2420.peg.3041	Mobile element protein
SGAir0263_chromosome	3023433	3024299	+	0	fig|1396.2420.peg.3042	Transposase
SGAir0263_chromosome	3029984	3030145	+	2	fig|1396.2420.peg.3047	hypothetical protein
SGAir0263_chromosome	3038498	3038794	+	2	fig|1396.2420.peg.3060	FIG01234196: hypothetical protein
SGAir0263_chromosome	3052365	3053201	-	0	fig|1396.2420.peg.3075	Diadenosine tetraphosphatase and related serine/threonine protein phosphatases
SGAir0263_chromosome	3053265	3054380	-	0	fig|1396.2420.peg.3076	Deoxyguanosinetriphosphate triphosphohydrolase (EC 3.1.5.1)
SGAir0263_chromosome	3068203	3068802	-	1	fig|1396.2420.peg.3093	Putative Xaa-Pro dipeptidyl-peptidase (EC 3.4.14.11) (X-Pro dipeptidyl-peptidase) (X-prolyl-dipeptidyl aminopeptidase) (X-PDAP)
SGAir0263_chromosome	3076290	3076724	+	0	fig|1396.2420.peg.3107	hypothetical protein
SGAir0263_chromosome	3076757	3077029	+	2	fig|1396.2420.peg.3108	hypothetical protein
SGAir0263_chromosome	3078790	3079239	-	1	fig|1396.2420.peg.3112	hypothetical protein
SGAir0263_chromosome	3079262	3083815	-	2	fig|1396.2420.peg.3113	Phage protein
SGAir0263_chromosome	3099676	3100239	-	1	fig|1396.2420.peg.3132	Site-specific recombinase%2C resolvase family
SGAir0263_chromosome	3101602	3101784	-	1	fig|1396.2420.peg.3135	FIG01238529: hypothetical protein
SGAir0263_chromosome	3119733	3120350	-	0	fig|1396.2420.peg.3165	hypothetical protein
SGAir0263_chromosome	3122251	3122616	-	1	fig|1396.2420.peg.3169	Phage protein
SGAir0263_chromosome	3125823	3127016	+	0	fig|1396.2420.peg.3175	Mobile element protein
SGAir0263_chromosome	3141236	3142504	-	2	fig|1396.2420.peg.3194	Uncharacterized amino acid permease%2C GabP family
SGAir0263_chromosome	3142647	3143081	+	0	fig|1396.2420.peg.3195	Transcriptional regulator%2C AsnC family
SGAir0263_chromosome	3157696	3157836	+	1	fig|1396.2420.peg.3212	hypothetical protein
SGAir0263_chromosome	3181482	3181595	-	0	fig|1396.2420.peg.3248	hypothetical protein
SGAir0263_chromosome	3185098	3186345	-	1	fig|1396.2420.peg.3253	Similarity with glutathionylspermidine synthase (EC 6.3.1.8)%2C group 2
SGAir0263_chromosome	3186366	3186974	-	0	fig|1396.2420.peg.3254	putative lipoprotein
SGAir0263_chromosome	3188605	3188841	+	1	fig|1396.2420.peg.3257	hypothetical protein
SGAir0263_chromosome	3192483	3192641	-	0	fig|1396.2420.peg.3264	Uncharacterized protein YmaE
SGAir0263_chromosome	3197162	3197263	-	2	fig|1396.2420.peg.3268	hypothetical protein
SGAir0263_chromosome	3222607	3224154	-	1	fig|1396.2420.peg.3288	hypothetical protein
SGAir0263_chromosome	3224175	3224750	-	0	fig|1396.2420.peg.3289	Transcriptional regulator%2C TetR family
SGAir0263_chromosome	3224854	3225534	-	1	fig|1396.2420.peg.3290	RNA polymerase ECF-type sigma factor
SGAir0263_chromosome	3238807	3239553	-	1	fig|1396.2420.peg.3304	hypothetical protein
SGAir0263_chromosome	3248411	3248638	-	2	fig|1396.2420.peg.3312	Arginine utilization protein RocB
SGAir0263_chromosome	3252638	3252757	+	2	fig|1396.2420.peg.3316	hypothetical protein
SGAir0263_chromosome	3254691	3254849	+	0	fig|1396.2420.peg.3319	hypothetical protein
SGAir0263_chromosome	3262845	3263093	-	0	fig|1396.2420.peg.3327	Uridine kinase%2C type 2 (EC 2.7.1.48)
SGAir0263_chromosome	3269754	3270284	+	0	fig|1396.2420.peg.3337	Transposase
SGAir0263_chromosome	3270281	3271123	+	2	fig|1396.2420.peg.3338	Putative transposase InsK for insertion sequence element IS150
SGAir0263_chromosome	3290008	3290145	-	1	fig|1396.2420.peg.3352	FIG01249153: hypothetical protein
SGAir0263_chromosome	3295438	3296379	-	1	fig|1396.2420.peg.3358	hypothetical protein
SGAir0263_chromosome	3296336	3296683	-	2	fig|1396.2420.peg.3359	hypothetical protein
SGAir0263_chromosome	3296711	3297172	-	2	fig|1396.2420.peg.3360	transposase (12) BH0978
SGAir0263_chromosome	3297540	3297713	-	0	fig|1396.2420.peg.3361	hypothetical protein
SGAir0263_chromosome	3297789	3298316	-	0	fig|1396.2420.peg.3362	FIG01229808: hypothetical protein
SGAir0263_chromosome	3298403	3298753	-	2	fig|1396.2420.peg.3363	RNA:NAD 2'-phosphotransferase
SGAir0263_chromosome	3298746	3298970	-	0	fig|1396.2420.peg.3364	hypothetical protein
SGAir0263_chromosome	3299075	3299413	-	2	fig|1396.2420.peg.3365	hypothetical protein
SGAir0263_chromosome	3299438	3300493	-	2	fig|1396.2420.peg.3366	transposase (12) BH0978
SGAir0263_chromosome	3311992	3312663	-	1	fig|1396.2420.peg.3380	ABC-type antimicrobial peptide transport system%2C ATPase component
SGAir0263_chromosome	3312663	3313928	-	0	fig|1396.2420.peg.3381	ABC transporter%2C permease protein
SGAir0263_chromosome	3313931	3315016	-	2	fig|1396.2420.peg.3382	ABC transporter%2C permease protein
SGAir0263_chromosome	3315082	3315450	-	1	fig|1396.2420.peg.3383	hypothetical protein
SGAir0263_chromosome	3318436	3318609	-	1	fig|1396.2420.peg.3387	hypothetical protein
SGAir0263_chromosome	3361292	3361462	-	2	fig|1396.2420.peg.3435	hypothetical protein
SGAir0263_chromosome	3361747	3363645	-	1	fig|1396.2420.peg.3436	Asparagine synthetase [glutamine-hydrolyzing] (EC 6.3.5.4) AsnB
SGAir0263_chromosome	3363915	3364859	-	0	fig|1396.2420.peg.3437	Chromosome initiation inhibitor
SGAir0263_chromosome	3365204	3365524	-	2	fig|1396.2420.peg.3438	hypothetical protein
SGAir0263_chromosome	3365543	3366454	-	2	fig|1396.2420.peg.3439	probable iron-sulfur binding protein YPO1417
SGAir0263_chromosome	3367171	3367809	+	1	fig|1396.2420.peg.3440	hypothetical protein
SGAir0263_chromosome	3368228	3368521	+	2	fig|1396.2420.peg.3441	hypothetical protein
SGAir0263_chromosome	3368928	3369572	-	0	fig|1396.2420.peg.3442	membrane protein%2C putative
SGAir0263_chromosome	3369709	3370290	-	1	fig|1396.2420.peg.3443	Intracellular protease
SGAir0263_chromosome	3370433	3370870	+	2	fig|1396.2420.peg.3444	Leucine-responsive regulatory protein%2C regulator for leucine (or lrp) regulon and high-affinity branched-chain amino acid transport system
SGAir0263_chromosome	3370976	3371725	+	2	fig|1396.2420.peg.3445	Oxidoreductase%2C short-chain dehydrogenase/reductase family
SGAir0263_chromosome	3371839	3371973	+	1	fig|1396.2420.peg.3446	hypothetical protein
SGAir0263_chromosome	3376727	3377581	+	2	fig|1396.2420.peg.3452	Manganese catalase (EC 1.11.1.6)
SGAir0263_chromosome	3380971	3381141	+	1	fig|1396.2420.peg.3456	hypothetical protein
SGAir0263_chromosome	3385939	3386082	+	1	fig|1396.2420.peg.3460	hypothetical protein
SGAir0263_chromosome	3386462	3386626	+	2	fig|1396.2420.peg.3461	conserved hypothetical protein
SGAir0263_chromosome	3386812	3387309	-	1	fig|1396.2420.peg.3462	Probable secreted protein
SGAir0263_chromosome	3387408	3388466	-	0	fig|1396.2420.peg.3463	Two component system histidine kinase (EC 2.7.3.-)
SGAir0263_chromosome	3388463	3389176	-	2	fig|1396.2420.peg.3464	DNA-binding response regulator VicR
SGAir0263_chromosome	3389546	3391762	-	2	fig|1396.2420.peg.3465	hypothetical protein
SGAir0263_chromosome	3431297	3431440	-	2	fig|1396.2420.peg.3494	Transcriptional regulator%2C MarR family
SGAir0263_chromosome	3435897	3436046	-	0	fig|1396.2420.peg.3499	hypothetical protein
SGAir0263_chromosome	3436157	3436957	-	2	fig|1396.2420.peg.3500	hypothetical protein
SGAir0263_chromosome	3437078	3438457	-	2	fig|1396.2420.peg.3501	Carboxylic ester hydrolase
SGAir0263_chromosome	3438864	3439424	-	0	fig|1396.2420.peg.3502	Transcriptional regulator%2C TetR family
SGAir0263_chromosome	3448661	3449482	-	2	fig|1396.2420.peg.3512	hypothetical protein
SGAir0263_chromosome	3449488	3449913	-	1	fig|1396.2420.peg.3513	Predicted transcriptional regulators
SGAir0263_chromosome	3450548	3452008	-	2	fig|1396.2420.peg.3514	Two-component system sensor histidine kinase
SGAir0263_chromosome	3452005	3452694	-	1	fig|1396.2420.peg.3515	Two-component transcriptional response regulator%2C OmpR family
SGAir0263_chromosome	3453226	3453807	-	1	fig|1396.2420.peg.3516	Transcriptional regulator%2C PadR family
SGAir0263_chromosome	3453884	3455407	-	2	fig|1396.2420.peg.3517	Multidrug resistance protein Bmr3 > resistance to puromycin%2C tosufloxacin%2C norfloxacin
SGAir0263_chromosome	3457024	3458049	-	1	fig|1396.2420.peg.3519	hypothetical protein
SGAir0263_chromosome	3464177	3465346	-	2	fig|1396.2420.peg.3524	hypothetical protein
SGAir0263_chromosome	3465475	3466350	+	1	fig|1396.2420.peg.3525	Transcriptional regulator%2C LysR family
SGAir0263_chromosome	3466470	3466835	-	0	fig|1396.2420.peg.3526	DUF1093 domain-containing protein
SGAir0263_chromosome	3474173	3474790	+	2	fig|1396.2420.peg.3535	hypothetical protein
SGAir0263_chromosome	3476473	3476643	+	1	fig|1396.2420.peg.3537	Nicotinamidase family protein YcaC
SGAir0263_chromosome	3476749	3476949	-	1	fig|1396.2420.peg.3538	FIG01234812: hypothetical protein
SGAir0263_chromosome	3477111	3477470	-	0	fig|1396.2420.peg.3539	Multidrug efflux pump Blt (of MFS type)
SGAir0263_chromosome	3477657	3478076	-	0	fig|1396.2420.peg.3540	Multidrug resistance protein B
SGAir0263_chromosome	3478096	3478272	-	1	fig|1396.2420.peg.3541	Multidrug resistance protein B
SGAir0263_chromosome	3481431	3482531	-	0	fig|1396.2420.peg.3544	Uncharacterized MFS-type transporter
SGAir0263_chromosome	3482640	3483236	-	0	fig|1396.2420.peg.3545	Transcriptional regulator%2C AcrR family
SGAir0263_chromosome	3489448	3489780	-	1	fig|1396.2420.peg.3551	hypothetical protein
SGAir0263_chromosome	3491678	3492121	+	2	fig|1396.2420.peg.3554	hypothetical protein
SGAir0263_chromosome	3492234	3492602	+	0	fig|1396.2420.peg.3555	hypothetical protein
SGAir0263_chromosome	3493978	3494199	-	1	fig|1396.2420.peg.3557	putative carbamoyl-phosphate-synthetase
SGAir0263_chromosome	3496030	3496560	+	1	fig|1396.2420.peg.3559	Transposase
SGAir0263_chromosome	3496557	3497399	+	0	fig|1396.2420.peg.3560	Putative transposase InsK for insertion sequence element IS150
SGAir0263_chromosome	3497517	3498146	-	0	fig|1396.2420.peg.3561	hypothetical protein
SGAir0263_chromosome	3500542	3500658	-	1	fig|1396.2420.peg.3564	hypothetical protein
SGAir0263_chromosome	3506923	3507282	-	1	fig|1396.2420.peg.3569	ABC transporter-like sensor and permease protein
SGAir0263_chromosome	3507364	3508314	-	1	fig|1396.2420.peg.3570	Class A beta-lactamase (EC 3.5.2.6)
SGAir0263_chromosome	3524005	3525150	-	1	fig|1396.2420.peg.3581	hypothetical protein
SGAir0263_chromosome	3525147	3526484	-	0	fig|1396.2420.peg.3582	Adenylate-forming enzyme
SGAir0263_chromosome	3526477	3527328	-	1	fig|1396.2420.peg.3583	MBL-fold metallo-hydrolase superfamily
SGAir0263_chromosome	3527325	3528311	-	0	fig|1396.2420.peg.3584	FIG036672: Nucleoside-diphosphate-sugar epimerase
SGAir0263_chromosome	3528308	3529471	-	2	fig|1396.2420.peg.3585	hypothetical protein
SGAir0263_chromosome	3529461	3530450	-	0	fig|1396.2420.peg.3586	3-oxoacyl-[acyl-carrier-protein] synthase (EC 2.3.1.41)
SGAir0263_chromosome	3540080	3540208	+	2	fig|1396.2420.peg.3596	hypothetical protein
SGAir0263_chromosome	3541430	3541699	-	2	fig|1396.2420.peg.3598	hypothetical protein
SGAir0263_chromosome	3542518	3542631	-	1	fig|1396.2420.peg.3600	hypothetical protein
SGAir0263_chromosome	3542965	3543447	+	1	fig|1396.2420.peg.3601	hypothetical protein
SGAir0263_chromosome	3543777	3543899	-	0	fig|1396.2420.peg.3602	hypothetical protein
SGAir0263_chromosome	3544306	3544716	+	1	fig|1396.2420.peg.3604	hypothetical protein
SGAir0263_chromosome	3551058	3551831	-	0	fig|1396.2420.peg.3611	conserved hypothetical protein protein
SGAir0263_chromosome	3551913	3552278	-	0	fig|1396.2420.peg.3612	CDS_ID OB0376
SGAir0263_chromosome	3552297	3552422	-	0	fig|1396.2420.peg.3613	hypothetical protein
SGAir0263_chromosome	3563720	3563875	-	2	fig|1396.2420.peg.3623	FIG01227698: hypothetical protein
SGAir0263_chromosome	3564232	3564774	-	1	fig|1396.2420.peg.3624	Hypothetical protein%2C CF-38 family
SGAir0263_chromosome	3564788	3564934	-	2	fig|1396.2420.peg.3625	Putative toxin component near putative ESAT-related proteins%2C repetitive
SGAir0263_chromosome	3565146	3565469	-	0	fig|1396.2420.peg.3626	Putative toxin component near putative ESAT-related proteins%2C repetitive
SGAir0263_chromosome	3565716	3565898	-	0	fig|1396.2420.peg.3627	Repetitive hypothetical protein near ESAT cluster%2C SA0282 homolog
SGAir0263_chromosome	3565948	3566649	-	1	fig|1396.2420.peg.3628	hypothetical protein
SGAir0263_chromosome	3566681	3566950	-	2	fig|1396.2420.peg.3629	Putative toxin component near putative ESAT-related proteins%2C repetitive
SGAir0263_chromosome	3567055	3567174	-	1	fig|1396.2420.peg.3630	Putative toxin component near putative ESAT-related proteins%2C repetitive
SGAir0263_chromosome	3567529	3568068	-	1	fig|1396.2420.peg.3631	Hypothetical protein%2C CF-38 family
SGAir0263_chromosome	3568078	3568833	-	1	fig|1396.2420.peg.3632	Putative toxin component near putative ESAT-related proteins%2C repetitive
SGAir0263_chromosome	3569249	3569818	-	2	fig|1396.2420.peg.3633	unknown
SGAir0263_chromosome	3569815	3570165	-	1	fig|1396.2420.peg.3634	Putative toxin component near putative ESAT-related proteins%2C repetitive
SGAir0263_chromosome	3570262	3571497	-	1	fig|1396.2420.peg.3635	Mobile element protein
SGAir0263_chromosome	3571656	3572438	-	0	fig|1396.2420.peg.3636	site-specific recombinase%2C resolvase family%2C putative
SGAir0263_chromosome	3572423	3572551	-	2	fig|1396.2420.peg.3637	hypothetical protein
SGAir0263_chromosome	3572673	3572858	-	0	fig|1396.2420.peg.3638	hypothetical protein
SGAir0263_chromosome	3573174	3573728	-	0	fig|1396.2420.peg.3639	Hypothetical protein%2C CF-38 family
SGAir0263_chromosome	3573743	3574429	-	2	fig|1396.2420.peg.3640	Putative toxin component near putative ESAT-related proteins%2C repetitive
SGAir0263_chromosome	3574885	3575583	-	1	fig|1396.2420.peg.3641	hypothetical protein
SGAir0263_chromosome	3575597	3576118	-	2	fig|1396.2420.peg.3642	hypothetical protein
SGAir0263_chromosome	3576283	3577563	-	1	fig|1396.2420.peg.3643	FIG01225296: hypothetical protein
SGAir0263_chromosome	3577642	3577794	-	1	fig|1396.2420.peg.3644	hypothetical protein
SGAir0263_chromosome	3577907	3578515	-	2	fig|1396.2420.peg.3645	FIG01227333: hypothetical protein
SGAir0263_chromosome	3579038	3579532	-	2	fig|1396.2420.peg.3646	Repetitive hypothetical protein near ESAT cluster%2C SA0282 homolog
SGAir0263_chromosome	3579538	3579969	-	1	fig|1396.2420.peg.3647	Putative toxin component near putative ESAT-related proteins%2C repetitive
SGAir0263_chromosome	3580888	3581337	-	1	fig|1396.2420.peg.3648	unknown
SGAir0263_chromosome	3581353	3581646	-	1	fig|1396.2420.peg.3649	Putative toxin component near putative ESAT-related proteins%2C repetitive
SGAir0263_chromosome	3582017	3582454	-	2	fig|1396.2420.peg.3650	unknown
SGAir0263_chromosome	3597860	3598342	-	2	fig|1396.2420.peg.3668	FIG01228576: hypothetical protein
SGAir0263_chromosome	3598690	3600036	+	1	fig|1396.2420.peg.3669	Short-chain fatty acids transporter
SGAir0263_chromosome	3600077	3600430	-	2	fig|1396.2420.peg.3670	hypothetical protein
SGAir0263_chromosome	3600427	3600564	-	1	fig|1396.2420.peg.3671	NAD(P)H dehydrogenase%2C quinone family
SGAir0263_chromosome	3600615	3601001	-	0	fig|1396.2420.peg.3672	NAD(P)H dehydrogenase%2C quinone family
SGAir0263_chromosome	3601031	3601414	-	2	fig|1396.2420.peg.3673	hypothetical protein
SGAir0263_chromosome	3601677	3601934	-	0	fig|1396.2420.peg.3674	Uncharacterized protein BA3360
SGAir0263_chromosome	3602256	3602447	+	0	fig|1396.2420.peg.3675	hypothetical protein
SGAir0263_chromosome	3602478	3603200	-	0	fig|1396.2420.peg.3676	Uncharacterized membrane protein YwiC
SGAir0263_chromosome	3603383	3604084	-	2	fig|1396.2420.peg.3677	Substrate-specific component CbrT of predicted cobalamin ECF transporter
SGAir0263_chromosome	3604057	3605712	-	1	fig|1396.2420.peg.3678	Duplicated ATPase component CbrU of energizing module of predicted cobalamin ECF transporter
SGAir0263_chromosome	3605691	3606569	-	0	fig|1396.2420.peg.3679	Transmembrane component CbrV of energizing module of predicted cobalamin ECF transporter
SGAir0263_chromosome	3606592	3607431	-	1	fig|1396.2420.peg.3680	putative lipoprotein
SGAir0263_chromosome	3607489	3609327	-	1	fig|1396.2420.peg.3681	LPXTG-motif cell wall anchor domain protein
SGAir0263_chromosome	3609667	3610146	-	1	fig|1396.2420.peg.3682	Ribonuclease E inhibitor RraA
SGAir0263_chromosome	3610346	3611776	+	2	fig|1396.2420.peg.3683	Uncharacterized symport/antiport-type transporter YcgA
SGAir0263_chromosome	3611934	3612761	-	0	fig|1396.2420.peg.3684	Extracellular ribonuclease Bsn
SGAir0263_chromosome	3613262	3613618	-	2	fig|1396.2420.peg.3685	hypothetical protein
SGAir0263_chromosome	3613818	3614843	-	0	fig|1396.2420.peg.3686	Hydrolase%2C alpha/beta fold family
SGAir0263_chromosome	3614860	3615984	-	1	fig|1396.2420.peg.3687	Transcriptional regulator%2C Xre family
SGAir0263_chromosome	3620286	3621152	-	0	fig|1396.2420.peg.3693	Transposase
SGAir0263_chromosome	3621143	3621445	-	2	fig|1396.2420.peg.3694	Mobile element protein
SGAir0263_chromosome	3631726	3632640	-	1	fig|1396.2420.peg.3707	FIG01226475: hypothetical protein
SGAir0263_chromosome	3666549	3666971	-	0	fig|1396.2420.peg.3744	Gluconokinase (EC 2.7.1.12)
SGAir0263_chromosome	3685412	3685534	-	2	fig|1396.2420.peg.3758	hypothetical protein
SGAir0263_chromosome	3689163	3689282	-	0	fig|1396.2420.peg.3764	hypothetical protein
SGAir0263_chromosome	3689775	3690116	-	0	fig|1396.2420.peg.3765	Protein PhnA
SGAir0263_chromosome	3690144	3690299	-	0	fig|1396.2420.peg.3766	hypothetical protein
SGAir0263_chromosome	3690382	3692145	-	1	fig|1396.2420.peg.3767	Sulfate permease
SGAir0263_chromosome	3692246	3692686	-	2	fig|1396.2420.peg.3768	Exodeoxyribonuclease V beta chain (EC 3.1.11.5)
SGAir0263_chromosome	3692688	3693041	-	0	fig|1396.2420.peg.3769	Transcriptional regulator%2C ArsR family
SGAir0263_chromosome	3709870	3710670	-	1	fig|1396.2420.peg.3789	hypothetical protein
SGAir0263_chromosome	3720628	3720870	-	1	fig|1396.2420.peg.3796	Microbial collagenase (EC 3.4.24.3)
SGAir0263_chromosome	3720891	3721088	-	0	fig|1396.2420.peg.3797	Lysine exporter protein
SGAir0263_chromosome	3723767	3724138	-	2	fig|1396.2420.peg.3802	Integral membrane protein
SGAir0263_chromosome	3727816	3728109	+	1	fig|1396.2420.peg.3807	Mobile element protein
SGAir0263_chromosome	3728353	3728838	-	1	fig|1396.2420.peg.3808	FIG00755590: hypothetical protein
SGAir0263_chromosome	3728856	3735392	-	0	fig|1396.2420.peg.3809	wall-associated protein%2C putative
SGAir0263_chromosome	3735799	3735948	+	1	fig|1396.2420.peg.3810	FIG01247261: hypothetical protein
SGAir0263_chromosome	3740194	3741231	+	1	fig|1396.2420.peg.3816	Beta-lactamase class C-like and penicillin binding proteins (PBPs) superfamily
SGAir0263_chromosome	3742978	3743709	-	1	fig|1396.2420.peg.3819	hypothetical protein
SGAir0263_chromosome	3765813	3765962	-	0	fig|1396.2420.peg.3847	FIG01231299: hypothetical protein
SGAir0263_chromosome	3768209	3768871	-	2	fig|1396.2420.peg.3850	Uncharacterized methyltransferase SCO7062
SGAir0263_chromosome	3773023	3773736	-	1	fig|1396.2420.peg.3854	FIG01231838: hypothetical protein
SGAir0263_chromosome	3802931	3803497	+	2	fig|1396.2420.peg.3885	Putative glycosyltransferase
SGAir0263_chromosome	3812831	3812956	-	2	fig|1396.2420.peg.3894	FIG01234312: hypothetical protein
SGAir0263_chromosome	3815987	3816430	+	2	fig|1396.2420.peg.3897	hypothetical protein
SGAir0263_chromosome	3816482	3817750	-	2	fig|1396.2420.peg.3898	glycosyl hydrolase%2C family 5
SGAir0263_chromosome	3818262	3818735	-	0	fig|1396.2420.peg.3899	Response regulator aspartate phosphatase
SGAir0263_chromosome	3818887	3821616	-	1	fig|1396.2420.peg.3900	Sensory box/GGDEF family protein
SGAir0263_chromosome	3822634	3824112	+	1	fig|1396.2420.peg.3901	ABC-F type ribosomal protection protein > Lsa(B)
SGAir0263_chromosome	3844650	3845747	+	0	fig|1396.2420.peg.3919	hypothetical protein
SGAir0263_chromosome	3921408	3922523	-	0	fig|1396.2420.peg.3986	Transposase
SGAir0263_chromosome	3927395	3927661	-	2	fig|1396.2420.peg.3995	Efflux ABC transporter%2C permease/ATP-binding protein
SGAir0263_chromosome	3946302	3947288	-	0	fig|1396.2420.peg.4017	HoxN/HupN/NixA family nickel/cobalt transporter
SGAir0263_chromosome	3947275	3947907	-	1	fig|1396.2420.peg.4018	Urea channel UreI
SGAir0263_chromosome	3947926	3948747	-	1	fig|1396.2420.peg.4019	Urease accessory protein UreD
SGAir0263_chromosome	3948744	3949064	-	0	fig|1396.2420.peg.4020	Urease accessory protein UreG
SGAir0263_chromosome	3949048	3949362	-	1	fig|1396.2420.peg.4021	Urease accessory protein UreG
SGAir0263_chromosome	3949377	3950075	-	0	fig|1396.2420.peg.4022	Urease accessory protein UreF
SGAir0263_chromosome	3950053	3950508	-	1	fig|1396.2420.peg.4023	Urease accessory protein UreE
SGAir0263_chromosome	3950527	3952239	-	1	fig|1396.2420.peg.4024	Urease alpha subunit (EC 3.5.1.5)
SGAir0263_chromosome	3952241	3952570	-	2	fig|1396.2420.peg.4025	Urease beta subunit (EC 3.5.1.5)
SGAir0263_chromosome	3952585	3952887	-	1	fig|1396.2420.peg.4026	Urease gamma subunit (EC 3.5.1.5)
SGAir0263_chromosome	3971928	3972209	-	0	fig|1396.2420.peg.4047	Intracellular protease
SGAir0263_chromosome	3979819	3979911	-	1	fig|1396.2420.peg.4057	hypothetical protein
SGAir0263_chromosome	4004608	4004838	-	1	fig|1396.2420.peg.4087	hypothetical protein
SGAir0263_chromosome	4011946	4012251	+	1	fig|1396.2420.peg.4097	hypothetical protein
SGAir0263_chromosome	4012282	4014615	-	1	fig|1396.2420.peg.4098	hypothetical protein
SGAir0263_chromosome	4014641	4015810	-	2	fig|1396.2420.peg.4099	Cell division protein FtsH (EC 3.4.24.-)
SGAir0263_chromosome	4017436	4017675	-	1	fig|1396.2420.peg.4101	holin
SGAir0263_chromosome	4017973	4019166	+	1	fig|1396.2420.peg.4102	Mobile element protein
SGAir0263_chromosome	4019532	4025729	-	0	fig|1396.2420.peg.4104	Phage minor structural protein
SGAir0263_chromosome	4025726	4027198	-	2	fig|1396.2420.peg.4105	Phage tail protein
SGAir0263_chromosome	4027240	4029420	-	1	fig|1396.2420.peg.4106	Tail length tape measure protein
SGAir0263_chromosome	4029685	4031151	-	1	fig|1396.2420.peg.4107	hypothetical protein
SGAir0263_chromosome	4031167	4031328	-	1	fig|1396.2420.peg.4108	hypothetical protein
SGAir0263_chromosome	4031382	4031744	-	0	fig|1396.2420.peg.4109	Phage protein
SGAir0263_chromosome	4031749	4032342	-	1	fig|1396.2420.peg.4110	Phage major tail protein
SGAir0263_chromosome	4032343	4032672	-	1	fig|1396.2420.peg.4111	Phage protein
SGAir0263_chromosome	4032669	4033025	-	0	fig|1396.2420.peg.4112	Phage protein
SGAir0263_chromosome	4033018	4033317	-	1	fig|1396.2420.peg.4113	hypothetical protein
SGAir0263_chromosome	4033314	4033592	-	0	fig|1396.2420.peg.4114	Phage DNA packaging protein
SGAir0263_chromosome	4033589	4033879	-	2	fig|1396.2420.peg.4115	hypothetical protein
SGAir0263_chromosome	4033916	4035079	-	2	fig|1396.2420.peg.4116	Phage major capsid protein
SGAir0263_chromosome	4035093	4035677	-	0	fig|1396.2420.peg.4117	Phage head maturation protease
SGAir0263_chromosome	4035643	4036854	-	1	fig|1396.2420.peg.4118	Phage portal protein
SGAir0263_chromosome	4036870	4038558	-	1	fig|1396.2420.peg.4119	Phage terminase%2C large subunit
SGAir0263_chromosome	4038555	4038926	-	0	fig|1396.2420.peg.4120	hypothetical protein
SGAir0263_chromosome	4039095	4039391	-	0	fig|1396.2420.peg.4121	Phage protein
SGAir0263_chromosome	4039726	4039887	+	1	fig|1396.2420.peg.4122	hypothetical protein
SGAir0263_chromosome	4040159	4040581	+	2	fig|1396.2420.peg.4123	Phage protein
SGAir0263_chromosome	4040663	4042348	-	2	fig|1396.2420.peg.4124	hypothetical protein
SGAir0263_chromosome	4042394	4042861	-	2	fig|1396.2420.peg.4125	Putative prophage protein (ps3)
SGAir0263_chromosome	4043283	4043558	-	0	fig|1396.2420.peg.4126	hypothetical protein
SGAir0263_chromosome	4043798	4043932	-	2	fig|1396.2420.peg.4127	hypothetical protein
SGAir0263_chromosome	4044146	4045021	-	2	fig|1396.2420.peg.4128	hypothetical protein
SGAir0263_chromosome	4045030	4047141	-	1	fig|1396.2420.peg.4129	hypothetical protein
SGAir0263_chromosome	4047405	4047908	-	0	fig|1396.2420.peg.4130	RNA polymerase sigma-70 factor
SGAir0263_chromosome	4048532	4049236	-	2	fig|1396.2420.peg.4131	hypothetical protein
SGAir0263_chromosome	4049556	4049804	-	0	fig|1396.2420.peg.4132	hypothetical protein
SGAir0263_chromosome	4050034	4051071	+	1	fig|1396.2420.peg.4133	hypothetical protein
SGAir0263_chromosome	4051112	4051762	-	2	fig|1396.2420.peg.4134	hypothetical protein
SGAir0263_chromosome	4051859	4052257	-	2	fig|1396.2420.peg.4135	group-specific protein
SGAir0263_chromosome	4052262	4052549	-	0	fig|1396.2420.peg.4136	hypothetical protein
SGAir0263_chromosome	4052685	4052987	+	0	fig|1396.2420.peg.4137	hypothetical protein
SGAir0263_chromosome	4053140	4053886	-	2	fig|1396.2420.peg.4138	Thymidylate synthase ThyX (EC 2.1.1.148)
SGAir0263_chromosome	4054120	4054878	-	1	fig|1396.2420.peg.4139	DNA-cytosine methyltransferase (EC 2.1.1.37)
SGAir0263_chromosome	4055087	4055203	-	2	fig|1396.2420.peg.4140	hypothetical protein
SGAir0263_chromosome	4055402	4055596	+	2	fig|1396.2420.peg.4141	hypothetical protein
SGAir0263_chromosome	4055724	4056197	+	0	fig|1396.2420.peg.4142	hypothetical protein
SGAir0263_chromosome	4056248	4056820	-	2	fig|1396.2420.peg.4143	Dimeric dUTPase (EC 3.6.1.23)
SGAir0263_chromosome	4056915	4057037	-	0	fig|1396.2420.peg.4144	hypothetical protein
SGAir0263_chromosome	4057040	4057669	-	2	fig|1396.2420.peg.4145	hypothetical protein
SGAir0263_chromosome	4057666	4057836	-	1	fig|1396.2420.peg.4146	hypothetical protein
SGAir0263_chromosome	4057833	4058021	-	0	fig|1396.2420.peg.4147	hypothetical protein
SGAir0263_chromosome	4058045	4058827	-	2	fig|1396.2420.peg.4148	DNA replication helicase loader DnaC/DnaI
SGAir0263_chromosome	4058811	4059569	-	0	fig|1396.2420.peg.4149	Replication protein O
SGAir0263_chromosome	4059566	4059838	-	2	fig|1396.2420.peg.4150	hypothetical protein
SGAir0263_chromosome	4059852	4060523	-	0	fig|1396.2420.peg.4151	Phage protein
SGAir0263_chromosome	4060520	4061002	-	2	fig|1396.2420.peg.4152	hypothetical protein
SGAir0263_chromosome	4061017	4061181	-	1	fig|1396.2420.peg.4153	hypothetical protein
SGAir0263_chromosome	4061253	4061570	-	0	fig|1396.2420.peg.4154	hypothetical protein
SGAir0263_chromosome	4061560	4061721	-	1	fig|1396.2420.peg.4155	hypothetical protein
SGAir0263_chromosome	4061721	4061987	-	0	fig|1396.2420.peg.4156	hypothetical protein
SGAir0263_chromosome	4062007	4062735	-	1	fig|1396.2420.peg.4157	Phage antirepressor protein
SGAir0263_chromosome	4062732	4062932	-	0	fig|1396.2420.peg.4158	Phage repressor
SGAir0263_chromosome	4063208	4063621	+	2	fig|1396.2420.peg.4159	Phage transcriptional regulator%2C Cro/CI family
SGAir0263_chromosome	4063644	4064072	+	0	fig|1396.2420.peg.4160	Phage repressor protein
SGAir0263_chromosome	4064180	4065373	-	2	fig|1396.2420.peg.4161	Mobile element protein
SGAir0263_chromosome	4065671	4065838	+	2	fig|1396.2420.peg.4162	hypothetical protein
SGAir0263_chromosome	4065880	4067025	+	1	fig|1396.2420.peg.4163	Phage integrase
SGAir0263_chromosome	4077522	4077824	+	0	fig|1396.2420.peg.4173	Mobile element protein
SGAir0263_chromosome	4077815	4078681	+	2	fig|1396.2420.peg.4174	Transposase
SGAir0263_chromosome	4142827	4142952	-	1	fig|1396.2420.peg.4235	FIG01238239: hypothetical protein
SGAir0263_chromosome	4150292	4150717	-	2	fig|1396.2420.peg.4242	RecA protein
SGAir0263_chromosome	4174961	4175128	-	2	fig|1396.2420.peg.4265	Dipicolinate synthase subunit B
SGAir0263_chromosome	4175512	4175787	+	1	fig|1396.2420.peg.4266	hypothetical protein
SGAir0263_chromosome	4175829	4176191	+	0	fig|1396.2420.peg.4267	hypothetical protein
SGAir0263_chromosome	4176188	4177678	+	2	fig|1396.2420.peg.4268	hypothetical protein
SGAir0263_chromosome	4177703	4178128	+	2	fig|1396.2420.peg.4269	FIG01241771: hypothetical protein
SGAir0263_chromosome	4178880	4179386	+	0	fig|1396.2420.peg.4270	hypothetical protein
SGAir0263_chromosome	4180393	4180620	-	1	fig|1396.2420.peg.4272	FIG01227797: hypothetical protein
SGAir0263_chromosome	4180671	4180988	-	0	fig|1396.2420.peg.4273	hypothetical protein
SGAir0263_chromosome	4181138	4182298	-	2	fig|1396.2420.peg.4274	hypothetical protein
SGAir0263_chromosome	4182402	4184096	-	0	fig|1396.2420.peg.4275	hypothetical protein
SGAir0263_chromosome	4184098	4185627	-	1	fig|1396.2420.peg.4276	hypothetical protein
SGAir0263_chromosome	4185627	4186343	-	0	fig|1396.2420.peg.4277	hypothetical protein
SGAir0263_chromosome	4186344	4188365	-	0	fig|1396.2420.peg.4278	Phage tail length tape-measure protein
SGAir0263_chromosome	4188531	4188800	-	0	fig|1396.2420.peg.4279	Phage tail length tape-measure protein
SGAir0263_chromosome	4188808	4189851	-	1	fig|1396.2420.peg.4280	hypothetical protein
SGAir0263_chromosome	4189868	4190008	-	2	fig|1396.2420.peg.4281	FIG01225845: hypothetical protein
SGAir0263_chromosome	4190098	4190484	-	1	fig|1396.2420.peg.4282	Phage protein
SGAir0263_chromosome	4190520	4191149	-	0	fig|1396.2420.peg.4283	hypothetical protein
SGAir0263_chromosome	4191155	4191538	-	2	fig|1396.2420.peg.4284	Phage protein
SGAir0263_chromosome	4191538	4191867	-	1	fig|1396.2420.peg.4285	Phage protein
SGAir0263_chromosome	4192266	4192427	-	0	fig|1396.2420.peg.4287	Phage protein
SGAir0263_chromosome	4193741	4193851	-	2	fig|1396.2420.peg.4289	Phage capsid and scaffold
SGAir0263_chromosome	4195576	4195836	+	1	fig|1396.2420.peg.4292	hypothetical protein
SGAir0263_chromosome	4195872	4197596	-	0	fig|1396.2420.peg.4293	Phage terminase%2C large subunit
SGAir0263_chromosome	4198102	4198494	-	1	fig|1396.2420.peg.4295	Phage endonuclease
SGAir0263_chromosome	4198491	4198784	-	0	fig|1396.2420.peg.4296	Phage protein
SGAir0263_chromosome	4198858	4199595	-	1	fig|1396.2420.peg.4297	hypothetical protein
SGAir0263_chromosome	4200047	4200823	-	2	fig|1396.2420.peg.4298	hypothetical protein
SGAir0263_chromosome	4201022	4201564	-	2	fig|1396.2420.peg.4299	Phage integrase
SGAir0263_chromosome	4201561	4202034	-	1	fig|1396.2420.peg.4300	Phage protein
SGAir0263_chromosome	4202428	4202766	-	1	fig|1396.2420.peg.4301	hypothetical protein
SGAir0263_chromosome	4202845	4203117	-	1	fig|1396.2420.peg.4302	Dimeric dUTPase (EC 3.6.1.23)
SGAir0263_chromosome	4203134	4203328	-	2	fig|1396.2420.peg.4303	phage-like fragment
SGAir0263_chromosome	4203398	4203760	-	2	fig|1396.2420.peg.4304	FIG01235644: hypothetical protein
SGAir0263_chromosome	4203735	4203923	-	0	fig|1396.2420.peg.4305	FIG01226182: hypothetical protein
SGAir0263_chromosome	4203926	4205248	-	2	fig|1396.2420.peg.4306	Replicative DNA helicase (DnaB) (EC 3.6.4.12)
SGAir0263_chromosome	4205245	4206201	-	1	fig|1396.2420.peg.4307	Phage replication protein
SGAir0263_chromosome	4206203	4206379	-	2	fig|1396.2420.peg.4308	hypothetical protein
SGAir0263_chromosome	4206480	4206764	-	0	fig|1396.2420.peg.4309	FIG01226163: hypothetical protein
SGAir0263_chromosome	4206951	4207172	-	0	fig|1396.2420.peg.4310	FIG01231797: hypothetical protein
SGAir0263_chromosome	4207186	4207773	-	1	fig|1396.2420.peg.4311	FIG01229357: hypothetical protein
SGAir0263_chromosome	4207864	4208112	-	1	fig|1396.2420.peg.4312	FIG01234383: hypothetical protein
SGAir0263_chromosome	4208165	4208353	-	2	fig|1396.2420.peg.4313	hypothetical protein
SGAir0263_chromosome	4208496	4208930	+	0	fig|1396.2420.peg.4314	FIG01234691: hypothetical protein
SGAir0263_chromosome	4208943	4209377	+	0	fig|1396.2420.peg.4315	FIG01230696: hypothetical protein
SGAir0263_chromosome	4209418	4209936	+	1	fig|1396.2420.peg.4316	lipoprotein%2C putative
SGAir0263_chromosome	4210037	4210918	+	2	fig|1396.2420.peg.4317	hypothetical protein
SGAir0263_chromosome	4211039	4212586	+	2	fig|1396.2420.peg.4318	Site-specific recombinase
SGAir0263_chromosome	4321957	4322823	-	1	fig|1396.2420.peg.4424	Transposase
SGAir0263_chromosome	4322814	4323116	-	0	fig|1396.2420.peg.4425	Mobile element protein
SGAir0263_chromosome	4378358	4378531	+	2	fig|1396.2420.peg.4482	Arginine decarboxylase (EC 4.1.1.19)
SGAir0263_chromosome	4433323	4434165	-	1	fig|1396.2420.peg.4542	Putative transposase InsK for insertion sequence element IS150
SGAir0263_chromosome	4434162	4434692	-	0	fig|1396.2420.peg.4543	Transposase
SGAir0263_chromosome	4437401	4437553	+	2	fig|1396.2420.peg.4548	hypothetical protein
SGAir0263_chromosome	4441321	4441485	-	1	fig|1396.2420.peg.4554	HlyC domain protein
SGAir0263_chromosome	4496972	4497091	-	2	fig|1396.2420.peg.4619	hypothetical protein
SGAir0263_chromosome	4523177	4523299	+	2	fig|1396.2420.peg.4652	hypothetical protein
SGAir0263_chromosome	4539982	4540098	-	1	fig|1396.2420.peg.4670	FIG01233394: hypothetical protein
SGAir0263_chromosome	4598790	4598933	-	0	fig|1396.2420.peg.4737	Spore photoproduct lyase (EC 4.1.99.14)
SGAir0263_chromosome	4621498	4621614	-	1	fig|1396.2420.peg.4771	hypothetical protein
SGAir0263_chromosome	4621642	4622229	-	1	fig|1396.2420.peg.4772	Phage protein
SGAir0263_chromosome	4622207	4623388	-	2	fig|1396.2420.peg.4773	DNA translocase FtsK
SGAir0263_chromosome	4623503	4623685	-	2	fig|1396.2420.peg.4774	Phage protein
SGAir0263_chromosome	4623688	4623990	-	1	fig|1396.2420.peg.4775	Phage protein
SGAir0263_chromosome	4624174	4624395	+	1	fig|1396.2420.peg.4776	prophage LambdaBa02%2C repressor protein
SGAir0263_chromosome	4624388	4624879	+	2	fig|1396.2420.peg.4777	hypothetical phage protein
SGAir0263_chromosome	4624921	4625706	-	1	fig|1396.2420.peg.4778	hypothetical protein
SGAir0263_chromosome	4625706	4626131	-	0	fig|1396.2420.peg.4779	Holin
SGAir0263_chromosome	4626242	4626781	-	2	fig|1396.2420.peg.4780	hypothetical protein
SGAir0263_chromosome	4626778	4627263	-	1	fig|1396.2420.peg.4781	hypothetical protein
SGAir0263_chromosome	4627393	4627521	-	1	fig|1396.2420.peg.4782	hypothetical protein
SGAir0263_chromosome	4627574	4627921	-	2	fig|1396.2420.peg.4783	FIG01231091: hypothetical protein
SGAir0263_chromosome	4627943	4632856	-	2	fig|1396.2420.peg.4784	Phage tail protein
SGAir0263_chromosome	4632853	4634319	-	1	fig|1396.2420.peg.4785	Phage tail protein
SGAir0263_chromosome	4634334	4638182	-	0	fig|1396.2420.peg.4786	Tail length tape measure protein
SGAir0263_chromosome	4638197	4638373	-	2	fig|1396.2420.peg.4787	FIG01233312: hypothetical protein
SGAir0263_chromosome	4638403	4638720	-	1	fig|1396.2420.peg.4788	FIG01225866: hypothetical protein
SGAir0263_chromosome	4638769	4639374	-	1	fig|1396.2420.peg.4789	hypothetical protein
SGAir0263_chromosome	4639375	4639734	-	1	fig|1396.2420.peg.4790	FIG01229968: hypothetical protein
SGAir0263_chromosome	4639731	4640168	-	0	fig|1396.2420.peg.4791	FIG01225884: hypothetical protein
SGAir0263_chromosome	4640161	4640484	-	1	fig|1396.2420.peg.4792	FIG01228293: hypothetical protein
SGAir0263_chromosome	4640471	4640758	-	2	fig|1396.2420.peg.4793	FIG01228995: hypothetical protein
SGAir0263_chromosome	4640779	4641951	-	1	fig|1396.2420.peg.4794	Phage capsid protein
SGAir0263_chromosome	4641989	4642699	-	2	fig|1396.2420.peg.4795	Prophage Clp protease-like protein
SGAir0263_chromosome	4642987	4644180	+	1	fig|1396.2420.peg.4796	Mobile element protein
SGAir0263_chromosome	4644274	4645521	-	1	fig|1396.2420.peg.4797	Phage portal protein
SGAir0263_chromosome	4645538	4645699	-	2	fig|1396.2420.peg.4798	hypothetical protein
SGAir0263_chromosome	4645710	4647404	-	0	fig|1396.2420.peg.4799	Phage terminase%2C large subunit
SGAir0263_chromosome	4647401	4647901	-	2	fig|1396.2420.peg.4800	Phage terminase small subunit
SGAir0263_chromosome	4648040	4648246	-	2	fig|1396.2420.peg.4801	FIG01232631: hypothetical protein
SGAir0263_chromosome	4648419	4648742	-	0	fig|1396.2420.peg.4802	hypothetical protein
SGAir0263_chromosome	4648757	4649011	-	2	fig|1396.2420.peg.4803	Transglycosylase
SGAir0263_chromosome	4649035	4649295	-	1	fig|1396.2420.peg.4804	hypothetical protein
SGAir0263_chromosome	4649327	4649509	-	2	fig|1396.2420.peg.4805	Phage protein
SGAir0263_chromosome	4649513	4649641	-	2	fig|1396.2420.peg.4806	hypothetical protein
SGAir0263_chromosome	4651169	4651339	-	2	fig|1396.2420.peg.4809	Phage protein
SGAir0263_chromosome	4651585	4651935	-	1	fig|1396.2420.peg.4811	Phage protein
SGAir0263_chromosome	4651969	4652091	-	1	fig|1396.2420.peg.4812	hypothetical protein
SGAir0263_chromosome	4652078	4652311	-	2	fig|1396.2420.peg.4813	hypothetical protein
SGAir0263_chromosome	4652304	4652459	-	0	fig|1396.2420.peg.4814	hypothetical protein
SGAir0263_chromosome	4652681	4653100	-	2	fig|1396.2420.peg.4815	DNA-cytosine methyltransferase (EC 2.1.1.37)
SGAir0263_chromosome	4653054	4653596	-	0	fig|1396.2420.peg.4816	DNA-cytosine methyltransferase (EC 2.1.1.37)
SGAir0263_chromosome	4653642	4653962	-	0	fig|1396.2420.peg.4817	hypothetical protein
SGAir0263_chromosome	4654111	4654236	-	1	fig|1396.2420.peg.4818	hypothetical protein
SGAir0263_chromosome	4654439	4654870	-	2	fig|1396.2420.peg.4819	hypothetical protein
SGAir0263_chromosome	4654910	4655584	-	2	fig|1396.2420.peg.4820	hypothetical protein
SGAir0263_chromosome	4655613	4656326	-	0	fig|1396.2420.peg.4821	hypothetical protein
SGAir0263_chromosome	4656366	4656743	-	0	fig|1396.2420.peg.4822	hypothetical protein
SGAir0263_chromosome	4656782	4657237	-	2	fig|1396.2420.peg.4823	hypothetical protein
SGAir0263_chromosome	4657257	4657508	-	0	fig|1396.2420.peg.4824	FIG01231899: hypothetical protein
SGAir0263_chromosome	4657534	4657701	-	1	fig|1396.2420.peg.4825	FIG01228053: hypothetical protein
SGAir0263_chromosome	4657720	4658079	-	1	fig|1396.2420.peg.4826	FIG01225113: hypothetical protein
SGAir0263_chromosome	4658072	4658350	-	2	fig|1396.2420.peg.4827	Transition state regulatory protein AbrB
SGAir0263_chromosome	4658576	4659367	-	2	fig|1396.2420.peg.4829	DNA replication helicase loader DnaC/DnaI
SGAir0263_chromosome	4659348	4660193	-	0	fig|1396.2420.peg.4830	Phage replication initiation protein
SGAir0263_chromosome	4660405	4660569	-	1	fig|1396.2420.peg.4832	hypothetical protein
SGAir0263_chromosome	4660582	4660842	-	1	fig|1396.2420.peg.4833	hypothetical protein
SGAir0263_chromosome	4660881	4661612	-	0	fig|1396.2420.peg.4834	Antirepressor
SGAir0263_chromosome	4661680	4661880	-	1	fig|1396.2420.peg.4835	FIG01246605: hypothetical protein
SGAir0263_chromosome	4662090	4662440	+	0	fig|1396.2420.peg.4836	transcriptional regulator
SGAir0263_chromosome	4662446	4662595	-	2	fig|1396.2420.peg.4837	FIG01226946: hypothetical protein
SGAir0263_chromosome	4662762	4662917	-	0	fig|1396.2420.peg.4838	hypothetical protein
SGAir0263_chromosome	4662914	4664086	-	2	fig|1396.2420.peg.4839	Prophage helix-turn-helix protein
SGAir0263_chromosome	4664575	4664919	+	1	fig|1396.2420.peg.4840	Transcriptional regulator%2C MerR family
SGAir0263_chromosome	4665080	4666249	+	2	fig|1396.2420.peg.4841	Phage integrase
SGAir0263_chromosome	4666392	4666580	-	0	fig|1396.2420.peg.4842	Late competence protein ComGF%2C access of DNA to ComEA%2C FIG012620
SGAir0263_chromosome	4848039	4848509	+	0	fig|1396.2420.peg.5036	Exosporium protein D
SGAir0263_chromosome	4927042	4927314	-	1	fig|1396.2420.peg.5117	RNA polymerase sigma-70 factor
SGAir0263_chromosome	4952525	4952776	+	2	fig|1396.2420.peg.5147	hypothetical protein
SGAir0263_chromosome	5013665	5014120	-	2	fig|1396.2420.peg.5210	Acetyltransferase%2C GNAT family
SGAir0263_chromosome	5047963	5048274	+	1	fig|1396.2420.peg.5249	hypothetical protein
SGAir0263_chromosome	5048299	5048781	+	1	fig|1396.2420.peg.5250	conserved hypothetical protein protein
SGAir0263_chromosome	5048795	5048914	+	2	fig|1396.2420.peg.5251	hypothetical protein
SGAir0263_chromosome	5061298	5064354	-	1	fig|1396.2420.peg.5265	Two-component system sensor histidine kinase
SGAir0263_chromosome	5064472	5065287	-	1	fig|1396.2420.peg.5266	Sortase A%2C LPXTG specific
SGAir0263_chromosome	5065429	5067093	-	1	fig|1396.2420.peg.5267	Collagen adhesion protein
SGAir0263_chromosome	5067126	5070119	-	0	fig|1396.2420.peg.5268	hypothetical protein
SGAir0263_chromosome	5070438	5071526	+	0	fig|1396.2420.peg.5269	response regulator receiver domain protein
SGAir0263_chromosome	5073929	5074165	+	2	fig|1396.2420.peg.5274	hypothetical protein
SGAir0263_chromosome	5074167	5074529	+	0	fig|1396.2420.peg.5275	hypothetical protein
SGAir0263_chromosome	5132412	5132840	+	0	fig|1396.2420.peg.5336	hypothetical protein
SGAir0263_chromosome	5156339	5156518	+	2	fig|1396.2420.peg.5361	hypothetical protein
SGAir0263_chromosome	5158708	5158821	+	1	fig|1396.2420.peg.5364	hypothetical protein
SGAir0263_chromosome	5171014	5172267	+	1	fig|1396.2420.peg.5376	FIG01228831: hypothetical protein
SGAir0263_chromosome	5172350	5172508	-	2	fig|1396.2420.peg.5377	FIG01227365: hypothetical protein
SGAir0263_chromosome	5185495	5185614	-	1	fig|1396.2420.peg.5399	hypothetical protein
SGAir0263_chromosome	5203594	5204313	+	1	fig|1396.2420.peg.5421	hypothetical protein
SGAir0263_chromosome	5210593	5211231	-	1	fig|1396.2420.peg.5429	FIG038982: hypothetical protein
SGAir0263_chromosome	5221438	5222028	+	1	fig|1396.2420.peg.5439	Transcriptional regulator%2C AcrR family
SGAir0263_chromosome	5222075	5222746	+	2	fig|1396.2420.peg.5440	FIG01232061: hypothetical protein
SGAir0263_chromosome	5233614	5234771	-	0	fig|1396.2420.peg.5451	Mobile element protein
SGAir0263_chromosome	5234768	5235220	-	2	fig|1396.2420.peg.5452	hypothetical protein
SGAir0263_chromosome	5255538	5255699	-	0	fig|1396.2420.peg.5470	FIG01237565: hypothetical protein
SGAir0263_chromosome	5288502	5289749	-	0	fig|1396.2420.peg.5500	FIG01227986: hypothetical protein
SGAir0263_chromosome	5289765	5290187	-	0	fig|1396.2420.peg.5501	acid phosphatase/vanadium-dependent haloperoxidase related
SGAir0263_chromosome	5290199	5290543	-	2	fig|1396.2420.peg.5502	Permease of the drug/metabolite transporter (DMT) superfamily
SGAir0263_chromosome	5290646	5291533	-	2	fig|1396.2420.peg.5503	UbiA polyprenyltransferase family protein
SGAir0263_chromosome	5312060	5312887	+	2	fig|1396.2420.peg.5515	FIG01246992: hypothetical protein
SGAir0263_chromosome	5312897	5313493	-	2	fig|1396.2420.peg.5516	Phage protein
SGAir0263_chromosome	5313459	5314640	-	0	fig|1396.2420.peg.5517	DNA translocase FtsK
SGAir0263_chromosome	5314756	5314938	-	1	fig|1396.2420.peg.5518	hypothetical protein
SGAir0263_chromosome	5314935	5315252	-	0	fig|1396.2420.peg.5519	Phage protein
SGAir0263_chromosome	5315435	5315632	+	2	fig|1396.2420.peg.5520	Transcriptional regulator%2C Xre family
SGAir0263_chromosome	5315636	5315815	+	2	fig|1396.2420.peg.5521	hypothetical protein
SGAir0263_chromosome	5315821	5316402	+	1	fig|1396.2420.peg.5522	hypothetical protein
SGAir0263_chromosome	5316451	5317515	-	1	fig|1396.2420.peg.5523	N-acetylmuramoyl-L-alanine amidase
SGAir0263_chromosome	5317512	5317751	-	0	fig|1396.2420.peg.5524	holin
SGAir0263_chromosome	5317751	5317987	-	2	fig|1396.2420.peg.5525	XpaF1 protein
SGAir0263_chromosome	5318049	5320652	-	0	fig|1396.2420.peg.5526	hypothetical protein
SGAir0263_chromosome	5320700	5321821	-	2	fig|1396.2420.peg.5527	hypothetical protein
SGAir0263_chromosome	5321834	5322673	-	2	fig|1396.2420.peg.5528	Structural protein
SGAir0263_chromosome	5322701	5323573	-	2	fig|1396.2420.peg.5529	phage-related protein (tail protein)
SGAir0263_chromosome	5323570	5328552	-	1	fig|1396.2420.peg.5530	hypothetical protein
SGAir0263_chromosome	5328571	5328696	-	1	fig|1396.2420.peg.5531	FIG01231871: hypothetical protein
SGAir0263_chromosome	5328717	5329091	-	0	fig|1396.2420.peg.5532	FIG01225866: hypothetical protein
SGAir0263_chromosome	5329150	5329716	-	1	fig|1396.2420.peg.5533	prophage pi2 protein 39
SGAir0263_chromosome	5329732	5330094	-	1	fig|1396.2420.peg.5534	FIG01229968: hypothetical protein
SGAir0263_chromosome	5330091	5330528	-	0	fig|1396.2420.peg.5535	hypothetical protein
SGAir0263_chromosome	5330516	5330860	-	2	fig|1396.2420.peg.5536	FIG01228293: hypothetical protein
SGAir0263_chromosome	5330857	5331150	-	1	fig|1396.2420.peg.5537	FIG01228995: hypothetical protein
SGAir0263_chromosome	5331191	5332348	-	2	fig|1396.2420.peg.5538	Phage major capsid protein of Caudovirales (HK97-like)
SGAir0263_chromosome	5332386	5333078	-	0	fig|1396.2420.peg.5539	Prophage Clp protease-like protein
SGAir0263_chromosome	5333375	5334571	+	2	fig|1396.2420.peg.5540	Mobile element protein
SGAir0263_chromosome	5334773	5335993	-	2	fig|1396.2420.peg.5541	Phage portal protein
SGAir0263_chromosome	5336006	5337721	-	2	fig|1396.2420.peg.5542	Phage terminase%2C large subunit
SGAir0263_chromosome	5337730	5338251	-	1	fig|1396.2420.peg.5543	Phage terminase%2C small subunit
SGAir0263_chromosome	5338351	5338764	-	1	fig|1396.2420.peg.5544	Phage-associated homing endonuclease
SGAir0263_chromosome	5338821	5339051	-	0	fig|1396.2420.peg.5545	hypothetical protein
SGAir0263_chromosome	5339092	5339277	-	1	fig|1396.2420.peg.5546	hypothetical protein
SGAir0263_chromosome	5339373	5339648	+	0	fig|1396.2420.peg.5547	hypothetical protein
SGAir0263_chromosome	5339867	5340055	-	2	fig|1396.2420.peg.5548	hypothetical protein
SGAir0263_chromosome	5340083	5340313	-	2	fig|1396.2420.peg.5549	hypothetical protein
SGAir0263_chromosome	5340363	5340587	-	0	fig|1396.2420.peg.5550	Phage protein
SGAir0263_chromosome	5340882	5341271	-	0	fig|1396.2420.peg.5551	Phage protein
SGAir0263_chromosome	5341289	5341411	-	2	fig|1396.2420.peg.5552	hypothetical protein
SGAir0263_chromosome	5341556	5341741	-	2	fig|1396.2420.peg.5553	FIG01238044: hypothetical protein
SGAir0263_chromosome	5342345	5342602	-	2	fig|1396.2420.peg.5554	Phage protein
SGAir0263_chromosome	5342640	5342777	-	0	fig|1396.2420.peg.5555	Phage protein
SGAir0263_chromosome	5342803	5342988	-	1	fig|1396.2420.peg.5556	hypothetical protein
SGAir0263_chromosome	5343001	5343171	-	1	fig|1396.2420.peg.5557	hypothetical protein
SGAir0263_chromosome	5343199	5343507	-	1	fig|1396.2420.peg.5558	hypothetical protein
SGAir0263_chromosome	5343733	5344131	-	1	fig|1396.2420.peg.5559	Phage protein
SGAir0263_chromosome	5344216	5344962	-	1	fig|1396.2420.peg.5560	RNA polymerase sporulation specific sigma factor SigF
SGAir0263_chromosome	5344959	5345189	-	0	fig|1396.2420.peg.5561	hypothetical protein
SGAir0263_chromosome	5345189	5346070	-	2	fig|1396.2420.peg.5562	Helicase loader DnaI
SGAir0263_chromosome	5346082	5346855	-	1	fig|1396.2420.peg.5563	Replication protein O
SGAir0263_chromosome	5346989	5347870	-	2	fig|1396.2420.peg.5564	FIG01236499: hypothetical protein
SGAir0263_chromosome	5347894	5348565	-	1	fig|1396.2420.peg.5565	Phage antirepressor protein
SGAir0263_chromosome	5348603	5348758	-	2	fig|1396.2420.peg.5566	Phage protein
SGAir0263_chromosome	5348775	5348963	-	0	fig|1396.2420.peg.5567	FIG01230986: hypothetical protein
SGAir0263_chromosome	5348956	5349081	-	1	fig|1396.2420.peg.5568	FIG01235818: hypothetical protein
SGAir0263_chromosome	5349108	5349353	-	0	fig|1396.2420.peg.5569	FIG01239281: hypothetical protein
SGAir0263_chromosome	5349602	5349931	+	2	fig|1396.2420.peg.5570	transcriptional regulator%2C XRE family
SGAir0263_chromosome	5349949	5350074	-	1	fig|1396.2420.peg.5571	FIG01232123: hypothetical protein
SGAir0263_chromosome	5350209	5350337	-	0	fig|1396.2420.peg.5572	hypothetical protein
SGAir0263_chromosome	5350334	5351470	-	2	fig|1396.2420.peg.5573	hypothetical protein
SGAir0263_chromosome	5351632	5351862	-	1	fig|1396.2420.peg.5574	FIG01244577: hypothetical protein
SGAir0263_chromosome	5352068	5352184	-	2	fig|1396.2420.peg.5575	hypothetical protein
SGAir0263_chromosome	5352825	5353886	+	0	fig|1396.2420.peg.5576	Integrase
SGAir0263_chromosome	5359556	5359729	+	2	fig|1396.2420.peg.5584	Stage 0 sporulation regulatory protein
SGAir0263_chromosome	5363384	5363767	-	2	fig|1396.2420.peg.5590	hypothetical protein
SGAir0263_chromosome	5363804	5364058	-	2	fig|1396.2420.peg.5591	FIG01227392: hypothetical protein
SGAir0263_chromosome	5370424	5371527	+	1	fig|1396.2420.peg.5602	Similar to citrate lyase beta subunit
SGAir0263_chromosome	5371724	5372818	+	2	fig|1396.2420.peg.5603	COG0503: Adenine/guanine phosphoribosyltransferases and related PRPP-binding proteins
SGAir0263_chromosome	5372824	5373936	+	1	fig|1396.2420.peg.5604	putative ATP/GTP-binding protein protein
SGAir0263_chromosome	5373933	5374748	+	0	fig|1396.2420.peg.5605	hypothetical protein
SGAir0263_chromosome	5398998	5399144	-	0	fig|1396.2420.peg.5634	Methionine ABC transporter ATP-binding protein
SGAir0263_chromosome	5400666	5400782	+	0	fig|1396.2420.peg.5638	hypothetical protein
SGAir0263_chromosome	5470804	5472018	-	1	fig|1396.2420.peg.5714	Uncharacterized MFS-type transporter YtbD
SGAir0263_chromosome	5486674	5487078	-	1	fig|1396.2420.peg.5730	Membrane protein
SGAir0263_chromosome	5487128	5488090	-	2	fig|1396.2420.peg.5731	hypothetical protein
SGAir0263_chromosome	5490306	5490887	+	0	fig|1396.2420.peg.5734	Carbonic anhydrase%2C beta class (EC 4.2.1.1)
SGAir0263_chromosome	5490922	5491392	+	1	fig|1396.2420.peg.5735	hypothetical protein
SGAir0263_chromosome	5500918	5501238	+	1	fig|1396.2420.peg.5743	FIG01239190: hypothetical protein
SGAir0263_chromosome	5501578	5502720	-	1	fig|1396.2420.peg.5744	hypothetical protein
SGAir0263_chromosome	5502850	5503083	+	1	fig|1396.2420.peg.5745	Transposase
SGAir0263_chromosome	5503420	5504352	+	1	fig|1396.2420.peg.5746	hypothetical protein
SGAir0263_chromosome	5505161	5505628	-	2	fig|1396.2420.peg.5747	tmRNA-binding protein SmpB
SGAir0263_chromosome	5505752	5505919	+	2	fig|1396.2420.peg.5748	hypothetical protein
SGAir0263_chromosome	5506244	5508670	-	2	fig|1396.2420.peg.5749	3'-to-5' exoribonuclease RNase R
SGAir0263_chromosome	5509163	5510239	+	2	fig|1396.2420.peg.5750	Hypothetical cytosolic protein
SGAir0263_chromosome	5510256	5510864	-	0	fig|1396.2420.peg.5751	Phage protein
SGAir0263_chromosome	5510854	5512020	-	1	fig|1396.2420.peg.5752	Cell division protein FtsK
SGAir0263_chromosome	5512031	5512351	-	2	fig|1396.2420.peg.5753	FIG01230112: hypothetical protein
SGAir0263_chromosome	5512371	5512502	-	0	fig|1396.2420.peg.5754	hypothetical protein
SGAir0263_chromosome	5512826	5513050	+	2	fig|1396.2420.peg.5755	hypothetical protein
SGAir0263_chromosome	5513657	5513827	-	2	fig|1396.2420.peg.5756	hypothetical protein
SGAir0263_chromosome	5514002	5514703	-	2	fig|1396.2420.peg.5757	Phage N-acetylmuramoyl-L-alanine amidase (EC 3.5.1.28)
SGAir0263_chromosome	5514703	5515128	-	1	fig|1396.2420.peg.5758	Holin
SGAir0263_chromosome	5515204	5515428	-	1	fig|1396.2420.peg.5759	XpaF1 protein
SGAir0263_chromosome	5515554	5519579	-	0	fig|1396.2420.peg.5760	Phage protein
SGAir0263_chromosome	5519576	5521057	-	2	fig|1396.2420.peg.5761	Phage protein
SGAir0263_chromosome	5521072	5524920	-	1	fig|1396.2420.peg.5762	Tail length tape measure protein
SGAir0263_chromosome	5524935	5525048	-	0	fig|1396.2420.peg.5763	FIG01233312: hypothetical protein
SGAir0263_chromosome	5525141	5525458	-	2	fig|1396.2420.peg.5764	FIG01225866: hypothetical protein
SGAir0263_chromosome	5525508	5526116	-	0	fig|1396.2420.peg.5765	hypothetical protein
SGAir0263_chromosome	5526117	5526476	-	0	fig|1396.2420.peg.5766	FIG01229968: hypothetical protein
SGAir0263_chromosome	5526473	5526907	-	2	fig|1396.2420.peg.5767	FIG01225884: hypothetical protein
SGAir0263_chromosome	5526900	5527223	-	0	fig|1396.2420.peg.5768	FIG01228293: hypothetical protein
SGAir0263_chromosome	5527210	5527497	-	1	fig|1396.2420.peg.5769	FIG01228995: hypothetical protein
SGAir0263_chromosome	5527518	5528684	-	0	fig|1396.2420.peg.5770	Phage capsid protein
SGAir0263_chromosome	5528722	5529432	-	1	fig|1396.2420.peg.5771	Prophage Clp protease-like protein
SGAir0263_chromosome	5529419	5530672	-	2	fig|1396.2420.peg.5772	Phage portal protein
SGAir0263_chromosome	5530689	5530850	-	0	fig|1396.2420.peg.5773	hypothetical protein
SGAir0263_chromosome	5530861	5532555	-	1	fig|1396.2420.peg.5774	Phage terminase%2C large subunit
SGAir0263_chromosome	5532557	5533060	-	2	fig|1396.2420.peg.5775	Phage terminase small subunit
SGAir0263_chromosome	5533190	5533396	-	2	fig|1396.2420.peg.5776	FIG01232631: hypothetical protein
SGAir0263_chromosome	5533557	5533811	-	0	fig|1396.2420.peg.5777	Transglycosylase
SGAir0263_chromosome	5533946	5534158	-	2	fig|1396.2420.peg.5778	Phage protein
SGAir0263_chromosome	5534240	5534638	+	2	fig|1396.2420.peg.5779	hypothetical protein
SGAir0263_chromosome	5534635	5534835	-	1	fig|1396.2420.peg.5780	FIG01231962: hypothetical protein
SGAir0263_chromosome	5534852	5535106	-	2	fig|1396.2420.peg.5781	FIG01231962: hypothetical protein
SGAir0263_chromosome	5535951	5536493	-	0	fig|1396.2420.peg.5783	Phage integrase
SGAir0263_chromosome	5536490	5536975	-	2	fig|1396.2420.peg.5784	Phage protein
SGAir0263_chromosome	5537003	5537164	-	2	fig|1396.2420.peg.5785	Phage protein
SGAir0263_chromosome	5537281	5537460	-	1	fig|1396.2420.peg.5786	hypothetical protein
SGAir0263_chromosome	5538422	5538586	-	2	fig|1396.2420.peg.5788	hypothetical protein
SGAir0263_chromosome	5538816	5539016	-	0	fig|1396.2420.peg.5789	hypothetical protein
SGAir0263_chromosome	5539054	5539362	-	1	fig|1396.2420.peg.5790	hypothetical protein
SGAir0263_chromosome	5539524	5539715	-	0	fig|1396.2420.peg.5791	hypothetical protein
SGAir0263_chromosome	5540094	5540393	+	0	fig|1396.2420.peg.5792	hypothetical protein
SGAir0263_chromosome	5540390	5540605	-	2	fig|1396.2420.peg.5793	Phage protein
SGAir0263_chromosome	5540623	5540787	-	1	fig|1396.2420.peg.5794	hypothetical protein
SGAir0263_chromosome	5540859	5541125	-	0	fig|1396.2420.peg.5795	Phage protein
SGAir0263_chromosome	5541167	5541910	-	2	fig|1396.2420.peg.5796	DNA replication helicase loader DnaC/DnaI
SGAir0263_chromosome	5541942	5542958	-	0	fig|1396.2420.peg.5797	prophage LambdaBa04%2C DnaD replication protein%2C putative
SGAir0263_chromosome	5543203	5543850	-	1	fig|1396.2420.peg.5798	RNA polymerase sigma factor
SGAir0263_chromosome	5544125	5544439	-	2	fig|1396.2420.peg.5799	FIG01227022: hypothetical protein
SGAir0263_chromosome	5544460	5544576	-	1	fig|1396.2420.peg.5800	hypothetical protein
SGAir0263_chromosome	5544602	5545426	-	2	fig|1396.2420.peg.5801	hypothetical protein
SGAir0263_chromosome	5545465	5545620	-	1	fig|1396.2420.peg.5802	Phage protein
SGAir0263_chromosome	5545644	5545832	-	0	fig|1396.2420.peg.5803	Transcriptional regulator%2C pbsX family
SGAir0263_chromosome	5545865	5546101	-	2	fig|1396.2420.peg.5804	FIG01245674: hypothetical protein
SGAir0263_chromosome	5546622	5546753	-	0	fig|1396.2420.peg.5806	hypothetical protein
SGAir0263_chromosome	5546995	5548233	-	1	fig|1396.2420.peg.5807	hypothetical protein
SGAir0263_chromosome	5605002	5605526	-	0	fig|1396.2420.peg.5867	FIG01239426: hypothetical protein
SGAir0263_chromosome	5605571	5606209	-	2	fig|1396.2420.peg.5868	Efflux ABC transporter%2C ATP-binding protein
SGAir0263_chromosome	5606213	5607040	-	2	fig|1396.2420.peg.5869	FIG01234076: hypothetical protein
SGAir0263_chromosome	5607049	5607744	-	1	fig|1396.2420.peg.5870	FIG01237180: hypothetical protein
SGAir0263_chromosome	5607731	5608519	-	2	fig|1396.2420.peg.5871	Hypothetical membrane spanning protein
SGAir0263_chromosome	5608547	5609116	-	2	fig|1396.2420.peg.5872	FIG01230095: hypothetical protein
SGAir0263_chromosome	5609234	5609707	-	2	fig|1396.2420.peg.5873	FIG01226030: hypothetical protein
SGAir0263_chromosome	5636286	5636414	-	0	fig|1396.2420.peg.5901	FIG01237069: hypothetical protein
SGAir0263_chromosome	5675197	5676390	-	1	fig|1396.2420.peg.5934	Mobile element protein
SGAir0263_chromosome	5690815	5691834	-	1	fig|1396.2420.peg.5951	dTDP-glucose 4%2C6-dehydratase (EC 4.2.1.46)
SGAir0263_chromosome	5691836	5692690	-	2	fig|1396.2420.peg.5952	dTDP-4-dehydrorhamnose reductase (EC 1.1.1.133)
SGAir0263_chromosome	5692694	5693254	-	2	fig|1396.2420.peg.5953	dTDP-4-dehydrorhamnose 3%2C5-epimerase (EC 5.1.3.13)
SGAir0263_chromosome	5693270	5694148	-	2	fig|1396.2420.peg.5954	Glucose-1-phosphate thymidylyltransferase (EC 2.7.7.24)
SGAir0263_chromosome	5694280	5695602	-	1	fig|1396.2420.peg.5955	hypothetical protein
SGAir0263_chromosome	5695709	5697016	-	2	fig|1396.2420.peg.5956	hypothetical protein
SGAir0263_chromosome	5697030	5697851	-	0	fig|1396.2420.peg.5957	hypothetical protein
SGAir0263_chromosome	5697888	5698739	-	0	fig|1396.2420.peg.5958	hypothetical protein
SGAir0263_chromosome	5698757	5699311	-	2	fig|1396.2420.peg.5959	dTDP-4-dehydrorhamnose 3%2C5-epimerase (EC 5.1.3.13)
SGAir0263_chromosome	5699332	5700246	-	1	fig|1396.2420.peg.5960	hypothetical protein
SGAir0263_chromosome	5700286	5701335	-	1	fig|1396.2420.peg.5961	CDP-glucose 4%2C6-dehydratase (EC 4.2.1.45)
SGAir0263_chromosome	5701335	5702114	-	0	fig|1396.2420.peg.5962	Glucose-1-phosphate cytidylyltransferase (EC 2.7.7.33)
SGAir0263_chromosome	5702149	5703315	-	1	fig|1396.2420.peg.5963	UDP-glucose 6-dehydrogenase (EC 1.1.1.22)
SGAir0263_chromosome	5703358	5704131	-	1	fig|1396.2420.peg.5964	Putative N-acetylgalactosaminyl-diphosphoundecaprenol glucuronosyltransferase
SGAir0263_chromosome	5704133	5704825	-	2	fig|1396.2420.peg.5965	Lipid carrier : UDP-N-acetylgalactosaminyltransferase (EC 2.4.1.-)
SGAir0263_chromosome	5704825	5705940	-	1	fig|1396.2420.peg.5966	4-keto-6-deoxy-N-Acetyl-D-hexosaminyl-(Lipid carrier) aminotransferase
SGAir0263_chromosome	5712986	5713099	-	2	fig|1396.2420.peg.5974	hypothetical protein
SGAir0263_chromosome	5777660	5777866	+	2	fig|1396.2420.peg.6043	Transcriptional regulator%2C Xre family
SGAir0263_chromosome	5777863	5778294	+	1	fig|1396.2420.peg.6044	hypothetical protein
SGAir0263_chromosome	5778738	5778950	+	0	fig|1396.2420.peg.6045	Recombinase
SGAir0263_chromosome	5779134	5779973	-	0	fig|1396.2420.peg.6046	hypothetical protein
SGAir0263_chromosome	5779963	5780304	-	1	fig|1396.2420.peg.6047	Transcriptional regulator%2C PadR family
SGAir0263_chromosome	5781033	5781737	+	0	fig|1396.2420.peg.6048	hypothetical protein
SGAir0263_chromosome	5781780	5782157	-	0	fig|1396.2420.peg.6049	hypothetical protein
SGAir0263_chromosome	5782150	5782356	-	1	fig|1396.2420.peg.6050	Transcriptional regulator%2C Xre family
SGAir0263_chromosome	5782486	5783397	+	1	fig|1396.2420.peg.6051	hypothetical protein
SGAir0263_chromosome	5783422	5783856	+	1	fig|1396.2420.peg.6052	putative disulfide oxidoreductase
SGAir0263_chromosome	5783853	5784314	+	0	fig|1396.2420.peg.6053	Thioredoxin
SGAir0263_chromosome	5784507	5786438	-	0	fig|1396.2420.peg.6054	hypothetical protein
SGAir0263_chromosome	5786438	5786923	-	2	fig|1396.2420.peg.6055	hypothetical protein
SGAir0263_chromosome	5786916	5788220	-	0	fig|1396.2420.peg.6056	hypothetical protein
SGAir0263_chromosome	5788675	5790192	-	1	fig|1396.2420.peg.6057	hypothetical protein
SGAir0263_chromosome	5790189	5791175	-	0	fig|1396.2420.peg.6058	Type II secretory pathway%2C component ExeA (predicted ATPase)
SGAir0263_chromosome	5791190	5793115	-	2	fig|1396.2420.peg.6059	hypothetical protein
SGAir0263_chromosome	5793108	5793767	-	0	fig|1396.2420.peg.6060	S-layer homology domain protein
SGAir0263_chromosome	5818052	5818582	+	2	fig|1396.2420.peg.6074	Transposase
SGAir0263_chromosome	5818579	5819421	+	1	fig|1396.2420.peg.6075	Putative transposase InsK for insertion sequence element IS150
SGAir0263_chromosome	5888646	5889167	-	0	fig|1396.2420.peg.6148	hypothetical protein
SGAir0263_chromosome	5915048	5915152	+	2	fig|1396.2420.peg.6170	Oligoendopeptidase F-like protein
unitig_1	3	902	-	0	fig|1396.2420.peg.6203	hypothetical protein
unitig_1	916	1875	-	1	fig|1396.2420.peg.6204	FIG01230282: hypothetical protein
unitig_1	2014	2181	-	1	fig|1396.2420.peg.6205	FIG01242595: hypothetical protein
unitig_1	3342	3464	-	0	fig|1396.2420.peg.6206	hypothetical protein
unitig_1	3523	3831	-	1	fig|1396.2420.peg.6207	hypothetical protein
unitig_1	3997	4380	-	1	fig|1396.2420.peg.6208	hypothetical protein
unitig_1	4506	4952	+	0	fig|1396.2420.peg.6209	hypothetical protein
unitig_1	5084	5689	+	2	fig|1396.2420.peg.6210	hypothetical protein
unitig_1	5740	6375	-	1	fig|1396.2420.peg.6211	FIG01225445: hypothetical protein
unitig_1	6375	7004	-	0	fig|1396.2420.peg.6212	pXO1-04
unitig_1	7337	8050	-	2	fig|1396.2420.peg.6213	hypothetical protein
unitig_1	8067	8720	-	0	fig|1396.2420.peg.6214	pXO1-08
unitig_1	8752	10884	-	1	fig|1396.2420.peg.6215	Retron-type RNA-directed DNA polymerase (EC 2.7.7.49)
unitig_1	11920	13818	-	1	fig|1396.2420.peg.6216	Retron-type RNA-directed DNA polymerase (EC 2.7.7.49)
unitig_1	14524	15522	-	1	fig|1396.2420.peg.6217	pXO1-08
unitig_1	15583	17382	-	1	fig|1396.2420.peg.6218	Retron-type RNA-directed DNA polymerase (EC 2.7.7.49)
unitig_1	18083	19762	-	2	fig|1396.2420.peg.6219	pXO1-08
unitig_1	19834	20061	-	1	fig|1396.2420.peg.6220	pXO1-09
unitig_1	20077	21168	-	1	fig|1396.2420.peg.6221	pXO1-10
unitig_1	21272	21415	-	2	fig|1396.2420.peg.6222	FIG01230474: hypothetical protein
unitig_1	21431	21844	-	2	fig|1396.2420.peg.6223	pXO1-11
unitig_1	22270	22905	+	1	fig|1396.2420.peg.6224	FIG01234639: hypothetical protein
unitig_1	23028	23117	+	0	fig|1396.2420.peg.6225	hypothetical protein
unitig_1	23265	23933	+	0	fig|1396.2420.peg.6226	hypothetical protein
unitig_1	24207	25931	-	0	fig|1396.2420.peg.6227	hypothetical protein
unitig_1	25971	27446	-	0	fig|1396.2420.peg.6228	hypothetical protein
unitig_1	27521	27637	-	2	fig|1396.2420.peg.6229	hypothetical protein
unitig_1	28150	29859	+	1	fig|1396.2420.peg.6230	pXO1 ORF16-like protein
unitig_1	30800	30943	+	2	fig|1396.2420.peg.6231	FIG01232497: hypothetical protein
unitig_1	31084	32040	+	1	fig|1396.2420.peg.6232	Phage integrase
unitig_1	32099	32314	+	2	fig|1396.2420.peg.6233	hypothetical protein
unitig_1	32377	32595	+	1	fig|1396.2420.peg.6234	hypothetical protein
unitig_1	32646	32957	+	0	fig|1396.2420.peg.6235	FIG01232515: hypothetical protein
unitig_1	33052	33372	-	1	fig|1396.2420.peg.6236	hypothetical protein
unitig_1	33434	33568	-	2	fig|1396.2420.peg.6237	pXO1-19
unitig_1	33647	35419	-	2	fig|1396.2420.peg.6238	3'-phosphoadenosine 5'-phosphosulfate sulfotransferase (PAPS reductase)/FAD synthetase and related enzymes
unitig_1	35543	35719	-	2	fig|1396.2420.peg.6239	nucleotidyltransferase domain protein
unitig_1	35943	36338	-	0	fig|1396.2420.peg.6240	nucleotidyltransferase domain protein
unitig_1	36351	36722	-	0	fig|1396.2420.peg.6241	FIG01233830: hypothetical protein
unitig_1	36742	37590	-	1	fig|1396.2420.peg.6242	FIG01239277: hypothetical protein
unitig_1	37603	38004	-	1	fig|1396.2420.peg.6243	FIG01228063: hypothetical protein
unitig_1	38055	39020	-	0	fig|1396.2420.peg.6244	FIG01234753: hypothetical protein
unitig_1	39086	39256	-	2	fig|1396.2420.peg.6245	FIG01227999: hypothetical protein
unitig_1	39373	40017	-	1	fig|1396.2420.peg.6246	FIG01235603: hypothetical protein
unitig_1	39995	40816	-	2	fig|1396.2420.peg.6247	FIG01229635: hypothetical protein
unitig_1	40833	41642	-	0	fig|1396.2420.peg.6248	FIG01239104: hypothetical protein
unitig_1	41639	42196	-	2	fig|1396.2420.peg.6249	FIG01228245: hypothetical protein
unitig_1	42180	42509	-	0	fig|1396.2420.peg.6250	FIG01239151: hypothetical protein
unitig_1	42522	43634	-	0	fig|1396.2420.peg.6251	DNA polymerase III beta subunit (EC 2.7.7.7)
unitig_1	43715	44563	-	2	fig|1396.2420.peg.6252	Prophage protein
unitig_1	44893	45144	-	1	fig|1396.2420.peg.6253	FIG01234056: hypothetical protein
unitig_1	45212	45496	-	2	fig|1396.2420.peg.6254	pXO1-28
unitig_1	45756	45980	-	0	fig|1396.2420.peg.6255	FIG01235736: hypothetical protein
unitig_1	46004	46270	-	2	fig|1396.2420.peg.6256	FIG01235027: hypothetical protein
unitig_1	46709	46972	-	2	fig|1396.2420.peg.6257	pXO1-28
unitig_1	47277	47843	-	0	fig|1396.2420.peg.6258	hypothetical protein
unitig_1	47866	48870	-	1	fig|1396.2420.peg.6259	hypothetical protein
unitig_1	49078	50004	-	1	fig|1396.2420.peg.6260	hypothetical protein
unitig_1	50014	51000	-	1	fig|1396.2420.peg.6261	hypothetical protein
unitig_1	51160	52650	-	1	fig|1396.2420.peg.6262	TraG/TraD family protein
unitig_1	52792	53517	-	1	fig|1396.2420.peg.6263	hypothetical protein
unitig_1	53741	55948	-	2	fig|1396.2420.peg.6264	TraG/TraD family protein
unitig_1	56014	57804	-	1	fig|1396.2420.peg.6265	Retron-type RNA-directed DNA polymerase (EC 2.7.7.49)
unitig_1	58483	59790	-	1	fig|1396.2420.peg.6266	TraG/TraD family protein
unitig_1	59808	60194	-	0	fig|1396.2420.peg.6267	conserved hypothetical Bacillus plasmid protein
unitig_1	60385	61671	-	1	fig|1396.2420.peg.6268	hypothetical protein
unitig_1	62108	63415	-	2	fig|1396.2420.peg.6269	hypothetical protein
unitig_1	63442	63792	-	1	fig|1396.2420.peg.6270	hypothetical protein
unitig_1	64364	64966	+	2	fig|1396.2420.peg.6271	hypothetical protein
unitig_1	65141	65449	-	2	fig|1396.2420.peg.6272	hypothetical protein
unitig_1	66412	67548	+	1	fig|1396.2420.peg.6273	FIG01228550: hypothetical protein
unitig_1	68260	69213	+	1	fig|1396.2420.peg.6274	pXO1-50
unitig_1	69236	70732	+	2	fig|1396.2420.peg.6275	hypothetical protein
unitig_1	70749	71198	+	0	fig|1396.2420.peg.6276	pXO1-52
unitig_1	71224	71619	+	1	fig|1396.2420.peg.6277	FIG01226166: hypothetical protein
unitig_1	71877	73367	+	0	fig|1396.2420.peg.6278	S-layer homology domain protein
unitig_1	73518	75863	+	0	fig|1396.2420.peg.6279	pXO1-55
unitig_1	75996	76157	+	0	fig|1396.2420.peg.6280	FIG01227692: hypothetical protein
unitig_1	76341	76532	-	0	fig|1396.2420.peg.6281	hypothetical protein
unitig_1	76907	77767	+	2	fig|1396.2420.peg.6282	hypothetical protein
unitig_1	77784	78605	+	0	fig|1396.2420.peg.6283	copy control protein%2C repB - Enterococcus faecalis plasmid PAD1 (L01794)
unitig_1	78622	80049	+	1	fig|1396.2420.peg.6284	type II secretion system protein%2C putative
unitig_1	80042	80974	+	2	fig|1396.2420.peg.6285	hypothetical protein
unitig_1	80976	81842	+	0	fig|1396.2420.peg.6286	FIG01228878: hypothetical protein
unitig_1	81884	82090	+	2	fig|1396.2420.peg.6287	hypothetical protein
unitig_1	82160	82363	+	2	fig|1396.2420.peg.6288	hypothetical protein
unitig_1	82436	82642	+	2	fig|1396.2420.peg.6289	hypothetical protein
unitig_1	82728	83273	+	0	fig|1396.2420.peg.6290	pXO1-68
unitig_1	83270	83893	+	2	fig|1396.2420.peg.6291	hypothetical protein
unitig_1	84007	84168	+	1	fig|1396.2420.peg.6292	FIG01226457: hypothetical protein
unitig_1	84404	85219	-	2	fig|1396.2420.peg.6293	hypothetical protein
unitig_1	85571	86122	+	2	fig|1396.2420.peg.6294	hypothetical protein
unitig_1	86235	88010	+	0	fig|1396.2420.peg.6295	hypothetical protein
unitig_1	88000	89313	+	1	fig|1396.2420.peg.6296	DNA primase
unitig_1	89372	89533	+	2	fig|1396.2420.peg.6297	FIG01234891: hypothetical protein
unitig_1	89647	90534	+	1	fig|1396.2420.peg.6298	Two-component system sensor histidine kinase
unitig_1	90800	91372	+	2	fig|1396.2420.peg.6299	hypothetical protein
unitig_1	91369	91542	+	1	fig|1396.2420.peg.6300	hypothetical protein
unitig_1	91733	91918	+	2	fig|1396.2420.peg.6301	hypothetical protein
unitig_1	92119	92454	+	1	fig|1396.2420.peg.6302	hypothetical protein
unitig_1	92521	92871	+	1	fig|1396.2420.peg.6303	pXO1-75
unitig_1	92872	93786	+	1	fig|1396.2420.peg.6304	hypothetical protein
unitig_1	93789	95885	+	0	fig|1396.2420.peg.6305	hypothetical protein
unitig_1	95916	99950	+	0	fig|1396.2420.peg.6306	reticulocyte binding protein
unitig_1	99947	102160	+	2	fig|1396.2420.peg.6307	peptidase%2C M23/M37 family protein
unitig_1	102177	102752	+	0	fig|1396.2420.peg.6308	pXO1-82
unitig_1	102917	103300	+	2	fig|1396.2420.peg.6309	hypothetical protein
unitig_1	103291	103596	+	1	fig|1396.2420.peg.6310	hypothetical protein
unitig_1	103681	103983	+	1	fig|1396.2420.peg.6311	FIG01239453: hypothetical protein
unitig_1	104140	104814	+	1	fig|1396.2420.peg.6312	Phosphonate ABC transporter phosphate-binding periplasmic component (TC 3.A.1.9.1)
unitig_1	104833	106074	+	1	fig|1396.2420.peg.6313	Similarity with glutathionylspermidine synthase (EC 6.3.1.8)%2C group 2
unitig_1	106252	106446	+	1	fig|1396.2420.peg.6314	hypothetical protein
unitig_1	106498	106812	+	1	fig|1396.2420.peg.6315	FIG01244066: hypothetical protein
unitig_1	106929	107798	-	0	fig|1396.2420.peg.6316	Mobile element protein
unitig_1	107868	108305	+	0	fig|1396.2420.peg.6317	hypothetical protein
unitig_1	108414	109007	+	0	fig|1396.2420.peg.6318	hypothetical protein
unitig_1	109143	109535	+	0	fig|1396.2420.peg.6319	FIG01227201: hypothetical protein
unitig_1	109579	110262	+	1	fig|1396.2420.peg.6320	CAAX amino terminal protease family protein
unitig_1	110293	110826	+	1	fig|1396.2420.peg.6321	D-glycero-D-manno-heptose 1%2C7-bisphosphate phosphatase (EC 3.1.1.-)
unitig_1	110942	111220	+	2	fig|1396.2420.peg.6322	hypothetical protein
unitig_1	111378	111608	+	0	fig|1396.2420.peg.6323	FIG01240225: hypothetical protein
unitig_1	111673	112176	+	1	fig|1396.2420.peg.6324	hypothetical protein
unitig_1	112905	114050	-	0	fig|1396.2420.peg.6325	putative membrane protein
unitig_1	114090	114572	-	0	fig|1396.2420.peg.6326	PXO1-87
unitig_1	114757	114888	+	1	fig|1396.2420.peg.6327	hypothetical protein
unitig_1	114902	115972	+	2	fig|1396.2420.peg.6328	hypothetical protein
unitig_1	116670	116834	-	0	fig|1396.2420.peg.6329	hypothetical protein
unitig_1	117138	117410	-	0	fig|1396.2420.peg.6330	DNA-binding protein HBsu
unitig_1	117530	118603	-	2	fig|1396.2420.peg.6331	Choline binding protein A
unitig_1	118714	119013	+	1	fig|1396.2420.peg.6332	FIG01225123: hypothetical protein
unitig_1	119374	120183	+	1	fig|1396.2420.peg.6333	Uncharacterized protein yddK
unitig_1	120216	120869	+	0	fig|1396.2420.peg.6334	hypothetical protein
unitig_1	121053	121322	-	0	fig|1396.2420.peg.6335	unknown
unitig_1	121511	121813	+	2	fig|1396.2420.peg.6336	hypothetical protein
unitig_1	121844	122053	+	2	fig|1396.2420.peg.6337	hypothetical protein
unitig_1	122170	122580	+	1	fig|1396.2420.peg.6338	FIG01230524: hypothetical protein
unitig_1	122709	122954	+	0	fig|1396.2420.peg.6339	hypothetical protein
unitig_1	123007	123306	+	1	fig|1396.2420.peg.6340	hypothetical protein
unitig_1	123345	123758	+	0	fig|1396.2420.peg.6341	hypothetical protein
unitig_1	123825	124265	+	0	fig|1396.2420.peg.6342	hypothetical protein
unitig_1	124290	124517	+	0	fig|1396.2420.peg.6343	FIG01233757: hypothetical protein
unitig_1	124548	124751	+	0	fig|1396.2420.peg.6344	hypothetical protein
unitig_1	124766	125044	+	2	fig|1396.2420.peg.6345	Transition state regulatory protein AbrB
unitig_1	125114	125431	+	2	fig|1396.2420.peg.6346	FIG01225225: hypothetical protein
unitig_1	125538	125741	-	0	fig|1396.2420.peg.6347	hypothetical protein
unitig_1	125765	126295	-	2	fig|1396.2420.peg.6348	hypothetical protein
unitig_1	126640	127908	+	1	fig|1396.2420.peg.6349	Putative UV-damage repair protein UvrX
unitig_1	128170	129288	+	1	fig|1396.2420.peg.6350	Mobile element protein
unitig_1	129300	131405	+	0	fig|1396.2420.peg.6351	Transposase B from transposon Tn554
unitig_1	131398	131778	+	1	fig|1396.2420.peg.6352	Mobile element protein
unitig_1	131810	132244	-	2	fig|1396.2420.peg.6353	hypothetical protein
unitig_1	132529	132819	+	1	fig|1396.2420.peg.6354	FIG01238198: hypothetical protein
unitig_1	133238	134881	+	2	fig|1396.2420.peg.6355	ABC transporter%2C substrate-binding protein (cluster 5%2C nickel/peptides/opines)
unitig_1	135092	136315	+	2	fig|1396.2420.peg.6356	Prophage helix-turn-helix protein
unitig_1	136312	136467	+	1	fig|1396.2420.peg.6357	hypothetical protein
unitig_1	136796	137122	-	2	fig|1396.2420.peg.6358	Transcriptional regulator
unitig_1	137333	138376	-	2	fig|1396.2420.peg.6359	integrase/recombinase%2C putative
unitig_1	138608	138958	+	2	fig|1396.2420.peg.6360	hypothetical protein
unitig_1	138980	139492	+	2	fig|1396.2420.peg.6361	hypothetical protein
unitig_1	140057	140212	+	2	fig|1396.2420.peg.6362	FIG01232682: hypothetical protein
unitig_1	140712	141944	+	0	fig|1396.2420.peg.6363	cESAT-6-secreted WXG100 domain protein%2C contains Colicin-DNase domain (B.anthracis)
unitig_1	141957	142412	+	0	fig|1396.2420.peg.6364	hypothetical protein
unitig_1	142452	142832	-	0	fig|1396.2420.peg.6365	Lumazine binding domain protein
unitig_1	143085	143519	-	0	fig|1396.2420.peg.6366	hypothetical protein
unitig_1	145858	146082	+	1	fig|1396.2420.peg.6367	FIG01236693: hypothetical protein
unitig_1	146771	148153	+	2	fig|1396.2420.peg.6368	hypothetical protein
unitig_1	148671	148886	+	0	fig|1396.2420.peg.6369	hypothetical protein
unitig_1	149003	149302	+	2	fig|1396.2420.peg.6370	hypothetical protein
unitig_1	149702	150787	+	2	fig|1396.2420.peg.6371	Integrase/recombinase xerD
unitig_1	150929	151576	-	2	fig|1396.2420.peg.6372	hypothetical protein
unitig_1	151676	152395	-	2	fig|1396.2420.peg.6373	hypothetical protein
unitig_1	152763	153053	-	0	fig|1396.2420.peg.6374	FIG01238198: hypothetical protein
unitig_1	153155	153628	-	2	fig|1396.2420.peg.6375	MutT/Nudix family protein
unitig_1	153839	154213	-	2	fig|1396.2420.peg.6376	Tn554-related%2C transposase C
unitig_1	154206	156311	-	0	fig|1396.2420.peg.6377	Transposase B from transposon Tn554
unitig_1	156323	157441	-	2	fig|1396.2420.peg.6378	Mobile element protein
unitig_1	157699	158466	-	1	fig|1396.2420.peg.6379	Putative UV-damage repair protein UvrX
unitig_1	158604	159875	+	0	fig|1396.2420.peg.6380	hypothetical protein
unitig_1	159896	162430	+	2	fig|1396.2420.peg.6381	hypothetical protein
unitig_1	162462	164162	+	0	fig|1396.2420.peg.6382	hypothetical protein
unitig_1	164152	164760	+	1	fig|1396.2420.peg.6383	hypothetical protein
unitig_1	164882	166372	+	2	fig|1396.2420.peg.6384	Mobile element protein
unitig_1	167168	168475	-	2	fig|1396.2420.peg.6385	Retron-type RNA-directed DNA polymerase (EC 2.7.7.49)
unitig_1	168980	169582	-	2	fig|1396.2420.peg.6386	Mobile element protein
unitig_1	169724	170038	-	2	fig|1396.2420.peg.6387	Mobile element protein
unitig_1	170686	171045	-	1	fig|1396.2420.peg.6388	Mobile element protein
unitig_1	171484	171792	-	1	fig|1396.2420.peg.6389	hypothetical protein
unitig_1	171988	172713	+	1	fig|1396.2420.peg.6390	hypothetical protein
unitig_1	172741	173793	+	1	fig|1396.2420.peg.6391	hypothetical protein
unitig_1	173904	174338	-	0	fig|1396.2420.peg.6392	Mobile element protein
unitig_1	174442	175068	-	1	fig|1396.2420.peg.6393	Putative UV-damage repair protein UvrX
unitig_1	175400	176584	+	2	fig|1396.2420.peg.6394	hypothetical protein
unitig_1	176696	176923	-	2	fig|1396.2420.peg.6395	hypothetical protein
unitig_1	176977	177480	-	1	fig|1396.2420.peg.6396	hypothetical protein
unitig_1	177501	177896	-	0	fig|1396.2420.peg.6397	FIG01228924: hypothetical protein
unitig_1	178376	178870	-	2	fig|1396.2420.peg.6398	hypothetical protein
unitig_1	178940	179809	+	2	fig|1396.2420.peg.6399	Mobile element protein
unitig_1	179824	180117	-	1	fig|1396.2420.peg.6400	Transcriptional regulator%2C ArsR family
unitig_1	180213	180632	-	0	fig|1396.2420.peg.6401	Probable disulfide formation protein C 2
unitig_1	180709	180996	-	1	fig|1396.2420.peg.6402	pXO1-140
unitig_1	181073	181273	-	2	fig|1396.2420.peg.6403	hypothetical protein
unitig_1	181307	181951	-	2	fig|1396.2420.peg.6404	thermonuclease family protein%2C (pXO1-141)
unitig_1	182380	185043	-	1	fig|1396.2420.peg.6405	DNA topoisomerase III%2C Bacillus plasimid type (EC 5.99.1.2)
unitig_1	185390	185848	-	2	fig|1396.2420.peg.6406	hypothetical protein
unitig_1	185953	186969	-	1	fig|1396.2420.peg.6407	hypothetical protein
unitig_1	186966	188609	-	0	fig|1396.2420.peg.6408	ABC transporter%2C ATP-binding protein
unitig_1	188599	189426	-	1	fig|1396.2420.peg.6409	hypothetical protein
unitig_1	189456	190745	-	0	fig|1396.2420.peg.6410	hypothetical protein
unitig_1	190759	191718	-	1	fig|1396.2420.peg.6411	FIG01230282: hypothetical protein
unitig_1	191857	192024	-	1	fig|1396.2420.peg.6412	FIG01242595: hypothetical protein
unitig_1	193055	193168	-	2	fig|1396.2420.peg.6413	hypothetical protein
unitig_1	193187	193825	-	2	fig|1396.2420.peg.6414	hypothetical protein
unitig_1	193842	194225	-	0	fig|1396.2420.peg.6415	hypothetical protein
unitig_1	194351	194935	+	2	fig|1396.2420.peg.6416	hypothetical protein
unitig_1	194919	195533	+	0	fig|1396.2420.peg.6417	hypothetical protein
unitig_1	195584	196219	-	2	fig|1396.2420.peg.6418	FIG01225445: hypothetical protein
unitig_1	196219	196848	-	1	fig|1396.2420.peg.6419	pXO1-04
unitig_1	197181	197894	-	0	fig|1396.2420.peg.6420	hypothetical protein
unitig_1	197911	198564	-	1	fig|1396.2420.peg.6421	pXO1-08
unitig_1	198596	200728	-	2	fig|1396.2420.peg.6422	Retron-type RNA-directed DNA polymerase (EC 2.7.7.49)
unitig_1	201764	203662	-	2	fig|1396.2420.peg.6423	Retron-type RNA-directed DNA polymerase (EC 2.7.7.49)
unitig_1	204368	205366	-	2	fig|1396.2420.peg.6424	pXO1-08
unitig_1	205427	207226	-	2	fig|1396.2420.peg.6425	Retron-type RNA-directed DNA polymerase (EC 2.7.7.49)
unitig_1	207927	209606	-	0	fig|1396.2420.peg.6426	pXO1-08
unitig_1	209678	209905	-	2	fig|1396.2420.peg.6427	pXO1-09
unitig_1	209921	211012	-	2	fig|1396.2420.peg.6428	pXO1-10
unitig_1	211116	211253	-	0	fig|1396.2420.peg.6429	FIG01230474: hypothetical protein
unitig_1	211275	211688	-	0	fig|1396.2420.peg.6430	pXO1-11
unitig_1	212897	213409	-	2	fig|1396.2420.peg.6431	hypothetical protein
unitig_1	213689	214303	-	2	fig|1396.2420.peg.6432	hypothetical protein
unitig_1	214319	216043	-	2	fig|1396.2420.peg.6433	ABC transporter%2C ATP-binding protein
unitig_1	216045	217808	-	0	fig|1396.2420.peg.6434	hypothetical protein
unitig_1	217860	217988	-	0	fig|1396.2420.peg.6435	hypothetical protein
unitig_1	218142	218735	-	0	fig|1396.2420.peg.6436	hypothetical protein
unitig_1	218732	219430	-	2	fig|1396.2420.peg.6437	hypothetical protein
unitig_1	219427	220203	-	1	fig|1396.2420.peg.6438	hypothetical protein
unitig_1	220215	221246	-	0	fig|1396.2420.peg.6439	hypothetical protein
unitig_1	221264	222259	-	2	fig|1396.2420.peg.6440	hypothetical protein
unitig_1	222318	223277	-	0	fig|1396.2420.peg.6441	hypothetical protein
unitig_1	223456	224613	-	1	fig|1396.2420.peg.6442	hypothetical protein
unitig_1	224610	225914	-	0	fig|1396.2420.peg.6443	hypothetical protein
unitig_1	225985	227352	-	1	fig|1396.2420.peg.6444	Oxygen-independent coproporphyrinogen-III oxidase-like protein YggW
unitig_1	227345	227623	-	2	fig|1396.2420.peg.6445	hypothetical protein
unitig_1	228123	229253	-	0	fig|1396.2420.peg.6446	hypothetical protein
unitig_1	229505	230776	-	2	fig|1396.2420.peg.6447	hypothetical protein
unitig_1	230773	231039	-	1	fig|1396.2420.peg.6448	hypothetical protein
unitig_1	231041	232171	-	2	fig|1396.2420.peg.6449	Archaeal seryl-tRNA synthetase-related sequence
unitig_1	232437	233384	-	0	fig|1396.2420.peg.6450	hypothetical protein
unitig_1	233575	234687	-	1	fig|1396.2420.peg.6451	hypothetical protein
unitig_1	234899	235144	-	2	fig|1396.2420.peg.6452	hypothetical protein
unitig_1	235161	236444	-	0	fig|1396.2420.peg.6453	Diaminobutyrate--2-oxoglutarate transaminase (EC 2.6.1.76)
unitig_1	237500	237907	-	2	fig|1396.2420.peg.6454	hypothetical protein
unitig_1	238698	238913	+	0	fig|1396.2420.peg.6455	Mobile element protein
unitig_1	239109	240806	-	0	fig|1396.2420.peg.6456	hypothetical protein
unitig_1	242494	244203	+	1	fig|1396.2420.peg.6457	pXO1 ORF16-like protein
unitig_1	245439	245555	+	0	fig|1396.2420.peg.6458	Mobile element protein
unitig_1	245567	246679	+	2	fig|1396.2420.peg.6459	Mobile element protein
unitig_1	246999	247946	+	0	fig|1396.2420.peg.6460	Phage integrase
unitig_1	248090	248206	-	2	fig|1396.2420.peg.6461	hypothetical protein
unitig_1	248366	249235	-	2	fig|1396.2420.peg.6462	Mobile element protein
unitig_1	249345	250583	-	0	fig|1396.2420.peg.6463	Retron-type RNA-directed DNA polymerase (EC 2.7.7.49)
unitig_1	250778	250918	-	2	fig|1396.2420.peg.6464	hypothetical protein
unitig_1	251342	251698	-	2	fig|1396.2420.peg.6465	Prophage protein
unitig_1	251721	252116	-	0	fig|1396.2420.peg.6466	FIG01234049: hypothetical protein
unitig_1	252447	252698	-	0	fig|1396.2420.peg.6467	FIG01234056: hypothetical protein
unitig_1	252767	253051	-	2	fig|1396.2420.peg.6468	pXO1-28
unitig_1	253312	253536	-	1	fig|1396.2420.peg.6469	FIG01235736: hypothetical protein
unitig_1	253560	253826	-	0	fig|1396.2420.peg.6470	FIG01235027: hypothetical protein
unitig_1	254266	254529	-	1	fig|1396.2420.peg.6471	pXO1-28
unitig_1	254823	255614	+	0	fig|1396.2420.peg.6472	hypothetical protein
unitig_1	255681	256607	-	0	fig|1396.2420.peg.6473	hypothetical protein
unitig_1	256617	257600	-	0	fig|1396.2420.peg.6474	hypothetical protein
unitig_1	257763	259253	-	0	fig|1396.2420.peg.6475	TraG/TraD family protein
unitig_1	259395	260120	-	0	fig|1396.2420.peg.6476	hypothetical protein
unitig_1	260344	261000	-	1	fig|1396.2420.peg.6477	TraG/TraD family protein
unitig_1	261099	261968	+	0	fig|1396.2420.peg.6478	Mobile element protein
unitig_1	262071	262199	-	0	fig|1396.2420.peg.6479	hypothetical protein
unitig_1	262443	263579	-	0	fig|1396.2420.peg.6480	FIG01228550: hypothetical protein
unitig_1	263888	264757	+	2	fig|1396.2420.peg.6481	Mobile element protein
unitig_1	266651	267391	+	2	fig|1396.2420.peg.6482	hypothetical protein
unitig_1	267502	268371	+	1	fig|1396.2420.peg.6483	Mobile element protein
unitig_1	268428	269882	-	0	fig|1396.2420.peg.6484	Cell division protein FtsZ (EC 3.4.24.-)
unitig_1	269897	270310	-	2	fig|1396.2420.peg.6485	FIG01226708: hypothetical protein
unitig_1	271746	273029	+	0	fig|1396.2420.peg.6486	hypothetical protein
unitig_1	273219	273605	+	0	fig|1396.2420.peg.6487	conserved hypothetical Bacillus plasmid protein
unitig_1	273623	274930	+	2	fig|1396.2420.peg.6488	TraG/TraD family protein
unitig_1	275609	277399	+	2	fig|1396.2420.peg.6489	Retron-type RNA-directed DNA polymerase (EC 2.7.7.49)
unitig_1	277465	279120	+	1	fig|1396.2420.peg.6490	TraG/TraD family protein
unitig_1	280257	281210	+	0	fig|1396.2420.peg.6491	pXO1-50
unitig_1	281230	282729	+	1	fig|1396.2420.peg.6492	pXO1-51
unitig_1	282746	283195	+	2	fig|1396.2420.peg.6493	pXO1-52
unitig_1	283221	283466	+	0	fig|1396.2420.peg.6494	FIG01226166: hypothetical protein
unitig_1	283447	283620	+	1	fig|1396.2420.peg.6495	FIG01226166: hypothetical protein
unitig_1	284534	284896	-	2	fig|1396.2420.peg.6496	putative resolvase
unitig_1	284993	285229	-	2	fig|1396.2420.peg.6497	putative resolvase
unitig_1	285555	285854	+	0	fig|1396.2420.peg.6498	hypothetical Cytosolic Protein
unitig_1	285967	286299	+	1	fig|1396.2420.peg.6499	FIG01239190: hypothetical protein
unitig_1	286589	287182	+	2	fig|1396.2420.peg.6500	Secreted and spore coat-associated protein 1%2C similar to biofilm matrix component TasA and to camelysin
unitig_1	287309	287506	-	2	fig|1396.2420.peg.6501	FIG01245516: hypothetical protein
unitig_1	287732	287965	-	2	fig|1396.2420.peg.6502	RNA-binding protein Hfq
unitig_1	287977	288267	-	1	fig|1396.2420.peg.6503	Transcription state regulatory protein abrB
unitig_1	288461	288889	+	2	fig|1396.2420.peg.6504	Mobile element protein
unitig_1	288840	289331	+	0	fig|1396.2420.peg.6505	Mobile element protein
unitig_1	289356	289661	-	0	fig|1396.2420.peg.6506	transcriptional regulator%2C ArsR family
unitig_1	289933	290361	-	1	fig|1396.2420.peg.6507	hypothetical protein
unitig_1	290547	291416	+	0	fig|1396.2420.peg.6508	Mobile element protein
unitig_1	291845	294823	+	2	fig|1396.2420.peg.6509	Transposase
unitig_1	294870	295169	+	0	fig|1396.2420.peg.6510	FIG01227079: hypothetical protein
unitig_1	295197	295385	+	0	fig|1396.2420.peg.6511	RNA-binding protein Hfq
unitig_1	295421	295756	+	2	fig|1396.2420.peg.6512	hypothetical protein
unitig_1	295914	296678	+	0	fig|1396.2420.peg.6513	hypothetical protein
unitig_1	296976	298031	+	0	fig|1396.2420.peg.6514	FIG01227551: hypothetical protein
unitig_1	298051	298158	+	1	fig|1396.2420.peg.6515	hypothetical protein
unitig_1	298200	298526	+	0	fig|1396.2420.peg.6516	hypothetical protein
unitig_1	299021	299593	+	2	fig|1396.2420.peg.6517	hypothetical protein
unitig_1	300223	300846	+	1	fig|1396.2420.peg.6518	hypothetical protein
unitig_1	301239	301388	+	0	fig|1396.2420.peg.6519	Two-component response regulator colocalized with HrtAB transporter
unitig_1	301551	301745	+	0	fig|1396.2420.peg.6520	Two-component response regulator colocalized with HrtAB transporter
unitig_1	301764	301907	+	0	fig|1396.2420.peg.6521	Two-component response regulator colocalized with HrtAB transporter
unitig_1	301909	303303	+	1	fig|1396.2420.peg.6522	Sensor histidine kinase colocalized with HrtAB transporter
unitig_1	303527	304591	+	2	fig|1396.2420.peg.6523	Heme efflux system permease HrtB
unitig_1	304591	305304	+	1	fig|1396.2420.peg.6524	Heme efflux system ATPase HrtA
unitig_1	305557	305976	+	1	fig|1396.2420.peg.6525	no significant homology Putative N-terminal signal sequence and 3 putative transmembrane regions were found by PSORT.
unitig_1	306087	307577	-	0	fig|1396.2420.peg.6526	Mobile element protein
unitig_1	307731	308204	-	0	fig|1396.2420.peg.6527	FIG01229072: hypothetical protein
unitig_1	308206	308445	-	1	fig|1396.2420.peg.6528	Transcriptional regulator%2C Xre family
unitig_1	308632	310062	+	1	fig|1396.2420.peg.6529	Mobile element protein
unitig_1	310490	310762	-	2	fig|1396.2420.peg.6530	DNA-binding protein HBsu
unitig_1	311279	311710	+	2	fig|1396.2420.peg.6531	hypothetical protein
unitig_1	311774	312067	+	2	fig|1396.2420.peg.6532	Transition state regulatory protein AbrB
unitig_1	312624	312950	-	0	fig|1396.2420.peg.6533	Transcriptional regulator
unitig_1	313162	314205	-	1	fig|1396.2420.peg.6534	integrase/recombinase%2C putative
unitig_1	314437	314787	+	1	fig|1396.2420.peg.6535	hypothetical protein
unitig_1	314809	315321	+	1	fig|1396.2420.peg.6536	hypothetical protein
unitig_1	315886	316041	+	1	fig|1396.2420.peg.6537	FIG01232682: hypothetical protein
unitig_1	316541	317773	+	2	fig|1396.2420.peg.6538	cESAT-6-secreted WXG100 domain protein%2C contains Colicin-DNase domain (B.anthracis)
unitig_1	317786	318241	+	2	fig|1396.2420.peg.6539	hypothetical protein
unitig_1	318281	318661	-	2	fig|1396.2420.peg.6540	Lumazine binding domain protein
unitig_1	318914	319348	-	2	fig|1396.2420.peg.6541	hypothetical protein
unitig_1	321687	321911	+	0	fig|1396.2420.peg.6542	FIG01236693: hypothetical protein
unitig_1	322600	323982	+	1	fig|1396.2420.peg.6543	hypothetical protein
unitig_1	324500	324715	+	2	fig|1396.2420.peg.6544	hypothetical protein
unitig_1	324832	325131	+	1	fig|1396.2420.peg.6545	hypothetical protein
unitig_1	325531	326616	+	1	fig|1396.2420.peg.6546	Integrase/recombinase xerD
unitig_1	326758	327405	-	1	fig|1396.2420.peg.6547	hypothetical protein
unitig_1	327505	328224	-	1	fig|1396.2420.peg.6548	hypothetical protein
unitig_1	328592	328882	-	2	fig|1396.2420.peg.6549	FIG01238198: hypothetical protein
unitig_1	328984	329457	-	1	fig|1396.2420.peg.6550	MutT/Nudix family protein
unitig_1	329668	330042	-	1	fig|1396.2420.peg.6551	Tn554-related%2C transposase C
unitig_1	330108	330893	-	0	fig|1396.2420.peg.6552	Transposase B from transposon Tn554
unitig_1	330853	331308	-	1	fig|1396.2420.peg.6553	Transposase B from transposon Tn554
unitig_1	331352	331585	-	2	fig|1396.2420.peg.6554	Transposase B from transposon Tn554
unitig_1	331585	332889	-	1	fig|1396.2420.peg.6555	Mobile element protein
unitig_2	1	2541	+	1	fig|1396.2420.peg.6556	Cell wall surface anchor family protein
unitig_2	2576	2761	+	2	fig|1396.2420.peg.6557	FIG01244867: hypothetical protein
unitig_2	2839	3021	+	1	fig|1396.2420.peg.6558	FIG01236864: hypothetical protein
unitig_2	3081	3320	+	0	fig|1396.2420.peg.6559	FIG01227770: hypothetical protein
unitig_2	3353	6157	+	2	fig|1396.2420.peg.6560	hypothetical protein
unitig_2	6163	7005	+	1	fig|1396.2420.peg.6561	hypothetical protein
unitig_2	7010	7225	+	2	fig|1396.2420.peg.6562	hypothetical protein
unitig_2	7229	7462	+	2	fig|1396.2420.peg.6563	hypothetical protein
unitig_2	7487	7861	+	2	fig|1396.2420.peg.6564	FIG01230972: hypothetical protein
unitig_2	7858	8115	+	1	fig|1396.2420.peg.6565	FIG01234999: hypothetical protein
unitig_2	8129	9106	+	2	fig|1396.2420.peg.6566	similar to ORF13 of enterococcus faecalis TRANSPOSON TN916.%2C putative
unitig_2	9116	9367	+	2	fig|1396.2420.peg.6567	FIG01231902: hypothetical protein
unitig_2	9395	9946	+	2	fig|1396.2420.peg.6568	FIG01228527: hypothetical protein
unitig_2	9906	12476	+	0	fig|1396.2420.peg.6569	hypothetical protein
unitig_2	12535	13035	+	1	fig|1396.2420.peg.6570	FIG01225410: hypothetical protein
unitig_2	13032	15752	+	0	fig|1396.2420.peg.6571	Isocitrate dehydrogenase [NADP] (EC 1.1.1.42)
unitig_2	16158	17285	+	0	fig|1396.2420.peg.6572	Cell wall-associated glycosyl hydrolase
unitig_2	17310	17894	+	0	fig|1396.2420.peg.6573	FIG01233814: hypothetical protein
unitig_2	17913	18233	+	0	fig|1396.2420.peg.6574	pXO2-44
unitig_2	18259	18555	+	1	fig|1396.2420.peg.6575	hypothetical protein
unitig_2	18683	19000	+	2	fig|1396.2420.peg.6576	hypothetical protein
unitig_2	19033	19245	+	1	fig|1396.2420.peg.6577	FIG01232699: hypothetical protein
unitig_2	19281	19424	+	0	fig|1396.2420.peg.6578	hypothetical protein
unitig_2	19728	19868	+	0	fig|1396.2420.peg.6579	hypothetical protein
unitig_2	19902	20258	+	0	fig|1396.2420.peg.6580	hypothetical protein
unitig_2	20865	21776	+	0	fig|1396.2420.peg.6581	Two-component system sensor histidine kinase
unitig_2	22096	22281	-	1	fig|1396.2420.peg.6582	hypothetical protein
unitig_2	22657	22953	+	1	fig|1396.2420.peg.6583	hypothetical protein
unitig_2	23244	23942	-	0	fig|1396.2420.peg.6584	Uncharacterized protein YknW
unitig_2	24051	25250	-	0	fig|1396.2420.peg.6585	ABC-type antimicrobial peptide transport system%2C permease component
unitig_2	25247	25927	-	2	fig|1396.2420.peg.6586	Uncharacterized ABC transporter%2C ATP-binding protein YvrO
unitig_2	25924	27117	-	1	fig|1396.2420.peg.6587	ABC transporter%2C RND-adapter-like protein
unitig_2	27532	27753	+	1	fig|1396.2420.peg.6588	hypothetical protein
unitig_2	27844	29511	+	1	fig|1396.2420.peg.6589	hypothetical protein
unitig_2	29537	30070	+	2	fig|1396.2420.peg.6590	CirC protein
unitig_2	30087	30728	+	0	fig|1396.2420.peg.6591	ABC transporter%2C ATP-binding protein EcsA
unitig_2	30760	31041	+	1	fig|1396.2420.peg.6592	integral memebrane protein
unitig_2	31288	31941	-	1	fig|1396.2420.peg.6593	putative resolvase
unitig_2	32128	32313	+	1	fig|1396.2420.peg.6594	FIG01248155: hypothetical protein
unitig_2	32370	32492	+	0	fig|1396.2420.peg.6595	FIG01248155: hypothetical protein
unitig_2	33043	34128	-	1	fig|1396.2420.peg.6596	Phosphatidylinositol-specific phospholipase C (EC 4.6.1.13)
unitig_2	34487	35059	-	2	fig|1396.2420.peg.6597	hypothetical protein
unitig_2	35984	36289	+	2	fig|1396.2420.peg.6598	hypothetical Cytosolic Protein
unitig_2	36529	36861	+	1	fig|1396.2420.peg.6599	FIG01239190: hypothetical protein
unitig_2	37150	37743	+	1	fig|1396.2420.peg.6600	Secreted and spore coat-associated protein 1%2C similar to biofilm matrix component TasA and to camelysin
unitig_2	37877	38068	-	2	fig|1396.2420.peg.6601	FIG01245516: hypothetical protein
unitig_2	38294	38521	-	2	fig|1396.2420.peg.6602	RNA-binding protein Hfq
unitig_2	38549	38830	-	2	fig|1396.2420.peg.6603	Transcription state regulatory protein abrB
unitig_2	38956	39261	-	1	fig|1396.2420.peg.6604	transcriptional regulator%2C ArsR family
unitig_2	39309	39947	-	0	fig|1396.2420.peg.6605	hypothetical protein
unitig_2	40823	42553	-	2	fig|1396.2420.peg.6606	hypothetical protein
unitig_2	42666	45692	-	0	fig|1396.2420.peg.6607	hypothetical protein
unitig_2	46227	46799	+	0	fig|1396.2420.peg.6608	prophage LambdaSa2%2C site-specific recombinase%2C phage integrase family
unitig_2	46817	47068	+	2	fig|1396.2420.peg.6609	FIG01238032: hypothetical protein
unitig_2	47091	47525	+	0	fig|1396.2420.peg.6610	competence-specific nuclease
unitig_2	47768	48637	-	2	fig|1396.2420.peg.6611	DNA adenine methylase (EC 2.1.1.72)
unitig_2	48738	48962	+	0	fig|1396.2420.peg.6612	MunI regulatory protein
unitig_2	48976	49827	+	1	fig|1396.2420.peg.6613	hypothetical protein
unitig_2	50092	50349	+	1	fig|1396.2420.peg.6614	FIG01236772: hypothetical protein
unitig_2	50855	51073	+	2	fig|1396.2420.peg.6615	FIG01242197: hypothetical protein
unitig_2	51088	51231	+	1	fig|1396.2420.peg.6616	FIG01239466: hypothetical protein
unitig_2	51326	51829	+	2	fig|1396.2420.peg.6617	FIG01249876: hypothetical protein
unitig_2	51885	52241	+	0	fig|1396.2420.peg.6618	hypothetical protein
unitig_2	52830	52997	-	0	fig|1396.2420.peg.6619	FIG01232205: hypothetical protein
unitig_2	53197	53394	-	1	fig|1396.2420.peg.6620	RNA-binding protein Hfq
unitig_2	53391	54248	-	0	fig|1396.2420.peg.6621	FIG01240484: hypothetical protein
unitig_2	54641	54973	+	2	fig|1396.2420.peg.6622	FIG01242209: hypothetical protein
unitig_2	55091	55453	+	2	fig|1396.2420.peg.6623	gene 31.1
unitig_2	55468	55821	+	1	fig|1396.2420.peg.6624	gene 31.2
unitig_2	55824	58382	+	0	fig|1396.2420.peg.6625	hypothetical protein
unitig_2	58418	58639	-	2	fig|1396.2420.peg.6626	Transcriptional regulator%2C Xre family
unitig_2	58821	58937	+	0	fig|1396.2420.peg.6627	hypothetical protein
unitig_2	58999	59556	-	1	fig|1396.2420.peg.6628	FIG01246140: hypothetical protein
unitig_2	59734	60117	-	1	fig|1396.2420.peg.6629	FIG01238671: hypothetical protein
unitig_2	60117	61277	-	0	fig|1396.2420.peg.6630	hypothetical protein
unitig_2	61507	61788	-	1	fig|1396.2420.peg.6631	hypothetical protein
unitig_2	61772	62197	-	2	fig|1396.2420.peg.6632	hypothetical protein
unitig_2	62243	62686	-	2	fig|1396.2420.peg.6633	conserved domain protein
unitig_2	62900	63421	+	2	fig|1396.2420.peg.6634	Transposase
unitig_2	63463	64260	+	1	fig|1396.2420.peg.6635	Putative transposase InsK for insertion sequence element IS150
unitig_2	64337	65263	-	2	fig|1396.2420.peg.6636	DNA integration/recombination/inversion protein
unitig_2	65376	65495	+	0	fig|1396.2420.peg.6637	hypothetical protein
unitig_2	66340	67344	-	1	fig|1396.2420.peg.6638	FIG01246792: hypothetical protein
unitig_2	67787	68953	+	2	fig|1396.2420.peg.6639	Prophage helix-turn-helix protein
unitig_2	68946	69092	+	0	fig|1396.2420.peg.6640	hypothetical protein
unitig_2	69250	69396	+	1	fig|1396.2420.peg.6641	hypothetical protein
unitig_2	69423	70058	-	0	fig|1396.2420.peg.6642	Transcriptional regulator%2C MerR family
unitig_2	70182	70418	+	0	fig|1396.2420.peg.6643	Transcriptional regulator%2C Xre family
unitig_3	1	2790	+	1	fig|1396.2420.peg.6644	hypothetical protein
unitig_3	2810	3889	+	2	fig|1396.2420.peg.6645	hypothetical protein
unitig_3	3904	4509	+	1	fig|1396.2420.peg.6646	FIG01232576: hypothetical protein
unitig_3	5472	5693	+	0	fig|1396.2420.peg.6647	hypothetical protein
unitig_3	5739	5942	+	0	fig|1396.2420.peg.6648	hypothetical protein
unitig_3	5964	6182	+	0	fig|1396.2420.peg.6649	hypothetical protein
unitig_3	6325	7095	+	1	fig|1396.2420.peg.6650	hypothetical protein
unitig_3	7158	7493	+	0	fig|1396.2420.peg.6651	Single-stranded DNA-binding protein
unitig_3	7680	7943	+	0	fig|1396.2420.peg.6652	hypothetical protein
unitig_3	7956	8354	+	0	fig|1396.2420.peg.6653	hypothetical protein
unitig_3	8474	8977	-	2	fig|1396.2420.peg.6654	hypothetical protein
unitig_3	9248	10462	+	2	fig|1396.2420.peg.6655	Cell division protein FtsK
unitig_3	10449	11132	+	0	fig|1396.2420.peg.6656	hypothetical protein
unitig_3	11420	11641	+	2	fig|1396.2420.peg.6657	hypothetical protein
unitig_3	11676	11837	+	0	fig|1396.2420.peg.6658	hypothetical protein
unitig_3	11903	12112	+	2	fig|1396.2420.peg.6659	hypothetical protein
unitig_3	12281	12604	+	2	fig|1396.2420.peg.6660	hypothetical protein
unitig_3	12629	12865	+	2	fig|1396.2420.peg.6661	Potassium-transporting ATPase A chain (EC 3.6.3.12) (TC 3.A.3.7.1)
unitig_3	12891	13148	+	0	fig|1396.2420.peg.6662	FIG01251717: hypothetical protein
unitig_3	13183	13338	+	1	fig|1396.2420.peg.6663	hypothetical protein
unitig_3	13378	13713	+	1	fig|1396.2420.peg.6664	hypothetical protein
unitig_3	13727	14107	+	2	fig|1396.2420.peg.6665	hypothetical protein
unitig_3	14123	15082	+	2	fig|1396.2420.peg.6666	hypothetical protein
unitig_3	15103	15315	+	1	fig|1396.2420.peg.6667	hypothetical protein
unitig_3	15312	15746	+	0	fig|1396.2420.peg.6668	hypothetical protein
unitig_3	16426	16869	+	1	fig|1396.2420.peg.6669	conserved domain protein
unitig_3	16941	17189	+	0	fig|1396.2420.peg.6670	FIG01234056: hypothetical protein
unitig_3	17341	17643	-	1	fig|1396.2420.peg.6671	hypothetical protein
unitig_3	18049	19500	-	1	fig|1396.2420.peg.6672	hypothetical protein
unitig_3	19553	19885	-	2	fig|1396.2420.peg.6673	hypothetical protein
unitig_3	21855	22112	+	0	fig|1396.2420.peg.6674	hypothetical protein
unitig_3	22540	23277	+	1	fig|1396.2420.peg.6675	hypothetical protein
unitig_3	23267	25378	+	2	fig|1396.2420.peg.6676	hypothetical protein
unitig_3	25329	26414	+	0	fig|1396.2420.peg.6677	hypothetical protein
unitig_3	26482	26703	+	1	fig|1396.2420.peg.6678	hypothetical protein
unitig_3	26710	27129	+	1	fig|1396.2420.peg.6679	hypothetical protein
unitig_3	27123	29582	+	0	fig|1396.2420.peg.6680	hypothetical protein
unitig_3	29596	29904	+	1	fig|1396.2420.peg.6681	hypothetical protein
unitig_4	1	669	-	1	fig|1396.2420.peg.6682	FIG00630922: hypothetical protein
unitig_4	1301	1516	-	2	fig|1396.2420.peg.6683	FIG00630922: hypothetical protein
unitig_4	1591	1842	-	1	fig|1396.2420.peg.6684	hypothetical protein
unitig_4	1882	2001	-	1	fig|1396.2420.peg.6685	hypothetical protein
unitig_4	2055	2891	-	0	fig|1396.2420.peg.6686	hypothetical protein
unitig_4	3001	3594	-	1	fig|1396.2420.peg.6687	hypothetical protein
unitig_4	3761	4315	-	2	fig|1396.2420.peg.6688	hypothetical protein
unitig_4	4309	4728	-	1	fig|1396.2420.peg.6689	hypothetical protein
unitig_4	4735	4956	-	1	fig|1396.2420.peg.6690	hypothetical protein
unitig_4	5024	6109	-	2	fig|1396.2420.peg.6691	hypothetical protein
unitig_4	6060	8171	-	0	fig|1396.2420.peg.6692	hypothetical protein
unitig_4	8161	8898	-	1	fig|1396.2420.peg.6693	hypothetical protein
unitig_4	9326	9583	-	2	fig|1396.2420.peg.6694	hypothetical protein
unitig_4	11553	11885	+	0	fig|1396.2420.peg.6695	hypothetical protein
unitig_4	11938	13389	+	1	fig|1396.2420.peg.6696	hypothetical protein
unitig_4	13795	14097	+	1	fig|1396.2420.peg.6697	hypothetical protein
unitig_4	14249	14497	-	2	fig|1396.2420.peg.6698	FIG01234056: hypothetical protein
unitig_4	14569	15012	-	1	fig|1396.2420.peg.6699	conserved domain protein
unitig_4	15566	16000	-	2	fig|1396.2420.peg.6700	hypothetical protein
unitig_4	15997	16209	-	1	fig|1396.2420.peg.6701	hypothetical protein
unitig_4	16230	17189	-	0	fig|1396.2420.peg.6702	hypothetical protein
unitig_4	17205	17585	-	0	fig|1396.2420.peg.6703	hypothetical protein
unitig_4	17599	17934	-	1	fig|1396.2420.peg.6704	hypothetical protein
unitig_4	17974	18129	-	1	fig|1396.2420.peg.6705	hypothetical protein
unitig_4	18164	18421	-	2	fig|1396.2420.peg.6706	FIG01251717: hypothetical protein
unitig_4	18553	18684	-	1	fig|1396.2420.peg.6707	Potassium-transporting ATPase A chain (EC 3.6.3.12) (TC 3.A.3.7.1)
unitig_4	18709	19032	-	1	fig|1396.2420.peg.6708	hypothetical protein
unitig_4	19201	19410	-	1	fig|1396.2420.peg.6709	hypothetical protein
unitig_4	19476	19637	-	0	fig|1396.2420.peg.6710	hypothetical protein
unitig_4	19672	19893	-	1	fig|1396.2420.peg.6711	hypothetical protein
unitig_4	20181	20864	-	0	fig|1396.2420.peg.6712	hypothetical protein
unitig_4	20851	22065	-	1	fig|1396.2420.peg.6713	Cell division protein FtsK
unitig_4	22335	22838	+	0	fig|1396.2420.peg.6714	hypothetical protein
unitig_4	22958	23356	-	2	fig|1396.2420.peg.6715	hypothetical protein
unitig_4	23369	23632	-	2	fig|1396.2420.peg.6716	hypothetical protein
unitig_4	23819	24154	-	2	fig|1396.2420.peg.6717	Single-stranded DNA-binding protein
unitig_4	24217	24987	-	1	fig|1396.2420.peg.6718	hypothetical protein
unitig_4	25130	25348	-	2	fig|1396.2420.peg.6719	hypothetical protein
unitig_4	25370	25573	-	2	fig|1396.2420.peg.6720	hypothetical protein
unitig_4	25619	25840	-	2	fig|1396.2420.peg.6721	hypothetical protein
unitig_4	26803	27318	-	1	fig|1396.2420.peg.6722	FIG01232576: hypothetical protein
unitig_4	27424	28188	-	1	fig|1396.2420.peg.6723	N-acetylmuramoyl-L-alanine amidase
unitig_4	28163	28504	-	2	fig|1396.2420.peg.6724	N-acetylmuramoyl-L-alanine amidase
unitig_4	28561	28734	+	1	fig|1396.2420.peg.6725	hypothetical protein
unitig_4	28751	29980	-	2	fig|1396.2420.peg.6726	hypothetical protein
unitig_4	30003	31046	-	0	fig|1396.2420.peg.6727	FIG00630922: hypothetical protein
unitig_4	31048	31188	-	1	fig|1396.2420.peg.6728	FIG00630922: hypothetical protein
unitig_4	31657	31803	-	1	fig|1396.2420.peg.6729	hypothetical protein
unitig_4	31914	32267	-	0	fig|1396.2420.peg.6730	hypothetical protein
unitig_4	32509	32691	-	1	fig|1396.2420.peg.6731	hypothetical protein
unitig_4	32720	32974	-	2	fig|1396.2420.peg.6732	hypothetical protein
unitig_5	1	360	+	1	fig|1396.2420.peg.6733	hypothetical protein
unitig_5	379	618	+	1	fig|1396.2420.peg.6734	hypothetical protein
unitig_5	659	781	-	2	fig|1396.2420.peg.6735	hypothetical protein
unitig_5	1286	1498	+	2	fig|1396.2420.peg.6736	hypothetical protein
unitig_5	1639	1770	-	1	fig|1396.2420.peg.6737	hypothetical protein
unitig_5	2213	2329	+	2	fig|1396.2420.peg.6738	hypothetical protein
unitig_5	2642	2755	-	2	fig|1396.2420.peg.6739	hypothetical protein
unitig_5	3257	4060	-	2	fig|1396.2420.peg.6740	hypothetical protein
unitig_5	4065	4235	-	0	fig|1396.2420.peg.6741	FIG01238341: hypothetical protein
unitig_5	4366	4482	-	1	fig|1396.2420.peg.6742	FIG01238341: hypothetical protein
unitig_5	4448	4561	-	2	fig|1396.2420.peg.6743	FIG01238341: hypothetical protein
unitig_5	4983	5666	-	0	fig|1396.2420.peg.6744	hypothetical protein
unitig_5	5623	5937	-	1	fig|1396.2420.peg.6745	FIG01238341: hypothetical protein
unitig_5	5956	6609	-	1	fig|1396.2420.peg.6746	hypothetical protein
unitig_5	7626	8282	-	0	fig|1396.2420.peg.6747	Rep protein
unitig_5	8737	9831	+	1	fig|1396.2420.peg.6748	Response regulator aspartate phosphatase
unitig_5	9828	9968	+	0	fig|1396.2420.peg.6749	hypothetical protein
unitig_5	10217	10333	-	2	fig|1396.2420.peg.6750	hypothetical protein
unitig_5	10332	10835	+	0	fig|1396.2420.peg.6751	hypothetical protein
unitig_5	10854	11093	+	0	fig|1396.2420.peg.6752	hypothetical protein
unitig_5	11134	11256	-	1	fig|1396.2420.peg.6753	hypothetical protein
unitig_5	11633	12085	+	2	fig|1396.2420.peg.6754	hypothetical protein
unitig_5	12180	12359	-	0	fig|1396.2420.peg.6755	FIG01108803: hypothetical protein
unitig_5	12800	12916	+	2	fig|1396.2420.peg.6756	hypothetical protein
unitig_5	12910	13068	+	1	fig|1396.2420.peg.6757	hypothetical protein
unitig_5	13080	13214	-	0	fig|1396.2420.peg.6758	hypothetical protein
unitig_5	13850	14653	-	2	fig|1396.2420.peg.6759	hypothetical protein
unitig_5	14658	16550	-	0	fig|1396.2420.peg.6760	hypothetical protein
unitig_5	16588	17226	-	1	fig|1396.2420.peg.6761	hypothetical protein
unitig_5	18243	18899	-	0	fig|1396.2420.peg.6762	Rep protein
unitig_5	19354	20448	+	1	fig|1396.2420.peg.6763	Response regulator aspartate phosphatase
unitig_5	20445	20585	+	0	fig|1396.2420.peg.6764	hypothetical protein
unitig_5	20834	20950	-	2	fig|1396.2420.peg.6765	hypothetical protein
unitig_5	20949	21452	+	0	fig|1396.2420.peg.6766	hypothetical protein
unitig_5	21471	21710	+	0	fig|1396.2420.peg.6767	hypothetical protein
unitig_5	21751	21873	-	1	fig|1396.2420.peg.6768	hypothetical protein
unitig_5	22250	22702	+	2	fig|1396.2420.peg.6769	hypothetical protein
unitig_5	22797	22976	-	0	fig|1396.2420.peg.6770	FIG01108803: hypothetical protein
unitig_5	23417	23533	+	2	fig|1396.2420.peg.6771	hypothetical protein
unitig_5	23527	23685	+	1	fig|1396.2420.peg.6772	hypothetical protein
unitig_5	23697	23831	-	0	fig|1396.2420.peg.6773	hypothetical protein
unitig_5	24467	25270	-	2	fig|1396.2420.peg.6774	hypothetical protein
unitig_5	25275	27167	-	0	fig|1396.2420.peg.6775	hypothetical protein
unitig_5	27205	27717	-	1	fig|1396.2420.peg.6776	FIG01165932: hypothetical protein
unitig_6	526	924	-	1	fig|1396.2420.peg.6777	hypothetical protein
unitig_6	1050	1373	+	0	fig|1396.2420.peg.6778	hypothetical protein
unitig_6	1679	1876	+	2	fig|1396.2420.peg.6779	hypothetical protein
unitig_6	2205	2336	+	0	fig|1396.2420.peg.6780	hypothetical protein
unitig_6	2422	3165	+	1	fig|1396.2420.peg.6781	hypothetical protein
unitig_6	3193	3459	+	1	fig|1396.2420.peg.6782	hypothetical protein
unitig_6	3524	3664	-	2	fig|1396.2420.peg.6783	hypothetical protein
unitig_6	3661	4755	-	1	fig|1396.2420.peg.6784	Response regulator aspartate phosphatase
unitig_6	5212	5868	+	1	fig|1396.2420.peg.6785	Rep protein
unitig_6	6409	6525	-	1	fig|1396.2420.peg.6786	hypothetical protein
unitig_6	6882	7520	+	0	fig|1396.2420.peg.6787	hypothetical protein
unitig_6	7558	9450	+	1	fig|1396.2420.peg.6788	hypothetical protein
unitig_6	9455	10258	+	2	fig|1396.2420.peg.6789	hypothetical protein
unitig_6	10425	10586	-	0	fig|1396.2420.peg.6790	hypothetical protein
unitig_6	11519	11635	-	2	fig|1396.2420.peg.6791	hypothetical protein
unitig_6	11911	13143	+	1	fig|1396.2420.peg.6792	Phage tail fiber protein
unitig_6	13716	13832	-	0	fig|1396.2420.peg.6793	hypothetical protein
unitig_6	14436	14834	-	0	fig|1396.2420.peg.6794	hypothetical protein
unitig_6	14960	15283	+	2	fig|1396.2420.peg.6795	hypothetical protein
unitig_6	15589	15786	+	1	fig|1396.2420.peg.6796	hypothetical protein
unitig_6	16115	16246	+	2	fig|1396.2420.peg.6797	hypothetical protein
unitig_6	16332	17027	+	0	fig|1396.2420.peg.6798	hypothetical protein
unitig_6	17102	17368	+	2	fig|1396.2420.peg.6799	hypothetical protein
unitig_6	17433	17573	-	0	fig|1396.2420.peg.6800	hypothetical protein
unitig_6	17570	18664	-	2	fig|1396.2420.peg.6801	Response regulator aspartate phosphatase
unitig_6	19121	19777	+	2	fig|1396.2420.peg.6802	Rep protein
unitig_6	20319	20435	-	0	fig|1396.2420.peg.6803	hypothetical protein
unitig_6	20792	21430	+	2	fig|1396.2420.peg.6804	hypothetical protein
unitig_6	21468	23360	+	0	fig|1396.2420.peg.6805	hypothetical protein
unitig_6	23365	23853	+	1	fig|1396.2420.peg.6806	hypothetical protein
unitig_8	1087	1653	+	1	fig|1396.2420.peg.6807	posssible DNA-binding protein
unitig_8	2281	2946	-	1	fig|1396.2420.peg.6808	hypothetical protein
unitig_8	3166	3483	+	1	fig|1396.2420.peg.6809	hypothetical protein
unitig_8	3578	4069	+	2	fig|1396.2420.peg.6810	hypothetical protein
unitig_8	4136	4312	-	2	fig|1396.2420.peg.6811	Integrase

## Sheet: ATCC14579_rearrangement
Table of genes located in rearragement with reference to NCBI Reference Strain ATCC14579
Contig Name	Start	End	Strand	Frame	PATRIC annotation ID = strain SGAir0260	Patric Annotation
NZ_CP034551.1	1804755	1805099	-	0	fig|226900.119.peg.1801	Transcriptional regulator%2C MerR family
NZ_CP034551.1	1805534	1806631	+	2	fig|226900.119.peg.1802	Prophage helix-turn-helix protein
NZ_CP034551.1	1806645	1806779	+	0	fig|226900.119.peg.1803	hypothetical protein
NZ_CP034551.1	1806903	1807076	+	0	fig|226900.119.peg.1804	Phage protein
NZ_CP034551.1	1807099	1807437	-	1	fig|226900.119.peg.1805	HTH-type transcriptional regulator AnsR
NZ_CP034551.1	1807610	1808011	+	2	fig|226900.119.peg.1806	Transcriptional regulator
NZ_CP034551.1	1808017	1808163	+	1	fig|226900.119.peg.1807	hypothetical protein
NZ_CP034551.1	1808187	1808342	+	0	fig|226900.119.peg.1808	FIG01225493: hypothetical protein
NZ_CP034551.1	1808326	1809888	+	1	fig|226900.119.peg.1809	Exonuclease SbcC
NZ_CP034551.1	1809902	1810204	+	2	fig|226900.119.peg.1810	hypothetical protein
NZ_CP034551.1	1810204	1810437	+	1	fig|226900.119.peg.1811	hypothetical protein
NZ_CP034551.1	1810451	1811086	+	2	fig|226900.119.peg.1812	Chromosome segregation ATPases
NZ_CP034551.1	1811103	1811480	+	0	fig|226900.119.peg.1813	Phage protein
NZ_CP034551.1	1811526	1812509	+	0	fig|226900.119.peg.1814	Exonuclease SbcD
NZ_CP034551.1	1812506	1812808	+	2	fig|226900.119.peg.1815	Phage protein
NZ_CP034551.1	1812801	1813352	+	0	fig|226900.119.peg.1816	Phage protein
NZ_CP034551.1	1813362	1813880	+	0	fig|226900.119.peg.1817	Phage protein
NZ_CP034551.1	1813862	1815556	+	2	fig|226900.119.peg.1818	hypothetical protein
NZ_CP034551.1	1815646	1815924	+	1	fig|226900.119.peg.1819	FIG01236252: hypothetical protein
NZ_CP034551.1	1815924	1816667	+	0	fig|226900.119.peg.1820	Phage protein
NZ_CP034551.1	1816687	1819773	+	1	fig|226900.119.peg.1821	hypothetical protein
NZ_CP034551.1	1819815	1822223	+	0	fig|226900.119.peg.1822	DNA polymerase I (EC 2.7.7.7)
NZ_CP034551.1	1822227	1822499	+	0	fig|226900.119.peg.1823	FIG01234194: hypothetical protein
NZ_CP034551.1	1822462	1822719	+	1	fig|226900.119.peg.1824	Phage protein
NZ_CP034551.1	1822745	1823110	+	2	fig|226900.119.peg.1825	Phage protein
NZ_CP034551.1	1823127	1823429	+	0	fig|226900.119.peg.1826	Phage protein
NZ_CP034551.1	1823426	1823761	+	2	fig|226900.119.peg.1827	Dimeric dUTPase (EC 3.6.1.23)
NZ_CP034551.1	1823721	1823966	+	0	fig|226900.119.peg.1828	Dimeric dUTPase (EC 3.6.1.23)
NZ_CP034551.1	1823981	1824757	+	2	fig|226900.119.peg.1829	Phage protein
NZ_CP034551.1	1824971	1825225	+	2	fig|226900.119.peg.1830	Phage protein
NZ_CP034551.1	1825311	1825433	+	0	fig|226900.119.peg.1831	hypothetical protein
NZ_CP034551.1	1825618	1826019	+	1	fig|226900.119.peg.1832	Phage protein
NZ_CP034551.1	1826186	1826494	+	2	fig|226900.119.peg.1833	Phage protein
NZ_CP034551.1	1826535	1826687	+	0	fig|226900.119.peg.1834	hypothetical protein
NZ_CP034551.1	1826721	1826966	+	0	fig|226900.119.peg.1835	Phage protein
NZ_CP034551.1	1827012	1827242	+	0	fig|226900.119.peg.1836	Phage protein
NZ_CP034551.1	1827245	1827832	+	2	fig|226900.119.peg.1837	Phage protein
NZ_CP034551.1	1827865	1828290	+	1	fig|226900.119.peg.1838	Phage protein
NZ_CP034551.1	1828277	1828921	+	2	fig|226900.119.peg.1839	Phage protein
NZ_CP034551.1	1828936	1829118	+	1	fig|226900.119.peg.1840	Phage protein
NZ_CP034551.1	1829115	1829432	+	0	fig|226900.119.peg.1841	Transglycosylase
NZ_CP034551.1	1829449	1830390	+	1	fig|226900.119.peg.1842	Phage protein
NZ_CP034551.1	1830393	1830539	+	0	fig|226900.119.peg.1843	Phage protein
NZ_CP034551.1	1830550	1830645	+	1	fig|226900.119.peg.1844	hypothetical protein
NZ_CP034551.1	1830665	1830862	+	2	fig|226900.119.peg.1845	Phage protein
NZ_CP034551.1	1830887	1831267	+	2	fig|226900.119.peg.1846	Phage protein
NZ_CP034551.1	1831264	1831545	+	1	fig|226900.119.peg.1847	Transcriptional regulator%2C AbrB family
NZ_CP034551.1	1831547	1831744	+	2	fig|226900.119.peg.1848	Phage protein
NZ_CP034551.1	1831741	1831938	+	1	fig|226900.119.peg.1849	Phage protein
NZ_CP034551.1	1831935	1832198	+	0	fig|226900.119.peg.1850	hypothetical protein
NZ_CP034551.1	1832198	1832725	+	2	fig|226900.119.peg.1851	Phage protein
NZ_CP034551.1	1832762	1833091	+	2	fig|226900.119.peg.1852	Phage protein
NZ_CP034551.1	1833347	1833727	+	2	fig|226900.119.peg.1853	Phage protein
NZ_CP034551.1	1834441	1834869	+	1	fig|226900.119.peg.1854	Phage protein
NZ_CP034551.1	1834886	1836601	+	2	fig|226900.119.peg.1855	Phage protein
NZ_CP034551.1	1836618	1838135	+	0	fig|226900.119.peg.1856	Phage protein
NZ_CP034551.1	1838209	1838976	+	1	fig|226900.119.peg.1857	Phage capsid and scaffold
NZ_CP034551.1	1839036	1840160	+	0	fig|226900.119.peg.1858	Phage protein
NZ_CP034551.1	1840210	1840434	+	1	fig|226900.119.peg.1859	Phage protein
NZ_CP034551.1	1840463	1840804	+	2	fig|226900.119.peg.1860	Phage protein
NZ_CP034551.1	1840809	1841615	+	0	fig|226900.119.peg.1861	Phage protein
NZ_CP034551.1	1841619	1841993	+	0	fig|226900.119.peg.1862	Phage protein
NZ_CP034551.1	1841993	1842352	+	2	fig|226900.119.peg.1863	Phage protein
NZ_CP034551.1	1842355	1842762	+	1	fig|226900.119.peg.1864	Phage protein
NZ_CP034551.1	1842776	1843282	+	2	fig|226900.119.peg.1865	Phage protein
NZ_CP034551.1	1843306	1843665	+	1	fig|226900.119.peg.1866	Phage protein
NZ_CP034551.1	1843652	1843867	+	2	fig|226900.119.peg.1867	Phage protein
NZ_CP034551.1	1843935	1844312	+	0	fig|226900.119.peg.1868	Phage protein
NZ_CP034551.1	1844402	1844656	+	2	fig|226900.119.peg.1869	Phage protein
NZ_CP034551.1	1844666	1848589	+	2	fig|226900.119.peg.1870	Phage tail length tape-measure protein T
NZ_CP034551.1	1848604	1850100	+	1	fig|226900.119.peg.1871	Phage-related protein
NZ_CP034551.1	1850097	1855073	+	0	fig|226900.119.peg.1872	Phage protein
NZ_CP034551.1	1855165	1855401	+	1	fig|226900.119.peg.1873	XpaF1 protein
NZ_CP034551.1	1855401	1855640	+	0	fig|226900.119.peg.1874	holin
NZ_CP034551.1	1855637	1856701	+	2	fig|226900.119.peg.1875	N-acetylmuramoyl-L-alanine amidase
NZ_CP034551.1	1857237	1858898	-	0	fig|226900.119.peg.1876	Phage protein
NZ_CP034551.1	1858971	1859297	-	0	fig|226900.119.peg.1877	Phage protein
NZ_CP034551.1	1859374	1859613	-	1	fig|226900.119.peg.1878	Phage protein
NZ_CP034551.1	1859794	1859916	+	1	fig|226900.119.peg.1879	FIG01229841: hypothetical protein
NZ_CP034551.1	1860554	1860754	-	2	fig|226900.119.peg.1880	Transcriptional regulator%2C Xre family
NZ_CP034551.1	1860940	1861209	+	1	fig|226900.119.peg.1881	Phage protein
NZ_CP034551.1	1861206	1861508	+	0	fig|226900.119.peg.1882	Phage protein
NZ_CP034551.1	1861505	1861687	+	2	fig|226900.119.peg.1883	Phage protein
NZ_CP034551.1	1861803	1862987	+	0	fig|226900.119.peg.1884	DNA translocase FtsK
NZ_CP034551.1	1862965	1863552	+	1	fig|226900.119.peg.1885	Phage protein
NZ_CP034551.1	1863552	1863785	+	0	fig|226900.119.peg.1886	hypothetical protein
NZ_CP034551.1	1863793	1863981	+	1	fig|226900.119.peg.1887	FIG01232195: hypothetical protein
NZ_CP034551.1	1864001	1864216	+	2	fig|226900.119.peg.1888	FIG01232108: hypothetical protein
NZ_CP034551.1	1864527	1865999	+	0	fig|226900.119.peg.1889	Site-specific recombinase
