# Supplementary material for: The genomic characterisation and comparison of Bacillus cereus strains isolated from indoor air
Source: Gut Pathog. 2021 Jan 30;13:6. doi: 10.1186/s13099-021-00399-4 (PMC7847026; doi:10.1186/s13099-021-00399-4)
Supplement: Supplementary file 9 — Additional file 9. Table of 55 NCBI Complete Genome Assembly Stats and PATRIC Annotation. The complete list of genomes downloaded from NCBI and their accession numbers with PATRIC annotations. [file 13099_2021_399_MOESM9_ESM.xlsx]

## Sheet: Additional File9
Table of 55 NCBI Complete Genome Assembly Stats and PATRIC Annotation
Assembly Name	NCBI RefSeq Assembly Accession	Strain Name	Number Contigs	Genome Length (bp)	Genome GC Content (%)	Chromosome Length (bp)	Chromosome GC Content	Non-Chromosomal Length (bp)	PATRIC rRNA (5S+16S)	PATRIC CDS	PATRIC tRNA	PATRIC repeat regions	PATRIC MLST Assignment	PATRIC notes	Isolate Source Category	Isolate Source
ASM477115v1	GCF_004771155.1	1000305	1	5330209	35.2983	5330209	35.3	0	28	5399	106	60			Food contamination	Young radish kimchi
ASM2250v1	GCF_000022505.1	03BB102	2	5449308	35.3326	5269628	35.44	179680	28	5675	105	96	MLST.Bacillus_cereus.11		Clinical sample	Blood
ASM83240v1	GCF_000832405.1	03BB102	2	5448107	35.3276	5268427	35.44	179680	28	5683	105	96	MLST.Bacillus_cereus.11		Clinical sample	Human blood
ASM83286v1	GCF_000832865.1	03BB108	8	6068729	34.9475	5342933	35.34	725796	28	6370	105	151	MLST.Bacillus_cereus.62		Environmental sample - Dust	Dust
ASM78931v1	GCF_000789315.1	03BB87	3	5718945	35.1736	5457398	35.29	261547	26	6025	107	115	MLST.Bacillus_cereus.78		Clinical sample	Clinical sample (blood)
ASM83276v1	GCF_000832765.1	3a	4	5642300	35.3067	5270991	35.45	371309	26	5878	107	85	MLST.Bacillus_cereus.145		Food contamination	Collected from food sources that caused human illness
ASM63589v2	GCF_000635895.2	A1	4	5734615	35.1145	5352307	35.28	382308	28	5821	106	60	MLST.Bacillus_cereus.1001		Other - Sludge of an anaerobic digestion reactor	Sludge of an anaerobic digestion reactor
ASM2122v1	GCF_000021225.1	AH187	5	5599857	35.5105	5269030	35.59	330827	28	5834	104	142			Clinical sample	Vomit
ASM2178v1	GCF_000021785.1	AH820	4	5588834	35.3103	5302683	35.4	286151	24	5860	96	88	MLST.Bacillus_cereus.460		Clinical sample	The periodontal pocket of a 76 year old female patient with marginal periodontitis and was further analyzed
ASM188030v1	GCF_001880305.1	AR156	4	5671798	35.2456	5160326	35.48	511472	26	5953	98	100	MLST.Bacillus_cereus.463		Environmental sample - Soil	Garden soil
ASM800v1	GCF_000008005.1	ATCC 10987	2	5432652	35.4968	5224283	35.58	208369	24	5655	98	111	MLST.Bacillus_cereus.32		Food contamination	Cheese
ASM609429v1	GCF_006094295.1	ATCC 14579	2	5431377	35.2868	5416249	35.28	15128	26	5574	108	78			Environmental sample - Air from cowshed	Original isolation of B. cereus - from farm cowshed
ASM782v1	GCF_000007825.1	ATCC 14579	2	5427083	35.2884	5411809	35.28	15274	26	5701	108	74	MLST.Bacillus_cereus.921		Environmental sample - Air from cowshed	Original isolation of B. cereus - from farm cowshed
ASM83284v1	GCF_000832845.1	ATCC 4342	2	5306298	35.4164	5269496	35.45	36802	28	5503	106	86	MLST.Bacillus_cereus.38		Food contamination	Milk
ASM2120v1	GCF_000021205.1	B4264	1	5419036	35.3036	5419036	35.3	0	28	5477	108	64	MLST.Bacillus_cereus.89		Clinical sample	Blood and pleural fluid - Case of fatal pneumonia
ASM222434v1	GCF_002224345.1	C1L	4	6047547	34.9898	5312355	35.37	735192	28	6249	100	129		2- 23S rRNA annotated	Environmental sample - Soil	Rhizosphere
ASM229010v1	GCF_002290105.1	CC-1	5	5308319	35.4604	5279524	35.47	28795	28	5483	104	66			Environmental sample - Marine sediment	Marine sediments in Liaodong Bay
ASM14360v1	GCF_000143605.1	CI	4	5486649	35.2531	5196054	35.38	290595	22	5797	102	115	MLST.Bacillus_cereus.935		Other - Isolated from deceased chimpanzee who showed clinical symptoms of anthrax	(isolated from deceased chimp who showed symptoms of anthrax)
ASM163595v1	GCF_001635955.1	CMCC P0011	2	6097988	34.9389	5506876	35.23	591112	30	6169	115	113	MLST.Bacillus_cereus.752		Environmental sample - Soil	Soil
ASM163591v1	GCF_001635915.1	CMCC P0021	2	6112892	34.9457	5521782	35.24	591110	32	6170	106	120	MLST.Bacillus_cereus.752		Environmental sample - Soil	Soil
ASM221470v1	GCF_002214705.1	D12_2	1	5369104	35.2872	5369104	35.29	0	28	5423	108	60			Food contamination	Korean fermented food
ASM83238v1	GCF_000832385.1	D17	2	5590358	35.3615	5379685	35.45	210673	28	5891	104	90		5 crisper repeats, 4 crisper spacers, 1 crisper array	Food contamination	Collected from food sources that caused human illness
ASM1162v1	GCF_000011625.1	E33L	6	5843235	35.1272	5300915	35.35	542320	26	6070	96	107	MLST.Bacillus_cereus.908		Other - Carcass of dead zebra	Swab of a dead zebra carcass
ASM83304v1	GCF_000833045.1	E33L	6	5846781	35.1388	5305318	35.36	541463	28	6087	103	110	MLST.Bacillus_cereus.908		Other - Carcass of dead zebra	Animal, carcass of dead zebra
ASM23919v1	GCF_000239195.1	F837/76	3	5288498	35.3743	5222906	35.37	65592	24	5532	105	85	MLST.Bacillus_cereus.75		Clinical sample	Hemolytic strain from prostate wound
ASM83252v1	GCF_000832525.1	FM1	2	5697763	35.298	5295158	35.51	402605	28	5842	101	90	MLST.Bacillus_cereus.78		Food contamination	Isolate causing characteristic enterotoxic symptoms in higher animals (K. Shinagawa, p. 181-193, in A. E. Pohland et al., ed., Microbial Toxins in Foods and Feeds, 1990)
ASM97837v1	GCF_000978375.1	FORC_005	1	5349617	35.2873	5349617	35.29	0	28	5427	106	61	MLST.Bacillus_cereus.998		Food contamination	Chicken cutlett
ASM151887v1	GCF_001518875.1	FORC_013	2	5678662	35.155	5418913	35.26	259749	28	5860	108	114			Food contamination	Fried eel (fish)
ASM172114v1	GCF_001721145.1	FORC_024	1	5430118	35.3166	5430118	35.32	0	28	5504	108	85			Food contamination	Chicken soup
ASM222028v1	GCF_002220285.1	FORC_047	3	5836971	35.0522	5365433	35.29	471538	28	5947	107	108			Food contamination	Salad
ASM221476v1	GCF_002214765.1	FORC_048	1	5358595	35.2711	5358595	35.27	0	28	5449	106	55	MLST.Bacillus_cereus.143		Food contamination	Sesame leaf
ASM570759v1	GCF_005707595.1	FORC_086	1	5340498	35.3118	5340498	35.31	0	28	5349	106	60			Clinical sample	Chives
ASM200000v1	GCF_002000005.1	FORC021	2	5373294	35.3594	5331694	35.35	41600	28	5569	107	58	MLST.Bacillus_cereus.177		Food contamination	Knife
ASM638487v1	GCF_006384875.1	FORC087	4	5933053	35.0194	5271204	35.27	661849	28	6112	106	94	MLST.Bacillus_cereus.466		Food contamination	Chives
ASM302084v1	GCF_003020845.1	FORC60	1	5361178	35.2849	5361178	35.28	0	28	5614	106	75			Food contamination	Cucumber
ASM29241v1	GCF_000292415.1	FRI-35	5	5382319	35.4551	5083176	35.6	299143	26	5565	106	109	MLST.Bacillus_cereus.90		(n/a)	(no data)
ASM72458v1	GCF_000724585.1	FT9	1	5223665	35.5437	5223665	35.54	0	23 (11/12)	5871	92	81			Environmental sample - Hot spring	Hot Springs
ASM83280v1	GCF_000832805.1	G9241	4	5720073	35.1843	5267792	35.4	452281	26	5950	105	134	MLST.Bacillus_cereus.78		Clinical sample	Human clinical sample
ASM2130v1	GCF_000021305.1	G9842	3	5736823	35.0155	5387334	35.26	349489	26	5914	98	94	MLST.Bacillus_cereus.56		Clinical sample	Stool samples from an outbreak that involved three individuals
ASM356856v1	GCF_003568565.1	HBL-AI	2	6029077	34.9851	5482892	35.27	546185	28	6162	109	126		1 - 23S rRNA annotated	Other - Air in laboratory	Air in Laboratory
ASM163599v1	GCF_001635995.1	HN001	3	5980834	34.9654	5404176	35.25	576658	26	6207	105	128	MLST.Bacillus_cereus.52		Clinical sample	Vomit of food poisoning patient
ASM194190v1	GCF_001941905.1	ISSFR-3F	2	5340399	35.4042	5242668	35.46	97731	30	5586	104	91			Other - International space station (air)	Air - international space station
ASM194188v1	GCF_001941885.1	ISSFR-9F	2	5341010	35.4158	5243376	35.47	97634	30	5617	104	89			Other - International space station (air)	Air - international space station
ASM194192v1	GCF_001941925.1	JEM-2	2	5324171	35.3905	5229506	35.44	94665	28	5564	104	95			Other - International space station (surface)	Surface - international space station
ASM221517v1	GCF_002215175.1	K8	3	5721108	35.0973	5329684	35.28	391424	28	5799	108	69	MLST.Bacillus_cereus.138		Food contamination	Korean fermented food
ASM221612v1	GCF_002216125.1	M13	4	5600741	35.2989	5498820	35.32	101921	26	5741	108	83			Food contamination	Korean fermented food
ASM221472v1	GCF_002214725.1	M3	2	5448353	35.4844	5218997	35.56	229356	28	5554	106	139	MLST.Bacillus_cereus.127		Food contamination	Korean fermented food
ASM480119v1	GCF_004801195.1	MH19	1	5247580	35.4031	5247580	35.4	0	28	5422	106	57	MLST.Bacillus_cereus.461		Environmental sample - Soil	Soil
ASM281387v1	GCF_002813875.1	MLY1	4	5947010	35.3602	5561815	35.41	385195	31 (15/16)	6109	107	195	MLST.Bacillus_cereus.1006		Other - Activated Sludge	Activated sludge
ASM28367v1	GCF_000283675.1	NC7401	6	5552031	35.5296	5221581	35.59	330450	28	5766	104	146			Food contamination	(sample from isolates causing emectic illness)
ASM127791v1	GCF_001277915.1	NJ-W	4	5398511	35.2016	5370032	35.22	28479	21 (11/10)	5499	114	54		1 - 23S rRNA annotated partial	Environmental sample - Soil	Soil
ASM1306v1	GCF_000013065.1	Q1	3	5506207	35.468	5214195	35.56	292012	26	5703	94	119	MLST.Bacillus_cereus.266		Other - Deep-subsurface oil reservoir	Q1 was isolated from a deep-subsurface oil reservoir in the Daqing oil field in northeastern China
ASM83518v1	GCF_000835185.1	S2-8	4	5642468	35.3067	5271178	35.45	371290	26	5881	105	85	MLST.Bacillus_cereus.145		Environmental sample - Soil	Soil
-	-	SGAir0260	8	6302031	35.0088	5945556	35.14	356475	24	6590	99	182	MLST.Bacillus_cereus.157		Environmental sample - Indoor air from Singapore	Indoor Air in SG
-	-	SGAir0263	8	6469840	34.9517	5947158	35.14	522682	24	6811	99	249	MLST.Bacillus_cereus.157		Environmental sample - Indoor air from Singapore	Indoor Air in SG
ASM301331v1	GCF_003013315.1	TG1-6	2	5431893	35.26	5417196	35.26	14697	28	5509	106	62			Environmental sample - Soil	Rhizosphere soil
ASM400649v1	GCF_004006495.1	ZB201708	1	5466652	35.2161	5466652	35.22	0	27 (13/14)	5598	106	87			Environmental sample - Soil	Rhizosphere soil
